# Supplementary material for: Genomic Approach to Study Floral Development Genes in Rosa sp
Source: PLoS One. 2011 Dec 14;6(12):e28455. doi: 10.1371/journal.pone.0028455 (PMC3237435; doi:10.1371/journal.pone.0028455)
Supplement: Table S1 — Full array sequences annotation and ontology. (XLSX) [file pone.0028455.s002.xlsx]

## Sheet: Table S1
	Table S1: Full array sequences annotation and ontology
Seq. Name	Seq. Description	Seq. Length	#Hits	min. eValue	mean Similarity	#GOs	GOs	Enzyme Codes	InterProScan
gi|20153517|gb|BQ103855.1|BQ103855	glucose-6-phosphate 1-dehydrogenase	502	20	1.33036E-32	79.3%	7	F:binding; F:glucose-6-phosphate dehydrogenase activity; P:oxidation reduction; C:chloroplast; C:mitochondrion; P:pentose-phosphate shunt, oxidative branch; P:glutathione metabolic process	EC:1.1.1.49
gi|20153518|gb|BQ103856.1|BQ103856	fructose-bisphosphate aldolase	514	20	2.16113E-68	97.1%	12	C:plastoglobule; P:response to oxidative stress; P:response to cadmium ion; P:glycolysis; F:fructose-bisphosphate aldolase activity; C:mitochondrion; P:fructose metabolic process; P:mannose metabolic process; P:inositol metabolic process; P:gluconeogenesis; P:pentose-phosphate shunt; P:carbon utilization	EC:4.1.2.13
gi|20153519|gb|BQ103857.1|BQ103857	protein	471	12	7.99138E-14	68.5%	0
gi|20153520|gb|BQ103858.1|BQ103858	unnamed protein product [Vitis vinifera]	498	2	1.53963E-4	60.0%	0
gi|20153521|gb|BQ103859.1|BQ103859	---NA---	354	0			0
gi|20153522|gb|BQ103860.1|BQ103860	atp sulfurylase	491	20	8.40773E-80	91.35%	13	P:sulfate assimilation; F:sulfate adenylyltransferase (ATP) activity; C:heterotetrameric ADPG pyrophosphorylase complex; P:photoperiodism, flowering; P:starch biosynthetic process; C:chloroplast stroma; F:glucose-1-phosphate adenylyltransferase activity; P:response to cadmium ion; C:plasma membrane; C:apoplast; P:purine base metabolic process; P:glycogen biosynthetic process; P:sucrose metabolic …	EC:2.7.7.4; EC:2.7.7.27
gi|20153527|gb|BQ103865.1|BQ103865	alpha-l-fucosidase 2	501	20	4.8513E-59	81.0%	6	C:endomembrane system; C:cytoplasmic membrane-bounded vesicle; F:alpha-L-fucosidase activity; F:carboxylesterase activity; P:lipid metabolic process; P:carbohydrate metabolic process	EC:3.2.1.51; EC:3.1.1.0; EC:3.1.1.1
gi|20153528|gb|BQ103866.1|BQ103866	protein	501	20	2.49734E-47	89.45%	9	P:response to cadmium ion; F:fructokinase activity; P:D-ribose metabolic process; F:ribokinase activity; P:starch metabolic process; P:sucrose metabolic process; P:fructose metabolic process; P:mannose metabolic process; P:pentose-phosphate shunt	EC:2.7.1.4; EC:2.7.1.15
gi|20153529|gb|BQ103867.1|BQ103867	2-dehydro-3-deoxyphosphoheptonate aldolase 3-deoxy-d-arabino-heptulosonate 7-phosphate synthetase	393	20	3.29059E-23	69.0%	7	P:shikimate biosynthetic process; P:chorismate biosynthetic process; F:3-deoxy-7-phosphoheptulonate synthase activity; C:plastid; P:tryptophan biosynthetic process; P:tyrosine biosynthetic process; P:L-phenylalanine biosynthetic process	EC:2.5.1.54
gi|20153530|gb|BQ103868.1|BQ103868	---NA---	260	0			0
gi|20153531|gb|BQ103869.1|BQ103869	hat4	494	20	1.44083E-47	86.45%	6	F:sequence-specific DNA binding; F:transcription activator activity; F:transcription factor activity; P:regulation of transcription, DNA-dependent; P:positive regulation of transcription; C:transcription factor complex
gi|20153532|gb|BQ103870.1|BQ103870	---NA---	491	0			0
gi|20153533|gb|BQ103871.1|BQ103871	eukaryotic translation initiation factor 4g	490	20	5.66581E-60	92.95%	6	P:RNA metabolic process; P:response to virus; F:protein binding; F:translation initiation factor activity; C:ribosome; P:regulation of translational initiation
gi|20153534|gb|BQ103872.1|BQ103872	beta- beta-	480	20	4.847E-80	93.35%	4	F:beta-fructofuranosidase activity; P:starch metabolic process; P:sucrose metabolic process; P:galactose metabolic process	EC:3.2.1.26
gi|20153535|gb|BQ103873.1|BQ103873	protein	490	20	1.78147E-21	72.15%	1	P:protein modification process
gi|20153536|gb|BQ103874.1|BQ103874	---NA---	219	0			0
gi|20153537|gb|BQ103875.1|BQ103875	protein	496	15	1.38561E-50	71.86666666666666%	2	F:F; P:P
gi|20153539|gb|BQ103877.1|BQ103877	mip pip subfamily	492	20	6.22094E-67	95.55%	5	C:integral to membrane; P:response to water deprivation; F:water channel activity; P:water transport; C:plasma membrane
gi|20153540|gb|BQ103878.1|BQ103878	sll2 protein	478	20	3.20032E-31	95.0%	6	P:negative regulation of long-day photoperiodism, flowering; F:zinc ion binding; P:regulation of transcription; F:transcription factor activity; C:plasma membrane; C:transcription factor complex
gi|20153541|gb|BQ103879.1|BQ103879	---NA---	335	0			0
gi|20153543|gb|BQ103881.1|BQ103881	dna topoisomerase i	428	20	2.37977E-58	74.35%	4	P:DNA metabolic process; F:DNA binding; F:isomerase activity; C:mitochondrion
gi|20153545|gb|BQ103883.1|BQ103883	carbonic anhydrase	478	20	2.34016E-74	89.05%	6	F:zinc ion binding; C:chloroplast; F:carbonate dehydratase activity; P:carbon utilization; P:one-carbon metabolic process; P:nitrogen compound metabolic process	EC:4.2.1.1
gi|20153546|gb|BQ103884.1|BQ103884	methionine sulfoxide reductase b	501	20	5.19421E-53	83.6%	5	F:metal ion binding; P:response to oxidative stress; C:chloroplast stroma; F:peptide-methionine-(S)-S-oxide reductase activity; P:protein modification process	EC:1.8.4.11
gi|20153547|gb|BQ103885.1|BQ103885	protein	385	13	6.67313E-45	71.23076923076923%	1	C:CUL4 RING ubiquitin ligase complex
gi|20153548|gb|BQ103886.1|BQ103886	galactokinase like protein	497	20	4.16308E-55	85.75%	9	F:L-arabinokinase activity; P:arabinose metabolic process; P:phosphorylation; F:ATP binding; F:galactokinase activity; C:mitochondrion; P:RNA processing; P:nucleotide metabolic process; P:galactose metabolic process	EC:2.7.1.46; EC:2.7.1.6
gi|20153549|gb|BQ103887.1|BQ103887	pectate lyase	494	20	1.57071E-94	98.05%	1	F:pectate lyase activity	EC:4.2.2.2
gi|20153551|gb|BQ103889.1|BQ103889	cbs domain containing expressed	425	20	8.5595E-32	79.45%	2	P:response to salt stress; C:mitochondrion
gi|20153552|gb|BQ103890.1|BQ103890	pectinesterase ppe8b	485	7	1.85659E-26	85.28571428571429%	7	F:pectinesterase activity; P:cell wall modification; F:aspartyl esterase activity; C:cell wall; F:enzyme inhibitor activity; P:starch metabolic process; P:sucrose metabolic process	EC:3.1.1.11
gi|20153553|gb|BQ103891.1|BQ103891	---NA---	498	0			0
gi|20153555|gb|BQ103893.1|BQ103893	protein disulfide	502	20	4.07761E-82	89.05%	8	P:response to oxidative stress; P:response to endoplasmic reticulum stress; C:cytoplasmic membrane-bounded vesicle; C:plasma membrane; P:cell redox homeostasis; F:protein disulfide isomerase activity; C:endoplasmic reticulum; C:mitochondrion	EC:5.3.4.1
gi|20153556|gb|BQ103894.1|BQ103894	---NA---	353	0			0
gi|20153557|gb|BQ103895.1|BQ103895	transmembrane emp24 domain-containing protein 10	503	20	4.39801E-52	83.95%	4	C:cytoplasmic membrane-bounded vesicle; F:protein transmembrane transporter activity; P:intracellular protein transport; C:integral to membrane
gi|20153559|gb|BQ103897.1|BQ103897	---NA---	175	0			0
gi|20153563|gb|BQ103901.1|BQ103901	phosphatidylcholine transfer	499	20	6.39523E-43	81.95%	4	F:RNA-directed DNA polymerase activity; P:RNA-dependent DNA replication; F:RNA binding; C:mitochondrion	EC:2.7.7.49
gi|20153565|gb|BQ103903.1|BQ103903	40s ribosomal protein	462	20	1.31966E-56	97.15%	4	C:ribosome; F:structural constituent of ribosome; P:translation; P:ribosome biogenesis	EC:3.6.5.3
gi|20153566|gb|BQ103904.1|BQ103904	cysteine protease	369	20	2.78991E-14	82.0%	4	C:endomembrane system; P:proteolysis; F:protein binding; F:cysteine-type endopeptidase activity	EC:3.4.22.0
gi|20153567|gb|BQ103905.1|BQ103905	potassium channel beta subunit	508	20	2.87242E-78	93.5%	6	F:oxidoreductase activity; F:voltage-gated potassium channel activity; P:oxidation reduction; P:potassium ion transport; C:mitochondrion; C:voltage-gated potassium channel complex
gi|20153572|gb|BQ103910.1|BQ103910	protein	499	20	7.26635E-63	81.8%	1	C:nucleus
gi|20153573|gb|BQ103911.1|BQ103911	---NA---	251	0			0
gi|20153574|gb|BQ103912.1|BQ103912	emb1923 (embryo defective 1923)	507	7	3.13365E-8	62.57142857142857%	2	F:F; P:embryonic development ending in seed dormancy
gi|20153576|gb|BQ103914.1|BQ103914	---NA---	454	0			0
gi|20153578|gb|BQ103916.1|BQ103916	protein	471	20	6.03308E-62	87.25%	1	C:endomembrane system
gi|20153579|gb|BQ103917.1|BQ103917	protein	502	20	5.20727E-45	66.7%	3	P:response to gibberellin stimulus; F:binding; C:nucleus
gi|20153580|gb|BQ103918.1|BQ103918	ceramidase family protein	391	20	3.74982E-48	89.15%	5	C:endomembrane system; F:ceramidase activity; C:plasma membrane; P:glycosphingolipid metabolic process; P:nitrogen compound metabolic process	EC:3.5.1.23
gi|20153581|gb|BQ103919.1|BQ103919	unnamed protein product [Vitis vinifera]	418	1	7.6149E-4	48.0%	0
gi|20153585|gb|BQ103923.1|BQ103923	aldehyde dehydrogenase	493	20	1.3838E-76	92.75%	23	F:3-chloroallyl aldehyde dehydrogenase activity; F:aldehyde dehydrogenase (NAD) activity; P:response to cadmium ion; P:oxidation reduction; F:ATP binding; C:mitochondrion; P:gluconeogenesis; P:glycolysis; P:arginine metabolic process; P:histidine metabolic process; P:isoleucine catabolic process; P:leucine catabolic process; P:lysine catabolic process; P:proline metabolic process; P:tryptophan me…	EC:1.2.1.3
gi|20153586|gb|BQ103924.1|BQ103924	protein	377	16	1.41818E-18	71.625%	2	F:F; P:P
gi|20153587|gb|BQ103925.1|BQ103925	protein	427	20	4.67596E-30	67.55%	2	C:plastoglobule; F:structural molecule activity
gi|20153588|gb|BQ103926.1|BQ103926	arp2 3 protein complex subunit p41	503	20	1.50109E-76	87.85%	6	P:regulation of actin filament polymerization; C:Arp2/3 protein complex; F:actin binding; F:nucleotide binding; C:cytoplasm; C:nucleus
gi|20153590|gb|BQ103928.1|BQ103928	---NA---	498	0			0
gi|20153591|gb|BQ103929.1|BQ103929	gmp synthetase	407	20	3.5856E-18	71.65%	6	P:GMP biosynthetic process; P:glutamine metabolic process; F:ATP binding; F:GMP synthase (glutamine-hydrolyzing) activity; P:purine base metabolic process; P:glutamate metabolic process	EC:6.3.5.2
gi|20153592|gb|BQ103930.1|BQ103930	PREDICTED: hypothetical protein [Vitis vinifera]	502	3	5.6273E-7	53.0%	0
gi|20153593|gb|BQ103931.1|BQ103931	zinc finger (c3hc4-type ring finger) family protein	464	20	3.48828E-41	70.0%	3	F:protein binding; C:chloroplast; F:zinc ion binding
gi|20153599|gb|BQ103937.1|BQ103937	---NA---	484	0			0
gi|20153600|gb|BQ103938.1|BQ103938	big map kinase	502	20	1.71349E-80	95.2%	5	F:MAP kinase activity; P:protein amino acid phosphorylation; F:ATP binding; P:transmembrane receptor protein serine/threonine kinase signaling pathway; P:serine family amino acid metabolic process	EC:2.7.11.24
gi|20153601|gb|BQ103939.1|BQ103939	protein kinase	495	20	2.34166E-82	92.65%	5	P:protein amino acid phosphorylation; C:plasma membrane; F:ATP binding; F:protein serine/threonine kinase activity; P:serine family amino acid metabolic process	EC:2.7.11.0
gi|20153602|gb|BQ103940.1|BQ103940	syp132 (syntaxin of plants 132) snap receptor	508	20	1.75888E-43	80.9%	6	C:membrane; F:SNAP receptor activity; P:vesicle-mediated transport; P:intracellular protein transport; P:cellular membrane fusion; C:intracellular
gi|20153606|gb|BQ103944.1|BQ103944	---NA---	513	0			0
gi|20153607|gb|BQ103945.1|BQ103945	protein	510	20	1.74013E-46	93.8%	1	C:plant-type cell wall
gi|20153609|gb|BQ103947.1|BQ103947	pstvd rna-biding virp1	503	20	5.78297E-28	73.4%	2	F:DNA binding; P:DNA mediated transformation
gi|20153610|gb|BQ103948.1|BQ103948	thioredoxin-like 1	510	20	2.25126E-78	85.35%	4	F:oxidoreductase activity, acting on sulfur group of donors, disulfide as acceptor; P:cell redox homeostasis; C:chloroplast membrane; C:chloroplast stroma	EC:1.8.4.0
gi|20153611|gb|BQ103949.1|BQ103949	universal stress protein 9303	502	20	1.85636E-34	87.65%	2	P:response to stress; C:vacuole
gi|20153614|gb|BQ103952.1|BQ103952	#NAME?	344	20	1.93483E-15	92.4%	5	F:FMN binding; P:metabolic process; F:oxidoreductase activity; F:electron carrier activity; P:electron transport
gi|20153615|gb|BQ103953.1|BQ103953	---NA---	486	0			0
gi|20153617|gb|BQ103955.1|BQ103955	---NA---	499	0			0
gi|20153618|gb|BQ103956.1|BQ103956	dna binding	499	20	3.39892E-36	83.95%	7	P:regulation of transcription; P:ubiquitin-dependent protein catabolic process; F:ubiquitin thiolesterase activity; F:transcription factor activity; P:DNA integration; P:protein deubiquitination; C:transcription factor complex	EC:3.1.2.15
gi|20153619|gb|BQ103957.1|BQ103957	autoinhibited h+ atpase	498	20	9.12822E-82	88.85%	8	F:hydrogen-exporting ATPase activity, phosphorylative mechanism; C:integral to membrane; P:ATP biosynthetic process; F:ATP binding; F:ATPase activity, uncoupled; P:oxidative phosphorylation; P:proton transport; P:purine base metabolic process	EC:3.6.3.6; EC:3.6.1.3
gi|20153620|gb|BQ103958.1|BQ103958	protein	483	20	1.61112E-54	80.35%	8	P:protein metabolic process; F:ATPase activity; F:protein binding; P:chloroplast organization; F:ATP binding; C:chloroplast stroma; P:response to heat; C:mitochondrion
gi|20153621|gb|BQ103959.1|BQ103959	protein	439	20	1.20115E-49	76.2%	3	C:mitochondrion; F:heat shock protein binding; C:plasma membrane
gi|20153622|gb|BQ103960.1|BQ103960	serine c-palmitoyltransferase like protein	344	20	1.68715E-27	77.05%	10	F:pyridoxal phosphate binding; C:cytoplasmic membrane-bounded vesicle; P:sphingolipid biosynthetic process; F:protein binding; P:cell growth; F:serine C-palmitoyltransferase activity; F:transferase activity, transferring nitrogenous groups; P:glycosphingolipid metabolic process; C:serine C-palmitoyltransferase complex; P:acyl-carrier-protein biosynthetic process	EC:2.3.1.50
gi|20153623|gb|BQ103961.1|BQ103961	cc-nbs-lrr resistance protein	445	20	2.4105E-34	66.1%	1	F:binding
gi|20153627|gb|BQ103965.1|BQ103965	---NA---	232	0			0
gi|20153628|gb|BQ103966.1|BQ103966	salt tolerance expressed	499	20	1.23348E-78	93.15%	4	P:response to cadmium ion; P:response to desiccation; P:embryonic development ending in seed dormancy; C:plasma membrane
gi|20153629|gb|BQ103967.1|BQ103967	protein	306	20	2.5334E-36	91.05%	9	P:defense response to bacterium; C:plasma membrane; P:cellular metabolic process; C:chloroplast stroma; P:potassium ion transport; F:coenzyme binding; C:thylakoid; C:apoplast; F:catalytic activity
gi|20153631|gb|BQ103969.1|BQ103969	stilbene synthase	492	20	1.07351E-26	87.25%	4	F:acyltransferase activity; F:naringenin-chalcone synthase activity; P:flavonoid biosynthetic process; P:acyl-carrier-protein biosynthetic process	EC:2.3.1.74
gi|20153632|gb|BQ103970.1|BQ103970	cytochrome p450	358	20	2.64787E-17	77.85%	5	F:heme binding; P:electron transport chain; F:monooxygenase activity; F:electron carrier activity; P:electron transport
gi|20153633|gb|BQ103971.1|BQ103971	phosphatidylcholine transfer	486	20	1.63007E-43	81.25%	1	C:mitochondrion
gi|20153634|gb|BQ103972.1|BQ103972	protein	496	20	6.2209E-51	63.9%	2	F:F; P:P
gi|20153635|gb|BQ103973.1|BQ103973	tryptophan synthase alpha chain	498	20	1.47093E-47	76.55%	10	C:peroxisome; F:calcium ion binding; F:tryptophan synthase activity; F:protein binding; C:chloroplast thylakoid membrane; C:chloroplast stroma; P:tryptophan biosynthetic process; C:vacuole; P:tyrosine biosynthetic process; P:L-phenylalanine biosynthetic process	EC:4.2.1.20
gi|20153636|gb|BQ103974.1|BQ103974	dna binding	403	13	1.27516E-27	63.92307692307692%	2	P:P; F:DNA binding
gi|20153637|gb|BQ103975.1|BQ103975	ubiquitin-conjugating enzyme e2	322	20	4.55823E-25	99.5%	8	P:protein deubiquitination; C:UBC13-MMS2 complex; F:protein binding; P:ubiquitin-dependent protein catabolic process; F:ubiquitin-protein ligase activity; P:regulation of protein metabolic process; P:postreplication repair; P:protein ubiquitination	EC:6.3.2.19
gi|20153638|gb|BQ103976.1|BQ103976	---NA---	501	0			0
gi|20153640|gb|BQ103978.1|BQ103978	s-adenosyl-l-homocystein hydrolase	444	20	6.29944E-59	95.95%	8	F:copper ion binding; P:embryonic development ending in seed dormancy; F:adenosylhomocysteinase activity; P:posttranscriptional gene silencing; P:one-carbon metabolic process; P:methylation-dependent chromatin silencing; C:plasma membrane; P:methionine metabolic process	EC:3.3.1.1
gi|20153641|gb|BQ103979.1|BQ103979	---NA---	501	0			0
gi|20153642|gb|BQ103980.1|BQ103980	kinesin motor	500	20	1.25391E-22	54.55%	1	C:plasma membrane
gi|20153644|gb|BQ103982.1|BQ103982	glutamate decarboxylase	465	20	1.18255E-73	95.8%	8	F:pyridoxal phosphate binding; F:calmodulin binding; P:glutamate metabolic process; F:glutamate decarboxylase activity; P:alanine metabolic process; P:aspartate metabolic process; P:beta-alanine metabolic process; P:taurine metabolic process	EC:4.1.1.15
gi|20153646|gb|BQ103984.1|BQ103984	protein	498	20	5.37532E-66	84.45%	10	F:small protein activating enzyme activity; P:DNA repair; P:response to water deprivation; P:leaf morphogenesis; P:protein ubiquitination; F:protein binding; P:post-embryonic development; P:auxin homeostasis; P:auxin mediated signaling pathway; C:nucleus
gi|20153648|gb|BQ103986.1|BQ103986	dna primase	499	20	7.24952E-71	75.8%	5	F:DNA primase activity; C:replication fork; C:nucleolus; P:DNA replication, synthesis of RNA primer; P:transcription, DNA-dependent
gi|20153649|gb|BQ103987.1|BQ103987	submergence-induced protein	420	20	3.2664E-31	88.15%	4	F:metal ion binding; P:oxidation reduction; P:L-methionine salvage from methylthioadenosine; F:oxidoreductase activity, acting on single donors with incorporation of molecular oxygen, incorporation of two atoms of oxygen	EC:1.13.11.0
gi|20153650|gb|BQ103988.1|BQ103988	protein	503	20	1.68682E-19	68.6%	2	C:nucleolus; C:cytoplasmic membrane-bounded vesicle
gi|20153652|gb|BQ103990.1|BQ103990	white-brown-complex abc transporter family	194	20	4.89795E-19	87.55%	5	F:ATPase activity, coupled to transmembrane movement of substances; P:wax biosynthetic process; F:ATP binding; C:membrane; P:transport
gi|20153656|gb|BQ103994.1|BQ103994	cell surface repetitive cell surface	503	20	3.76656E-11	43.85%	8	P:pseudohyphal growth; P:cell-cell adhesion; F:F; C:membrane; P:filamentous growth; P:biofilm formation; C:anchored to membrane; C:plasma membrane
gi|20153657|gb|BQ103995.1|BQ103995	kinesin heavy	497	20	3.43743E-40	82.2%	10	F:microtubule binding; P:microtubule-based movement; C:microtubule associated complex; P:defense response; F:ATPase activity; P:response to biotic stimulus; F:ATP binding; F:microtubule motor activity; C:microtubule; C:tubulin complex
gi|20153659|gb|BQ103997.1|BQ103997	---NA---	299	0			0
gi|20153661|gb|BQ103999.1|BQ103999	---NA---	425	0			0
gi|20153663|gb|BQ104001.1|BQ104001	protein	503	16	1.3799E-21	54.4375%	2	P:P; C:plasma membrane
gi|20153667|gb|BQ104005.1|BQ104005	omega-6 fatty acid desaturase	460	20	1.27602E-80	93.7%	3	P:oxidation reduction; F:oxidoreductase activity; P:lipid metabolic process
gi|20153670|gb|BQ104008.1|BQ104008	---NA---	325	0			0
gi|20153671|gb|BQ104009.1|BQ104009	biotin carboxyl carrier protein subunit of of het-accase	502	20	7.07055E-26	92.8%	6	C:acetyl-CoA carboxylase complex; P:fatty acid biosynthetic process; C:chloroplast; F:biotin binding; F:acetyl-CoA carboxylase activity; P:pyruvate metabolic process	EC:6.4.1.2
gi|20153672|gb|BQ104010.1|BQ104010	chaperone protein dnaj-related	498	20	8.2753E-75	86.6%	6	P:protein folding; F:heat shock protein binding; P:chromoplast organization; P:carotene biosynthetic process; F:unfolded protein binding; C:chloroplast
gi|20153677|gb|BQ104015.1|BQ104015	---NA---	246	0			0
gi|20153679|gb|BQ104017.1|BQ104017	protein	474	20	2.96689E-77	89.5%	4	C:eukaryotic translation initiation factor 3 complex; F:translation initiation factor activity; C:ribosome; P:regulation of translational initiation
gi|20153681|gb|BQ104019.1|BQ104019	beta-galactosidase	381	20	3.78628E-56	78.75%	10	F:sugar binding; C:plant-type cell wall; F:cation binding; C:cytoplasmic membrane-bounded vesicle; F:beta-galactosidase activity; C:beta-galactosidase complex; P:galactose metabolic process; P:glycosaminoglycan catabolic process; P:glycosphingolipid metabolic process; P:glycerolipid metabolic process	EC:3.2.1.23
gi|20153682|gb|BQ104020.1|BQ104020	membrane protein	493	20	1.59303E-46	91.1%	1	C:integral to membrane
gi|20153683|gb|BQ104021.1|BQ104021	---NA---	496	0			0
gi|20153684|gb|BQ104022.1|BQ104022	protein	483	20	5.57602E-31	61.75%	0
gi|20153685|gb|BQ104023.1|BQ104023	translation initiation factor if-3	496	20	3.10176E-34	73.6%	5	C:cell wall; F:translation initiation factor activity; C:chloroplast; C:ribosome; P:regulation of translational initiation
gi|20153687|gb|BQ104025.1|BQ104025	protein	498	14	1.58988E-9	72.71428571428571%	2	F:F; P:P
gi|20153688|gb|BQ104026.1|BQ104026	peptidylprolyl isomerase	502	20	2.24786E-64	88.5%	6	P:protein folding; C:vacuole; P:response to wounding; F:FK506 binding; F:peptidyl-prolyl cis-trans isomerase activity; F:calmodulin binding	EC:5.2.1.8
gi|20153689|gb|BQ104027.1|BQ104027	gibberellin receptor	503	20	1.57485E-25	90.35%	7	C:cytoplasm; F:receptor activity; P:positive regulation of gibberellic acid mediated signaling pathway; P:floral organ morphogenesis; F:carboxylesterase activity; P:raffinose family oligosaccharide biosynthetic process; C:nucleus	EC:3.1.1.0; EC:3.1.1.1
gi|20153690|gb|BQ104028.1|BQ104028	trehalose-6-phosphate phosphatase	507	20	1.03575E-27	74.2%	4	F:trehalose-phosphatase activity; P:trehalose biosynthetic process; P:starch metabolic process; P:sucrose metabolic process	EC:3.1.3.12
gi|20153691|gb|BQ104029.1|BQ104029	protein	498	20	1.69046E-27	73.25%	1	P:protein modification process
gi|20153693|gb|BQ104031.1|BQ104031	cytochrome c1 precursor	462	20	2.84092E-59	86.3%	7	C:vacuole; C:mitochondrial respiratory chain complex III; C:plasma membrane; F:heme binding; P:mitochondrial electron transport, ubiquinol to cytochrome c; F:electron transporter, transferring electrons within CoQH2-cytochrome c reductase complex activity; P:electron transport
gi|20153695|gb|BQ104033.1|BQ104033	-(+)-mandelonitrile lyase isoform mdl4 precursor	461	20	4.91683E-32	79.65%	7	P:cyanide biosynthetic process; C:vacuole; C:endomembrane system; P:alcohol metabolic process; F:oxidoreductase activity, acting on CH-OH group of donors; F:FAD binding; F:mandelonitrile lyase activity	EC:4.1.2.10
gi|20153698|gb|BQ104036.1|BQ104036	tha1 (threonine aldolase 1) aldehyde-lyase threonine aldolase	508	20	8.96897E-64	82.55%	5	F:pyridoxal phosphate binding; P:threonine catabolic process; F:threonine aldolase activity; P:glycine metabolic process; P:L-serine metabolic process	EC:4.1.2.5
gi|20153699|gb|BQ104037.1|BQ104037	glycolate oxidase	454	20	3.2079E-39	94.45%	13	C:cytosolic ribosome; C:vacuole; F:glycolate oxidase activity; C:peroxisome; F:electron carrier activity; F:FMN binding; P:oxidation reduction; C:chloroplast stroma; C:membrane; C:nucleus; C:apoplast; C:glycolate oxidase complex; P:electron transport
gi|20153701|gb|BQ104039.1|BQ104039	acyl synthetase	502	20	3.72313E-51	76.25%	4	P:cutin biosynthetic process; P:defense response to fungus; F:long-chain-fatty-acid-CoA ligase activity; P:lateral root formation	EC:6.2.1.3
gi|20153703|gb|BQ104041.1|BQ104041	---NA---	120	0			0
gi|20153704|gb|BQ104042.1|BQ104042	protein	510	20	3.60324E-68	89.45%	4	P:protein amino acid phosphorylation; F:ATP binding; F:protein serine/threonine kinase activity; P:serine family amino acid metabolic process	EC:2.7.11.0
gi|20153708|gb|BQ104046.1|BQ104046	auxin influx carrier component	298	20	4.34915E-52	97.7%	10	P:response to nematode; F:auxin influx transmembrane transporter activity; C:plasma membrane; F:amino acid transmembrane transporter activity; P:auxin polar transport; P:amino acid transport; C:integral to membrane; P:auxin mediated signaling pathway; P:lateral root formation; F:symporter activity
gi|20153711|gb|BQ104049.1|BQ104049	protein	499	20	1.51484E-60	69.9%	2	P:proteolysis; F:cysteine-type endopeptidase activity	EC:3.4.22.0
gi|20153712|gb|BQ104050.1|BQ104050	protein	478	20	1.12726E-63	89.45%	6	F:lipoxygenase activity; P:oxidation reduction; F:iron ion binding; F:electron carrier activity; P:oxylipin biosynthetic process; P:electron transport	EC:1.13.11.12
gi|20153715|gb|BQ104053.1|BQ104053	leucyl-trna synthetase	505	20	4.78294E-78	89.4%	7	C:cytoplasm; F:leucine-tRNA ligase activity; P:leucyl-tRNA aminoacylation; F:ATP binding; P:isoleucine biosynthetic process; P:leucine biosynthetic process; P:valine biosynthetic process	EC:6.1.1.4
gi|20153717|gb|BQ104055.1|BQ104055	pyrophosphate-dependent phosphofructokinase alpha subunit	440	20	1.91766E-47	86.7%	15	C:pyrophosphate-dependent phosphofructokinase complex, alpha-subunit complex; P:response to sucrose stimulus; F:protein binding; F:6-phosphofructokinase activity; C:6-phosphofructokinase complex; F:diphosphate-fructose-6-phosphate 1-phosphotransferase activity; F:ATP binding; P:glycolysis; P:response to glucose stimulus; P:response to fructose stimulus; P:fructose metabolic process; P:galactose m…	EC:2.7.1.11; EC:2.7.1.90
gi|20153718|gb|BQ104056.1|BQ104056	protein	489	20	1.4372E-71	91.1%	5	C:clathrin vesicle coat; F:protein binding; P:vesicle-mediated transport; P:intracellular protein transport; C:clathrin adaptor complex
gi|20153719|gb|BQ104057.1|BQ104057	---NA---	389	0			0
gi|20153720|gb|BQ104058.1|BQ104058	ubiquitin-fold modifier 1	499	20	3.74924E-43	97.0%	1	P:modification-dependent protein catabolic process
gi|20153721|gb|BQ104059.1|BQ104059	60s ribosomal protein l37a	365	20	3.51783E-46	97.45%	6	C:ribosome; F:structural constituent of ribosome; F:zinc ion binding; P:translation; C:mitochondrion; P:ribosome biogenesis	EC:3.6.5.3
gi|20153722|gb|BQ104060.1|BQ104060	beta-n-acetylhexosaminidase	457	20	1.16194E-73	79.3%	8	C:cytoplasmic membrane-bounded vesicle; C:vacuole; C:plant-type cell wall; F:beta-N-acetylhexosaminidase activity; F:cation binding; P:globoside metabolic process; P:glycosaminoglycan catabolic process; P:amino sugar metabolic process	EC:3.2.1.52
gi|20153725|gb|BQ104063.1|BQ104063	reticulon family protein	324	20	3.58912E-30	74.7%	2	C:membrane; C:endoplasmic reticulum
gi|20153727|gb|BQ104065.1|BQ104065	unnamed protein product [Vitis vinifera]	456	2	3.22291E-7	88.0%	0
gi|20153728|gb|BQ104066.1|BQ104066	protein	392	20	6.63442E-37	80.75%	3	F:oxidoreductase activity; P:oxidation reduction; F:binding
gi|20153729|gb|BQ104067.1|BQ104067	violaxanthin de-epoxidase	442	20	1.2374E-46	87.4%	11	C:chloroplast photosystem II; P:transport; P:fatty acid metabolic process; F:binding; P:chlorophyll metabolic process; P:oxidation reduction; P:response to heat; F:violaxanthin de-epoxidase activity; P:xanthophyll cycle; F:transporter activity; C:chloroplast thylakoid lumen	EC:1.10.99.3
gi|20153730|gb|BQ104068.1|BQ104068	protein	404	16	1.32548E-8	84.0625%	2	C:endomembrane system; C:mitochondrion
gi|20153731|gb|BQ104069.1|BQ104069	negatively light-regulated protein	448	20	4.08354E-42	76.4%	0
gi|20153734|gb|BQ104072.1|BQ104072	---NA---	500	0			0
gi|20153735|gb|BQ104073.1|BQ104073	dead box atp-dependent rna	404	20	1.65771E-43	95.15%	6	F:ATP-dependent helicase activity; F:RNA binding; F:ATP binding; F:translation initiation factor activity; C:ribosome; P:regulation of translational initiation	EC:3.6.5.3
gi|20153738|gb|BQ104076.1|BQ104076	f-box protein	501	20	1.99258E-20	58.5%	0
gi|20153739|gb|BQ104077.1|BQ104077	protein	502	20	8.66323E-16	82.05%	4	P:protein amino acid phosphorylation; F:protein binding; F:protein tyrosine kinase activity; F:ATP binding	EC:2.7.10.0
gi|20153740|gb|BQ104078.1|BQ104078	---NA---	427	0			0
gi|20153743|gb|BQ104081.1|BQ104081	---NA---	450	0			0
gi|20153744|gb|BQ104082.1|BQ104082	caleosin-related family protein	502	20	2.18271E-51	78.0%	4	C:extracellular region; F:lipase activity; F:calcium ion binding; P:lipid catabolic process
gi|20153745|gb|BQ104083.1|BQ104083	wd and tetratricopeptide repeat	503	19	1.5567E-65	62.63157894736842%	2	C:CUL4 RING ubiquitin ligase complex; C:plasma membrane
gi|20153746|gb|BQ104084.1|BQ104084	cc-nbs-lrr resistance protein	503	20	5.24363E-21	60.8%	4	F:ATP binding; P:apoptosis; F:nucleotide binding; F:protein binding
gi|20153747|gb|BQ104085.1|BQ104085	ubiquitin-specific protease 6	500	20	6.41008E-35	90.0%	5	F:ubiquitin-specific protease activity; P:protein deubiquitination; P:ubiquitin-dependent protein catabolic process; F:ubiquitin thiolesterase activity; F:calmodulin binding	EC:3.1.2.15
gi|20153748|gb|BQ104086.1|BQ104086	white-brown-complex abc transporter family	503	20	3.05929E-37	72.55%	3	F:nucleoside-triphosphatase activity; C:membrane; F:nucleotide binding	EC:3.6.1.15
gi|20153749|gb|BQ104087.1|BQ104087	aminophospholipid atpase	508	20	1.28912E-78	83.8%	5	P:regulation of transcription; F:ATPase activity, coupled to transmembrane movement of ions, phosphorylative mechanism; F:DNA binding; C:plasma membrane; P:cation transport
gi|20153750|gb|BQ104088.1|BQ104088	limonoid udp-glucosyltransferase	504	20	9.01851E-77	86.85%	2	P:metabolic process; F:limonoid glucosyltransferase activity	EC:2.4.1.210
gi|20153751|gb|BQ104089.1|BQ104089	dnaj heat shock n-terminal domain-containing protein	498	16	4.26983E-55	67.25%	2	C:cytoplasmic membrane-bounded vesicle; C:endoplasmic reticulum
gi|20153752|gb|BQ104090.1|BQ104090	serine hydroxymethyltransferase	487	20	7.13384E-87	91.85%	8	F:pyridoxal phosphate binding; P:one-carbon metabolic process; P:L-serine metabolic process; F:electron carrier activity; F:heme binding; F:glycine hydroxymethyltransferase activity; P:glycine metabolic process; P:electron transport	EC:2.1.2.1
gi|20153753|gb|BQ104091.1|BQ104091	UDP-glucuronosyl transferase	182	20	3.80759E-11	74.8%	1	F:transferase activity, transferring glycosyl groups
gi|20153755|gb|BQ104093.1|BQ104093	---NA---	493	0			0
gi|20153759|gb|BQ104097.1|BQ104097	ubiquitin fusion degradaton	460	20	2.68547E-46	88.85%	2	C:endomembrane system; P:ubiquitin-dependent protein catabolic process
gi|20153760|gb|BQ104098.1|BQ104098	chaperonin containing t-complex protein theta	499	20	5.37532E-66	88.3%	5	P:protein folding; C:membrane; C:cytoplasm; F:unfolded protein binding; F:ATP binding
gi|20153761|gb|BQ104099.1|BQ104099	protein	453	20	3.66112E-43	68.9%	1	C:plasma membrane
gi|20153762|gb|BQ104100.1|BQ104100	r2r3-myb transcription	500	5	4.787E-6	49.2%	3	P:regulation of transcription; F:DNA binding; C:nucleus
gi|20153764|gb|BQ104102.1|BQ104102	protein	477	20	3.66094E-27	79.55%	2	P:lipid catabolic process; F:hydrolase activity
gi|20153765|gb|BQ104103.1|BQ104103	conserved hypothetical protein [Ricinus communis]	312	4	7.89805E-9	64.25%	0
gi|20153768|gb|BQ104106.1|BQ104106	chloroplast light-harvesting complex ii protein	499	20	2.76121E-62	87.9%	8	C:plastoglobule; P:photosynthesis, light harvesting; P:protein-chromophore linkage; F:chlorophyll binding; P:nonphotochemical quenching; C:integral to membrane; C:chloroplast thylakoid membrane; C:photosystem II antenna complex
gi|20153769|gb|BQ104107.1|BQ104107	PREDICTED: hypothetical protein [Saccoglossus kowalevskii]	502	1	3.41397E-4	47.0%	0
gi|20153770|gb|BQ104108.1|BQ104108	---NA---	470	0			0
gi|20153771|gb|BQ104109.1|BQ104109	protein	352	20	1.61497E-22	69.6%	3	F:F; P:P; C:C
gi|20153773|gb|BQ104111.1|BQ104111	---NA---	289	0			0
gi|20153774|gb|BQ104112.1|BQ104112	transcription factor	336	15	3.10392E-18	71.13333333333334%	1	C:vacuole
gi|20153775|gb|BQ104113.1|BQ104113	ran binding protein	502	20	6.3201E-67	91.65%	2	F:Ran GTPase binding; P:protein import into nucleus, translocation
gi|20153776|gb|BQ104114.1|BQ104114	adenosine kinase	451	20	4.66343E-30	98.2%	4	P:purine ribonucleoside salvage; C:cytoplasmic membrane-bounded vesicle; F:adenosine kinase activity; P:purine base metabolic process	EC:2.7.1.20
gi|20153781|gb|BQ104119.1|BQ104119	ubiquitin conjugating enzyme	361	20	8.75811E-21	99.7%	4	P:ubiquitin-dependent protein catabolic process; F:ubiquitin-protein ligase activity; P:regulation of protein metabolic process; P:protein ubiquitination	EC:6.3.2.19
gi|20153782|gb|BQ104120.1|BQ104120	protein	468	20	1.10979E-47	68.45%	5	F:carnitine transporter activity; F:sugar:hydrogen symporter activity; C:plasma membrane; P:carnitine transport; P:carbohydrate transport
gi|20153783|gb|BQ104121.1|BQ104121	16kda membrane protein	452	20	4.98245E-32	81.5%	4	P:photosynthesis, light harvesting in photosystem I; C:photosystem I; C:thylakoid; C:plastid
gi|20153784|gb|BQ104122.1|BQ104122	60s ribosomal protein	483	20	2.83074E-67	95.7%	4	F:structural constituent of ribosome; C:cytosolic large ribosomal subunit; P:translation; P:ribosome biogenesis	EC:3.6.5.3
gi|20153787|gb|BQ104125.1|BQ104125	protein	492	19	6.08047E-30	72.94736842105263%	3	C:chloroplast inner membrane; C:chloroplast thylakoid membrane; C:mitochondrion
gi|20153788|gb|BQ104126.1|BQ104126	soluble acid invertase	488	20	7.92406E-70	72.6%	3	F:hydrolase activity, hydrolyzing O-glycosyl compounds; P:carbohydrate metabolic process; C:cell part	EC:3.2.1.0
gi|20153790|gb|BQ104128.1|BQ104128	phospholipase c	498	20	5.58951E-47	75.25%	3	F:phospholipase C activity; ; P:phospholipid catabolic process
gi|20153791|gb|BQ104129.1|BQ104129	threonine synthase	265	20	8.8924E-13	85.45%	7	P:threonine biosynthetic process; F:pyridoxal phosphate binding; F:threonine synthase activity; C:chloroplast; P:glycine metabolic process; P:L-serine metabolic process; P:vitamin B6 metabolic process	EC:4.2.3.1
gi|20153792|gb|BQ104130.1|BQ104130	protein	507	20	3.69238E-17	80.2%	3	F:sequence-specific DNA binding; C:nucleus; P:regulation of transcription, DNA-dependent
gi|20153793|gb|BQ104131.1|BQ104131	protein	510	20	3.7461E-49	85.6%	5	C:cytoplasm; C:nuclear pore; F:binding; P:protein import into nucleus, docking; F:protein transporter activity
gi|20153794|gb|BQ104132.1|BQ104132	ethylene-responsive transcription	481	4	5.12068E-5	71.25%	5	P:regulation of transcription, DNA-dependent; P:transcription; F:DNA binding; F:transcription factor activity; C:nucleus
gi|20153795|gb|BQ104133.1|BQ104133	proteasome subunit alpha type 2	500	20	1.32117E-72	95.85%	9	P:defense response to bacterium; C:proteasome core complex; F:RNA binding; P:ubiquitin-dependent protein catabolic process; F:translation initiation factor activity; C:cytosol; F:threonine-type endopeptidase activity; C:ribosome; P:regulation of translational initiation	EC:3.4.25.0
gi|20153796|gb|BQ104134.1|BQ104134	chy zinc finger family expressed	502	20	8.25431E-67	84.8%	3	C:mitochondrion; F:zinc ion binding; F:protein binding
gi|20153797|gb|BQ104135.1|BQ104135	single-stranded dna-binding mitochondrial	450	20	8.47748E-40	74.45%	2	F:single-stranded DNA binding; C:mitochondrion
gi|20153799|gb|BQ104137.1|BQ104137	protein	499	20	6.98923E-82	91.1%	10	P:regulation of embryo sac egg cell differentiation; F:translation elongation factor activity; P:embryonic development ending in seed dormancy; C:nucleolus; C:nuclear speck; F:GTPase activity; F:GTP binding; C:plasma membrane; C:ribosome; P:regulation of translational elongation	EC:3.6.5.1; EC:3.6.5.2; EC:3.6.5.3; EC:3.6.5.4
gi|20153800|gb|BQ104138.1|BQ104138	---NA---	315	0			0
gi|20153804|gb|BQ104142.1|BQ104142	predicted protein [Populus trichocarpa]	490	5	8.27526E-19	77.0%	0
gi|20153807|gb|BQ104145.1|BQ104145	protein	486	19	2.04332E-25	59.526315789473685%	9	F:cyclic nucleotide binding; P:calcium ion transport; F:inward rectifier potassium channel activity; P:potassium ion transport; F:intracellular cyclic nucleotide activated cation channel activity; F:calmodulin binding; C:voltage-gated potassium channel complex; C:intracellular; C:intracellular cyclic nucleotide activated cation channel complex
gi|20153808|gb|BQ104146.1|BQ104146	---NA---	220	0			0
gi|20153810|gb|BQ104148.1|BQ104148	atp synthase beta chain	500	20	1.71752E-88	98.9%	6	F:hydrogen-exporting ATPase activity, phosphorylative mechanism; F:hydrogen ion transporting ATP synthase activity, rotational mechanism; P:ATP synthesis coupled proton transport; F:ATP binding; F:proton-transporting ATPase activity, rotational mechanism; C:mitochondrial proton-transporting ATP synthase, catalytic core	EC:3.6.3.6; EC:3.6.3.14
gi|20153811|gb|BQ104149.1|BQ104149	programmed cell death protein 5	401	20	2.26501E-16	91.8%	1	F:double-stranded DNA binding
gi|20153812|gb|BQ104150.1|BQ104150	myosin-like protein	481	20	7.29346E-52	67.1%	3	F:kinase activity; F:F; P:P
gi|20153813|gb|BQ104151.1|BQ104151	chaperone protein	234	20	2.11149E-14	92.65%	6	P:protein folding; F:unfolded protein binding; P:response to stress; F:heat shock protein binding; F:zinc ion binding; C:plasma membrane
gi|20153814|gb|BQ104152.1|BQ104152	protein	502	20	7.28301E-39	65.35%	1	F:protein binding
gi|20153820|gb|BQ104158.1|BQ104158	---NA---	466	0			0
gi|20153821|gb|BQ104159.1|BQ104159	omega-3 fatty acid desaturase	498	20	3.05229E-61	89.95%	5	C:endoplasmic reticulum membrane; P:fatty acid biosynthetic process; F:oxidoreductase activity; P:oxidation reduction; C:integral to membrane
gi|20153822|gb|BQ104160.1|BQ104160	protein	498	20	4.25912E-63	88.15%	8	P:mitochondrial electron transport, NADH to ubiquinone; P:response to oxidative stress; F:NAD or NADH binding; F:oxidoreductase activity; C:respiratory chain complex I; F:electron carrier activity; C:mitochondrion; P:electron transport
gi|20153823|gb|BQ104161.1|BQ104161	unnamed protein product [Vitis vinifera]	365	20	3.43108E-17	93.55%	1	P:P
gi|20153824|gb|BQ104162.1|BQ104162	sulfate bicarbonate oxalate exchanger and transporter sat-1	531	20	2.43134E-72	84.4%	3	C:integral to membrane; F:secondary active sulfate transmembrane transporter activity; P:sulfate transport
gi|20153828|gb|BQ104166.1|BQ104166	protein	486	20	4.1267E-18	80.95%	2	P:response to lead ion; P:response to cadmium ion
gi|20153829|gb|BQ104167.1|BQ104167	---NA---	398	0			0
gi|20153830|gb|BQ104168.1|BQ104168	alpha-expansin 4	277	20	6.07107E-14	94.95%	3	C:extracellular region; P:plant-type cell wall organization; C:membrane
gi|20153832|gb|BQ104170.1|BQ104170	thioredoxin-like protein	425	16	7.27838E-15	73.75%	2	F:oxidoreductase activity, acting on sulfur group of donors, disulfide as acceptor; C:chloroplast	EC:1.8.4.0
gi|20153834|gb|BQ104172.1|BQ104172	unnamed protein product [Vitis vinifera]	421	4	1.68537E-11	68.0%	0
gi|20153835|gb|BQ104173.1|BQ104173	conserved hypothetical protein [Ricinus communis]	495	15	4.82312E-29	65.8%	1	P:P
gi|20153836|gb|BQ104174.1|BQ104174	---NA---	199	0			0
gi|20153837|gb|BQ104175.1|BQ104175	protein	412	20	1.02782E-37	76.5%	2	C:endomembrane system; P:P
gi|20153838|gb|BQ104176.1|BQ104176	---NA---	430	0			0
gi|20153840|gb|BQ104178.1|BQ104178	---NA---	450	0			0
gi|20153842|gb|BQ104180.1|BQ104180	PREDICTED: hypothetical protein [Vitis vinifera]	476	20	8.03762E-49	84.75%	2	F:DNA binding; P:DNA integration
gi|20153844|gb|BQ104182.1|BQ104182	pectate lyase	518	20	2.68311E-90	89.55%	2	F:pectate lyase activity; C:endomembrane system	EC:4.2.2.2
gi|20153845|gb|BQ104183.1|BQ104183	serine carboxypeptidase i precursor-like protein	480	20	2.25152E-77	90.3%	4	F:serine-type carboxypeptidase activity; C:peroxisome; C:extracellular region; P:proteolysis	EC:3.4.16.0
gi|20153846|gb|BQ104184.1|BQ104184	exocyst complex component	501	20	7.95948E-78	84.7%	2	C:exocyst; C:plasma membrane
gi|20153851|gb|BQ104189.1|BQ104189	glycine hydroxymethyltransferase	373	20	8.0105E-46	86.2%	6	F:pyridoxal phosphate binding; P:one-carbon metabolic process; P:L-serine metabolic process; F:glycine hydroxymethyltransferase activity; P:glycine metabolic process; C:mitochondrion	EC:2.1.2.1
gi|20153852|gb|BQ104190.1|BQ104190	---NA---	154	0			0
gi|20153858|gb|BQ104196.1|BQ104196	udp-glucose:anthocysnin 5-o-glucosyltransferase	503	20	4.22947E-71	66.95%	2	F:transferase activity, transferring hexosyl groups; P:metabolic process	EC:2.4.1.0
gi|20153859|gb|BQ104197.1|BQ104197	n-terminal acetyltransferase	497	20	4.00355E-74	77.1%	2	C:membrane; P:embryonic development ending in seed dormancy
gi|20153860|gb|BQ104198.1|BQ104198	c- sterol isomerase	499	20	1.84782E-66	78.75%	5	F:cholestenol delta-isomerase activity; F:C-8 sterol isomerase activity; C:integral to membrane; C:endoplasmic reticulum; P:sterol biosynthetic process	EC:5.3.3.5
gi|20153861|gb|BQ104199.1|BQ104199	dna binding	501	20	2.0477E-41	67.2%	10	P:response to jasmonic acid stimulus; P:response to gibberellin stimulus; F:DNA binding; P:response to cadmium ion; P:regulation of transcription; P:response to auxin stimulus; P:response to ethylene stimulus; C:nucleus; F:zinc ion binding; P:response to salt stress
gi|20153865|gb|BQ104203.1|BQ104203	catalytic ligase	432	20	1.8066E-58	82.4%	3	C:cytoplasmic membrane-bounded vesicle; P:metabolic process; F:ligase activity
gi|20153866|gb|BQ104204.1|BQ104204	rna binding	497	4	2.23796E-8	87.0%	0
gi|20153867|gb|BQ104205.1|BQ104205	hypothetical protein [Vitis vinifera]	431	1	3.36004E-4	63.0%	2	P:proteolysis; F:cysteine-type peptidase activity
gi|20153868|gb|BQ104206.1|BQ104206	---NA---	387	0			0
gi|20153870|gb|BQ104208.1|BQ104208	---NA---	402	0			0
gi|20153874|gb|BQ104212.1|BQ104212	high mobility group family	498	20	2.37026E-13	83.35%	7	P:chromatin assembly or disassembly; C:chromatin; F:transcription factor activity; F:structural constituent of chromatin; F:chromatin binding; C:transcription factor complex; P:regulation of transcription
gi|20153877|gb|BQ104215.1|BQ104215	tpr-repeat protein	379	20	4.66956E-38	93.1%	3	C:plasma membrane; P:response to stress; F:binding
gi|20153878|gb|BQ104216.1|BQ104216	with no lysine kinase	497	20	8.71924E-37	94.85%	4	P:protein amino acid phosphorylation; F:protein serine/threonine kinase activity; P:circadian rhythm; P:serine family amino acid metabolic process	EC:2.7.11.0
gi|20153880|gb|BQ104218.1|BQ104218	protein	504	20	3.85104E-19	54.4%	1	C:intracellular organelle
gi|20153881|gb|BQ104219.1|BQ104219	protein	503	20	1.05167E-37	86.55%	1	P:protein modification process
gi|20153882|gb|BQ104220.1|BQ104220	---NA---	468	0			0
gi|20153885|gb|BQ104223.1|BQ104223	polyubiquitin	504	20	7.9006E-73	100.0%	5	C:cytoplasm; P:protein modification process; F:protein binding; P:ubiquitin-dependent protein catabolic process; C:nucleus
gi|20153886|gb|BQ104224.1|BQ104224	programmed cell death protein 5	428	20	3.11529E-50	88.6%	1	F:double-stranded DNA binding
gi|20153887|gb|BQ104225.1|BQ104225	signal recognition particle receptor	501	20	2.02879E-73	91.5%	9	C:signal recognition particle receptor complex; F:7S RNA binding; F:receptor activity; F:GTPase activity; P:SRP-dependent cotranslational protein targeting to membrane; F:GTP binding; F:signal recognition particle binding; P:signal transduction; C:signal recognition particle, endoplasmic reticulum targeting	EC:3.6.5.1; EC:3.6.5.2; EC:3.6.5.3; EC:3.6.5.4
gi|20153888|gb|BQ104226.1|BQ104226	---NA---	472	0			0
gi|20153890|gb|BQ104228.1|BQ104228	cornichon family protein	496	20	1.13899E-36	78.5%	3	C:membrane; C:cytoplasmic membrane-bounded vesicle;
gi|20153893|gb|BQ104231.1|BQ104231	hypothetical protein [Solanum tuberosum]	502	7	6.64733E-8	63.142857142857146%	0
gi|20153895|gb|BQ104233.1|BQ104233	PREDICTED: hypothetical protein [Vitis vinifera]	459	1	1.94661E-4	72.0%	1	C:membrane
gi|20153896|gb|BQ104234.1|BQ104234	protein farnesyltransferase alpha	363	20	1.25118E-43	78.35%	14	F:CAAX-protein geranylgeranyltransferase activity; P:protein amino acid farnesylation; P:regulation of cell shape; P:response to water deprivation; C:protein farnesyltransferase complex; P:negative regulation of abscisic acid mediated signaling pathway; C:CAAX-protein geranylgeranyltransferase complex; F:protein farnesyltransferase activity; F:farnesyltranstransferase activity; P:regulation of me…	EC:2.5.1.59; EC:2.5.1.58; EC:2.5.1.29
gi|20153897|gb|BQ104235.1|BQ104235	glycerophosphoryl diester	493	20	7.19932E-23	75.15%	15	P:trichome differentiation; P:glycerol metabolic process; P:cell tip growth; P:guard cell morphogenesis; C:plant-type cell wall; F:glycerophosphodiester phosphodiesterase activity; C:cytoplasmic membrane-bounded vesicle; C:anchored to plasma membrane; F:kinase activity; P:root hair cell differentiation; C:chloroplast; P:plant-type cell wall cellulose metabolic process; C:apoplast; P:phospholipid …	EC:3.1.4.46
gi|20153900|gb|BQ104238.1|BQ104238	---NA---	255	0			0
gi|20153905|gb|BQ104243.1|BQ104243	cysteine protease	457	20	1.69741E-32	78.7%	6	C:endomembrane system; P:aging; P:proteolysis; F:protein binding; P:response to ethylene stimulus; F:cysteine-type endopeptidase activity	EC:3.4.22.0
gi|20153906|gb|BQ104244.1|BQ104244	---NA---	495	0			0
gi|20153910|gb|BQ104248.1|BQ104248	protein	467	20	3.73694E-19	69.85%	2	P:RNA splicing; P:P
gi|20153911|gb|BQ104249.1|BQ104249	zinc finger	498	19	2.50854E-47	61.0%	1	F:binding
gi|20153912|gb|BQ104250.1|BQ104250	---NA---	470	0			0
gi|20153914|gb|BQ104252.1|BQ104252	translation factor	497	20	3.40496E-57	96.15%	3	F:translation initiation factor activity; C:ribosome; P:regulation of translational initiation
gi|20153918|gb|BQ104256.1|BQ104256	elongation factor 1-	484	20	3.17421E-18	100.0%	5	F:translation elongation factor activity; F:GTP binding; F:GTPase activity; C:ribosome; P:regulation of translational elongation	EC:3.6.5.1; EC:3.6.5.2; EC:3.6.5.3; EC:3.6.5.4
gi|20153920|gb|BQ104258.1|BQ104258	rna polymerase a large subunit	503	3	3.41462E-4	52.0%	0
gi|20153921|gb|BQ104259.1|BQ104259	acyl-acp thioesterase	346	20	1.78732E-45	82.35%	7	P:fatty acid biosynthetic process; F:oleoyl-[acyl-carrier-protein] hydrolase activity; F:acyl carrier activity; C:chloroplast; C:fatty acid synthase complex; P:acyl-carrier-protein biosynthetic process; P:transport	EC:3.1.2.14
gi|20153926|gb|BQ104264.1|BQ104264	vacuolar h+-atpase catalytic subunit	501	20	8.27506E-59	96.3%	16	C:cell wall; F:hydrogen ion transporting ATP synthase activity, rotational mechanism; P:response to salt stress; C:plant-type vacuole; P:ATP synthesis coupled proton transport; C:vacuolar membrane; F:ATP binding; P:pollen development; F:proton-transporting ATPase activity, rotational mechanism; P:Golgi organization; F:ATPase activity, uncoupled; C:chloroplast; C:proton-transporting V-type ATPase,…	EC:3.6.3.14; EC:3.6.1.3
gi|20153928|gb|BQ104266.1|BQ104266	#NAME?	504	20	1.11013E-50	76.6%	3	F:intramolecular transferase activity, phosphotransferases; P:glycolysis; C:plastid	EC:5.4.2.0
gi|20153931|gb|BQ104269.1|BQ104269	zinc finger	484	20	2.47411E-71	81.25%	4	F:hydrolase activity, acting on ester bonds; C:cytoplasmic membrane-bounded vesicle; C:apoplast; P:lipid metabolic process
gi|20153933|gb|BQ104271.1|BQ104271	adenylate kinase	502	20	6.36545E-43	80.25%	10	F:adenylate kinase activity; P:root development; P:shoot development; F:ATP binding; C:chloroplast stroma; P:cellular amino acid biosynthetic process; C:nucleus; C:mitochondrion; P:purine base metabolic process; P:ATP metabolic process	EC:2.7.4.3
gi|20153934|gb|BQ104272.1|BQ104272	protein	424	20	7.99289E-38	63.5%	11	C:cytosol; C:microtubule cytoskeleton; P:root development; F:protein kinase activity; F:motor activity; P:cellular protein localization; F:nucleotide binding; P:protein amino acid autophosphorylation; C:vacuole; C:cytoskeletal part; C:plasma membrane
gi|20153936|gb|BQ104274.1|BQ104274	tpa_exp: phytosulfokine peptide precursor	475	20	2.82893E-11	75.5%	5	C:extracellular region; F:growth factor activity; P:cell proliferation; P:signal transduction; P:growth
gi|20153937|gb|BQ104275.1|BQ104275	saur family protein	511	20	1.87215E-24	61.15%	1	P:response to auxin stimulus
gi|20153938|gb|BQ104276.1|BQ104276	n-acetylglucosamine-phosphate mutase	503	20	1.41807E-42	81.05%	5	P:carbohydrate metabolic process; P:photoreactive repair; F:intramolecular transferase activity, phosphotransferases; C:mitochondrion; P:response to UV	EC:5.4.2.0
gi|20153940|gb|BQ104278.1|BQ104278	bzip family transcription factor	497	20	5.49952E-15	69.75%	1	F:DNA binding
gi|20153941|gb|BQ104279.1|BQ104279	udp-	498	20	1.79809E-45	65.3%	2	F:thiohydroximate beta-D-glucosyltransferase activity; P:glucosinolate biosynthetic process	EC:2.4.1.195
gi|20153943|gb|BQ104281.1|BQ104281	protein	498	20	4.56192E-57	65.4%	2	F:F; P:P
gi|20153944|gb|BQ104282.1|BQ104282	serine carboxypeptidase ii	490	20	9.95481E-73	85.25%	2	F:serine-type carboxypeptidase activity; P:proteolysis	EC:3.4.16.0
gi|20153945|gb|BQ104283.1|BQ104283	---NA---	413	0			0
gi|20153949|gb|BQ104287.1|BQ104287	nuclear acid binding	500	20	9.5786E-31	78.25%	2	F:nucleic acid binding; F:nucleotide binding
gi|20153950|gb|BQ104288.1|BQ104288	prolyl 4-hydroxylase alpha	420	20	9.78752E-44	81.85%	4	P:peptidyl-proline hydroxylation to 4-hydroxy-L-proline; F:iron ion binding; F:oxidoreductase activity, acting on paired donors, with incorporation or reduction of molecular oxygen, 2-oxoglutarate as one donor, and incorporation of one atom each of oxygen into both donors; C:mitochondrion	EC:1.14.11.0
gi|20153951|gb|BQ104289.1|BQ104289	protein	436	7	1.06668E-18	66.14285714285714%	2	C:membrane; P:P
gi|20153952|gb|BQ104290.1|BQ104290	ac007932_15ests gb	486	4	1.08598E-18	53.5%	0
gi|20153953|gb|BQ104291.1|BQ104291	auxin-responsive protein	436	20	5.85417E-17	62.0%	5	F:DNA binding; C:intracellular; P:regulation of transcription; F:protein binding; P:response to auxin stimulus
gi|20153955|gb|BQ104293.1|BQ104293	---NA---	223	0			0
gi|20153956|gb|BQ104294.1|BQ104294	udp-glucose glucosyltransferase	497	20	7.3301E-60	81.75%	2	P:metabolic process; F:glucuronosyltransferase activity	EC:2.4.1.17
gi|20153957|gb|BQ104295.1|BQ104295	pyrophosphate-dependent phosphofructokinase beta subunit	498	20	1.38347E-58	91.25%	15	C:pyrophosphate-dependent phosphofructokinase complex, beta-subunit complex; P:response to cadmium ion; F:6-phosphofructokinase activity; C:6-phosphofructokinase complex; C:cell wall; F:diphosphate-fructose-6-phosphate 1-phosphotransferase activity; F:ATP binding; P:glycolysis; C:membrane; C:plastid; P:fructose metabolic process; P:galactose metabolic process; P:mannose metabolic process; P:gluco…	EC:2.7.1.11; EC:2.7.1.90
gi|20153960|gb|BQ104298.1|BQ104298	myosin heavy chain	497	17	6.46632E-32	68.11764705882354%	12	P:microtubule-based movement; F:sequence-specific DNA binding; F:transcription factor activity; C:nucleus; C:microtubule associated complex; C:microtubule; F:nucleotide binding; F:ATP binding; F:microtubule motor activity; F:protein dimerization activity; F:motor activity; P:regulation of transcription, DNA-dependent
gi|20153962|gb|BQ104300.1|BQ104300	mitochondrial phosphate transporter	500	20	3.87012E-48	87.25%	4	C:mitochondrial inner membrane; C:integral to membrane; F:binding; P:transport
gi|20153963|gb|BQ104301.1|BQ104301	---NA---	496	0			0
gi|20153965|gb|BQ104303.1|BQ104303	nadph-ferrihemoprotein reductase atr1	497	20	2.99676E-37	82.55%	24	P:response to jasmonic acid stimulus; F:NADPH-hemoprotein reductase activity; P:response to gibberellin stimulus; P:response to reactive oxygen species; P:response to salt stress; P:oxidation reduction; P:cellular response to sulfur starvation; P:phenylpropanoid metabolic process; P:response to salicylic acid stimulus; F:electron carrier activity; P:response to abscisic acid stimulus; F:transcrip…	EC:1.6.2.4
gi|20153966|gb|BQ104304.1|BQ104304	(-)-germacrene d synthase	435	20	1.68367E-56	83.5%	3	P:metabolic process; F:lyase activity; F:magnesium ion binding
gi|20153968|gb|BQ104306.1|BQ104306	protein	477	20	3.2152E-15	77.9%	3	F:metal ion binding; C:mitochondrion; C:plasma membrane
gi|20153969|gb|BQ104307.1|BQ104307	beta-amylase 1	370	8	9.2875E-10	59.875%	20	P:regulation of meristem growth; F:hydrolase activity; P:protein amino acid phosphorylation; P:carbohydrate metabolic process; F:beta-amylase activity; F:ATP binding; F:kinase activity; F:protein serine/threonine kinase activity; P:regulation of meristem structural organization; P:gametophyte development; F:hydrolase activity, acting on glycosyl bonds; F:cation binding; P:starch catabolic process…
gi|20153970|gb|BQ104308.1|BQ104308	(-)-germacrene d synthase	502	20	7.70938E-73	85.75%	3	P:metabolic process; F:lyase activity; F:magnesium ion binding
gi|20153971|gb|BQ104309.1|BQ104309	phosphoprotein phosphatase	504	20	6.65859E-88	97.9%	19	P:protein amino acid dephosphorylation; F:zinc ion binding; P:negative regulation of flower development; F:protein serine/threonine kinase activity; P:embryonic development ending in seed dormancy; F:manganese ion binding; P:regulation of transcription, DNA-dependent; F:sequence-specific DNA binding; F:protein serine/threonine phosphatase activity; F:protein dimerization activity; F:transcription…	EC:2.7.11.0; EC:3.6.1.1
gi|20153973|gb|BQ104311.1|BQ104311	---NA---	353	0			0
gi|20153975|gb|BQ104313.1|BQ104313	nst-k1 (nucleotide sugar transporter-kt 1) nucleotide-sugar transmembrane transporter	501	20	2.60188E-20	90.8%	5	C:Golgi membrane; P:nucleotide-sugar transport; F:protein dimerization activity; F:nucleotide-sugar transmembrane transporter activity; C:integral to membrane
gi|20153977|gb|BQ104315.1|BQ104315	protein	430	20	2.92992E-16	60.8%	2	P:P; F:protein binding
gi|20153980|gb|BQ104318.1|BQ104318	dehydroquinate dehydratase shikimate dehydrogenase	484	20	1.61487E-46	90.45%	9	F:shikimate 5-dehydrogenase activity; F:NADP or NADPH binding; F:3-dehydroquinate dehydratase activity; P:embryonic development ending in seed dormancy; P:oxidation reduction; C:chloroplast stroma; P:tryptophan biosynthetic process; P:tyrosine biosynthetic process; P:L-phenylalanine biosynthetic process	EC:1.1.1.25; EC:4.2.1.10
gi|20153982|gb|BQ104320.1|BQ104320	cytochrome p450	502	20	1.83922E-66	76.3%	8	F:heme binding; P:oxidation reduction; F:monooxygenase activity; F:electron carrier activity; F:protein binding; P:fruit development; F:oxygen binding; P:electron transport
gi|20153983|gb|BQ104321.1|BQ104321	glycerophosphoryl diester phosphodiesterase family protein	477	20	2.4504E-31	77.3%	4	F:glycerophosphodiester phosphodiesterase activity; P:glycerol metabolic process; P:phospholipid catabolic process; P:glycerolipid metabolic process	EC:3.1.4.46
gi|20153986|gb|BQ104324.1|BQ104324	prolyl 4-hydroxylase alpha	480	20	5.45935E-15	94.45%	5	C:endomembrane system; P:peptidyl-proline hydroxylation to 4-hydroxy-L-proline; C:cytoplasmic membrane-bounded vesicle; F:iron ion binding; F:oxidoreductase activity, acting on paired donors, with incorporation or reduction of molecular oxygen, 2-oxoglutarate as one donor, and incorporation of one atom each of oxygen into both donors	EC:1.14.11.0
gi|20153990|gb|BQ104328.1|BQ104328	---NA---	466	0			0
gi|20153991|gb|BQ104329.1|BQ104329	armadillo beta-catenin repeat related protein	501	19	2.12355E-30	58.94736842105263%	2	C:plastid; F:binding
gi|20153996|gb|BQ104334.1|BQ104334	protein	488	16	2.74248E-46	74.75%	4	C:mitochondrial inner membrane; F:protein transporter activity; C:chloroplast; P:protein transport
gi|20153999|gb|BQ104337.1|BQ104337	quinone oxidoreductase	350	20	3.47405E-41	82.75%	8	C:chloroplast envelope; P:response to cold; F:oxidoreductase activity; P:oxidation reduction; C:chloroplast stroma; C:thylakoid; F:zinc ion binding; C:apoplast
gi|20154000|gb|BQ104338.1|BQ104338	dna-binding horma domain-containing protein	500	20	1.32424E-64	89.05%	6	C:endomembrane system; P:mitotic cell cycle spindle assembly checkpoint; P:mitosis; C:nucleus; F:catalytic activity; P:cell division
gi|20154003|gb|BQ104341.1|BQ104341	photosystem ii 11 kd protein	502	20	4.259E-47	78.05%	2	C:chloroplast photosystem II; C:chloroplast thylakoid lumen
gi|20154006|gb|BQ104344.1|BQ104344	meiotic recombination protein	499	20	1.83927E-82	96.05%	8	F:damaged DNA binding; F:ATP binding; P:meiotic DNA recombinase assembly; F:protein binding; P:reciprocal meiotic recombination; F:DNA-dependent ATPase activity; P:DNA strand renaturation; C:nucleus
gi|20154009|gb|BQ104347.1|BQ104347	protein	503	20	7.51928E-44	87.45%	5	F:RNA-directed DNA polymerase activity; P:RNA-dependent DNA replication; F:RNA binding; C:plastid chromosome; C:chloroplast stroma	EC:2.7.7.49
gi|20154010|gb|BQ104348.1|BQ104348	60s ribosomal protein l21	493	20	2.78545E-75	95.3%	5	C:ribosome; F:structural constituent of ribosome; P:translation; C:mitochondrion; P:ribosome biogenesis	EC:3.6.5.3
gi|20154011|gb|BQ104349.1|BQ104349	nucleosome chromatin assembly factor group	328	20	3.249E-15	97.2%	12	C:CUL4 RING ubiquitin ligase complex; P:trichome differentiation; P:positive regulation of cell cycle; P:embryonic development ending in seed dormancy; P:regulation of flower development; C:chromatin remodeling complex; P:seed coat development; P:heterochromatin formation; P:pollen development; F:protein binding; P:cell proliferation; P:regulation of gene expression by genetic imprinting
gi|20154012|gb|BQ104350.1|BQ104350	alpha tubulin 1	502	20	9.10507E-74	99.95%	11	C:cell wall; P:response to salt stress; C:microtubule; C:tubulin complex; P:protein polymerization; P:microtubule-based movement; F:GTPase activity; F:structural constituent of cytoskeleton; P:response to cadmium ion; F:GTP binding; C:plasma membrane	EC:3.6.5.1; EC:3.6.5.2; EC:3.6.5.3; EC:3.6.5.4
gi|20154013|gb|BQ104351.1|BQ104351	rna binding	501	20	9.10682E-74	80.85%	4	C:plant-type cell wall; F:RNA binding; F:nucleotide binding; F:zinc ion binding
gi|20154014|gb|BQ104352.1|BQ104352	5 start site is	496	12	1.35798E-5	60.666666666666664%	3	F:kinase activity; C:cell wall; C:extracellular region
gi|20154015|gb|BQ104353.1|BQ104353	protein	477	20	2.89457E-32	55.95%	2	F:F; P:P
gi|20154016|gb|BQ104354.1|BQ104354	retrotransposon like protein	444	20	9.17943E-26	61.75%	1	F:binding
gi|20154017|gb|BQ104355.1|BQ104355	cytochrome p450	502	20	4.26971E-39	69.95%	2	F:oxidoreductase activity; F:iron ion binding
gi|20154021|gb|BQ104359.1|BQ104359	cue domain containing protein	494	20	7.46885E-12	97.95%	1	C:chloroplast
gi|20154022|gb|BQ104360.1|BQ104360	hypothetical protein [Vitis vinifera]	502	20	6.73681E-77	83.35%	0
gi|20154023|gb|BQ104361.1|BQ104361	rna-binding protein	502	20	9.51191E-39	89.0%	8	C:chloroplast envelope; P:innate immune response; P:mRNA processing; F:poly(U) RNA binding; C:chloroplast stroma; C:ribonucleoprotein complex; C:chloroplast thylakoid membrane; F:nucleotide binding
gi|20154029|gb|BQ104367.1|BQ104367	ubiquitin-conjugating enzyme e2	502	20	3.36743E-52	96.6%	5	P:protein deubiquitination; P:ubiquitin-dependent protein catabolic process; F:ubiquitin-protein ligase activity; P:regulation of protein metabolic process; P:protein ubiquitination	EC:6.3.2.19
gi|20154030|gb|BQ104368.1|BQ104368	eukaryotic translation initiation factor 5	437	20	2.28569E-37	92.55%	6	F:GTP binding; P:regulation of translational initiation; F:translation initiation factor activity; C:cytosol; F:GTPase activity; C:ribosome	EC:3.6.5.1; EC:3.6.5.2; EC:3.6.5.3; EC:3.6.5.4
gi|20154031|gb|BQ104369.1|BQ104369	protein	494	20	1.88142E-47	82.55%	11	C:mitochondrion; F:DNA binding; P:lipid transport; P:photosystem I stabilization; P:galactolipid biosynthetic process; P:nodulation; F:digalactosyldiacylglycerol synthase activity; F:galactolipid galactosyltransferase activity; C:chloroplast outer membrane; P:cellular response to phosphate starvation; P:glycerolipid metabolic process	EC:2.4.1.241; EC:2.4.1.184
gi|20154032|gb|BQ104370.1|BQ104370	placental protein 11	515	18	1.08255E-35	51.611111111111114%	1	C:plastid
gi|20154033|gb|BQ104371.1|BQ104371	plasma membrane intrinsic protein	443	20	1.24315E-30	95.15%	5	C:anchored to plasma membrane; C:vacuole; C:integral to membrane; F:water channel activity; P:water transport
gi|20154034|gb|BQ104372.1|BQ104372	---NA---	312	0			0
gi|20154035|gb|BQ104373.1|BQ104373	protein	500	20	3.97718E-69	94.9%	7	F:NADP or NADPH binding; C:peroxisome; P:oxidation reduction; P:pentose-phosphate shunt; F:phosphogluconate dehydrogenase (decarboxylating) activity; P:response to salt stress; P:D-gluconate metabolic process	EC:1.1.1.44
gi|20154036|gb|BQ104374.1|BQ104374	invasion associated protein p60	410	20	5.52277E-7	55.95%	1	P:cell wall macromolecule catabolic process
gi|20154037|gb|BQ104375.1|BQ104375	chloroplast elongation factor (ef- )	492	20	7.10119E-71	96.15%	10	F:translation elongation factor activity; C:nucleoid; C:nucleolus; C:chloroplast thylakoid membrane; C:chloroplast stroma; F:GTPase activity; F:GTP binding; C:apoplast; C:ribosome; P:regulation of translational elongation	EC:3.6.5.1; EC:3.6.5.2; EC:3.6.5.3; EC:3.6.5.4
gi|20154038|gb|BQ104376.1|BQ104376	gamma-glutamylcysteine synthetase	502	20	4.49875E-89	95.75%	14	P:response to jasmonic acid stimulus; P:response to ozone; P:glutathione biosynthetic process; P:indole phytoalexin biosynthetic process; P:flower development; P:response to heat; F:glutamate-cysteine ligase activity; C:chloroplast stroma; P:defense response to insect; P:response to cadmium ion; P:glucosinolate biosynthetic process; P:defense response to fungus; P:defense response to bacterium, i…	EC:6.3.2.2
gi|20154039|gb|BQ104377.1|BQ104377	ubiquitin family expressed	316	20	1.57814E-25	73.7%	1	P:protein modification process
gi|20154040|gb|BQ104378.1|BQ104378	---NA---	498	0			0
gi|20154044|gb|BQ104382.1|BQ104382	---NA---	497	0			0
gi|20154046|gb|BQ104384.1|BQ104384	---NA---	480	0			0
gi|20154047|gb|BQ104385.1|BQ104385	ubp24 (ubiquitin-specific protease 24) ubiquitin thiolesterase ubiquitin-specific protease	502	6	1.86932E-10	59.5%	2	F:ubiquitin-specific protease activity; C:C
gi|20154048|gb|BQ104386.1|BQ104386	folylpolyglutamate synthase	502	20	3.25407E-55	68.1%	6	P:one-carbon metabolic process; C:mitochondrion; F:tetrahydrofolylpolyglutamate synthase activity; C:chloroplast stroma; P:glutamate metabolic process; P:folic acid biosynthetic process	EC:6.3.2.17
gi|20154049|gb|BQ104387.1|BQ104387	60s ribosomal protein	473	20	4.01947E-82	97.55%	9	P:translation; C:cell wall; P:embryonic development ending in seed dormancy; C:nucleolus; F:structural constituent of ribosome; C:vacuole; C:cytosolic large ribosomal subunit; C:plasma membrane; P:ribosome biogenesis	EC:3.6.5.3
gi|20154050|gb|BQ104388.1|BQ104388	senescence-inducible chloroplast stay-green protein	191	20	2.52377E-15	81.35%	2	C:chloroplast; P:chlorophyll catabolic process
gi|20154051|gb|BQ104389.1|BQ104389	rna-binding protein	501	20	7.74522E-57	62.6%	1	F:binding
gi|20154055|gb|BQ104393.1|BQ104393	---NA---	354	0			0
gi|20154057|gb|BQ104395.1|BQ104395	actin	480	20	3.58628E-83	99.0%	4	C:cytoskeleton; C:cytoplasm; F:ATP binding; F:protein binding
gi|20154058|gb|BQ104396.1|BQ104396	atp binding inositol pentakisphosphate 2-kinase	499	20	6.38041E-51	77.3%	10	F:inositol pentakisphosphate 2-kinase activity; P:myo-inositol hexakisphosphate biosynthetic process; P:defense response to bacterium; F:metal ion binding; F:ATP binding; F:inositol tetrakisphosphate 2-kinase activity; P:metal ion transport; P:defense response to fungus; P:defense response to virus; P:cellular phosphate ion homeostasis	EC:2.7.1.158
gi|20154063|gb|BQ104401.1|BQ104401	phytochelatin synthetase	474	20	1.9477E-66	82.85%	16	P:multidimensional cell growth; F:ubiquinol-cytochrome-c reductase activity; C:external side of plasma membrane; P:response to salt stress; P:cellulose microfibril organization; C:mitochondrial respiratory chain complex III; C:plastid; C:plant-type cell wall; C:cytoplasmic membrane-bounded vesicle; C:longitudinal side of cell surface; P:aerobic respiration; C:anchored to plasma membrane; P:electr…	EC:1.10.2.2
gi|20154064|gb|BQ104402.1|BQ104402	PREDICTED: hypothetical protein [Vitis vinifera]	343	4	6.23746E-6	81.0%	0
gi|20154065|gb|BQ104403.1|BQ104403	af324672_1 at2g20820	394	20	2.87602E-27	83.3%	1	P:P
gi|20154067|gb|BQ104405.1|BQ104405	protein	462	14	1.62037E-38	62.92857142857143%	1	P:translational initiation
gi|20154069|gb|BQ104407.1|BQ104407	protein	494	20	9.64032E-52	74.05%	6	P:response to nematode; F:cyclic nucleotide binding; P:ion transport; C:integral to membrane; F:ion channel activity; F:calmodulin binding
gi|20154071|gb|BQ104409.1|BQ104409	40s ribosomal protein s8	494	20	2.99678E-53	94.25%	4	C:ribosome; F:structural constituent of ribosome; P:translation; P:ribosome biogenesis	EC:3.6.5.3
gi|20154072|gb|BQ104410.1|BQ104410	---NA---	503	0			0
gi|20154073|gb|BQ104411.1|BQ104411	protein	341	18	3.62782E-43	81.5%	2	C:chloroplast thylakoid membrane; C:chloroplast envelope
gi|20154074|gb|BQ104412.1|BQ104412	myosin heavy	502	20	2.9563E-40	65.5%	2	P:response to blue light; P:chloroplast avoidance movement
gi|20154076|gb|BQ104414.1|BQ104414	vtc2-like protein	496	20	1.51782E-81	91.4%	12	P:defense response to bacterium; P:response to jasmonic acid stimulus; F:mannose-1-phosphate guanylyltransferase (GDP) activity; F:GDP-galactose:myoinositol-1-phosphate guanyltransferase activity; F:galactose-1-phosphate guanylyltransferase (GDP) activity; F:GDP-galactose:glucose-1-phosphate guanyltransferase activity; F:glucose-1-phosphate guanylyltransferase (GDP) activity; P:L-ascorbic acid bi…	EC:2.7.7.22
gi|20154077|gb|BQ104415.1|BQ104415	---NA---	473	0			0
gi|20154078|gb|BQ104416.1|BQ104416	expansin x6	502	20	3.80842E-88	91.9%	7	C:plant-type cell wall; P:plant-type cell wall loosening; P:unidimensional cell growth; P:plant-type cell wall modification during multidimensional cell growth; C:extracellular region; C:membrane; P:syncytium formation
gi|20154079|gb|BQ104417.1|BQ104417	vesicle-associated membrane	501	20	7.81591E-25	93.9%	6	C:endoplasmic reticulum membrane; P:intracellular transport; F:protein binding; C:integral to membrane; C:protein storage vacuole; F:structural molecule activity
gi|20154080|gb|BQ104418.1|BQ104418	integral membrane yip1 family protein	503	20	1.18939E-73	80.3%	1	C:membrane
gi|20154081|gb|BQ104419.1|BQ104419	pglp1 (2-phosphoglycolate phosphatase 1) phosphoglycolate phosphatase	502	20	8.03366E-46	89.15%	6	C:vacuole; C:apoplast; F:phosphoglycolate phosphatase activity; C:nucleus; C:chloroplast stroma; P:glyoxylate metabolic process	EC:3.1.3.18
gi|20154082|gb|BQ104420.1|BQ104420	ap2 domain-containing transcription factor	502	16	6.80973E-11	78.75%	3	F:transcription factor activity; P:regulation of transcription, DNA-dependent; C:transcription factor complex
gi|20154084|gb|BQ104422.1|BQ104422	protein	503	20	2.85677E-43	91.25%	6	C:vacuole; C:apoplast; F:phosphoglycolate phosphatase activity; C:nucleus; C:chloroplast stroma; P:glyoxylate metabolic process	EC:3.1.3.18
gi|20154085|gb|BQ104423.1|BQ104423	anthocyanin 2	508	20	8.62857E-83	77.8%	3	F:DNA binding; P:regulation of transcription; C:nucleus
gi|20154086|gb|BQ104424.1|BQ104424	citrate synthase-like protein	486	20	9.06629E-66	82.2%	7	C:peroxisome; P:fatty acid beta-oxidation; F:citrate (Si)-synthase activity; P:tricarboxylic acid cycle; C:glyoxysome; C:plastid; P:glyoxylate cycle	EC:2.3.3.1
gi|20154088|gb|BQ104426.1|BQ104426	---NA---	299	0			0
gi|20154089|gb|BQ104427.1|BQ104427	predicted protein [Populus trichocarpa]	295	4	5.05257E-8	62.5%	0
gi|20154091|gb|BQ104429.1|BQ104429	---NA---	503	0			0
gi|20154094|gb|BQ104432.1|BQ104432	gdp-d-mannose-3 -epimerase	500	20	2.56006E-92	97.75%	3	F:GDP-mannose 3,5-epimerase activity; P:cellular metabolic process; F:coenzyme binding	EC:5.1.3.18
gi|20154095|gb|BQ104433.1|BQ104433	disease resistance protein	480	20	1.02939E-13	51.5%	5	F:ATP binding; P:apoptosis; F:nucleotide binding; F:nucleoside-triphosphatase activity; F:protein binding
gi|20154096|gb|BQ104434.1|BQ104434	y3972_arath ame: full=uncharacterized protein at3g49720	498	20	1.50811E-76	90.1%	3	C:chloroplast thylakoid membrane; C:Golgi apparatus; C:plasma membrane
gi|20154100|gb|BQ104438.1|BQ104438	protein	295	20	9.76786E-36	80.55%	2	F:oxidoreductase activity; F:FAD binding
gi|20154101|gb|BQ104439.1|BQ104439	protein phosphatase 2 (formerly 2a) regulatory subunit beta isoform	512	20	1.96308E-90	99.0%	4	F:protein heterodimerization activity; F:antigen binding; P:immune response; C:immunoglobulin complex
gi|20154102|gb|BQ104440.1|BQ104440	bzip transcription factor bzip109	456	11	8.46331E-16	59.54545454545455%	0
gi|20154103|gb|BQ104441.1|BQ104441	protein	502	20	4.23028E-71	77.1%	1	C:plastid
gi|20154104|gb|BQ104442.1|BQ104442	---NA---	445	0			0
gi|20154105|gb|BQ104443.1|BQ104443	heat shock protein 70	501	20	1.00454E-80	99.7%	13	P:response to virus; C:cell wall; P:protein folding; C:nucleolus; P:response to cold; P:response to heat; F:ATP binding; F:protein binding; C:chloroplast; P:response to cadmium ion; C:cytosolic ribosome; C:plasma membrane; C:apoplast
gi|20154106|gb|BQ104444.1|BQ104444	peptidase m50	502	20	9.40225E-79	84.7%	13	P:response to light stimulus; P:regulation of transcription, DNA-dependent; C:chloroplast envelope; P:thylakoid membrane organization; F:DNA binding; F:metalloendopeptidase activity; P:proteolysis; P:chloroplast organization; P:negative gravitropism; P:photosystem II assembly; P:response to ethylene stimulus; P:photosystem I assembly; C:membrane	EC:3.4.24.0
gi|20154109|gb|BQ104447.1|BQ104447	photolyase blue-light receptor phr2	353	18	9.48985E-15	86.27777777777777%	3	C:intracellular; F:DNA photolyase activity; P:DNA repair
gi|20154111|gb|BQ104449.1|BQ104449	cyclase dehydrase	494	20	8.20053E-35	78.75%	1	C:chloroplast
gi|20154113|gb|BQ104451.1|BQ104451	rab8 -family small gtpase	491	20	2.0902E-46	99.8%	4	P:protein transport; C:plasma membrane; F:GTP binding; P:small GTPase mediated signal transduction
gi|20154114|gb|BQ104452.1|BQ104452	alpha- alpha-d-galactoside	502	20	2.18271E-51	83.45%	6	C:cytoplasmic membrane-bounded vesicle; C:vacuole; F:alpha-galactosidase activity; P:globoside metabolic process; P:galactose metabolic process; P:glycerolipid metabolic process	EC:3.2.1.22
gi|20154116|gb|BQ104454.1|BQ104454	unnamed protein product [Vitis vinifera]	233	3	2.12364E-6	83.0%	0
gi|20154118|gb|BQ104456.1|BQ104456	---NA---	475	0			0
gi|20154119|gb|BQ104457.1|BQ104457	cytosolic factor-like protein	502	19	1.69073E-11	79.52631578947368%	3	C:plasma membrane; F:transporter activity; P:transport
gi|20154121|gb|BQ104459.1|BQ104459	cytosolic class i small heat shock protein 3b	497	20	2.72306E-22	95.5%	2	C:cytoplasm; P:response to stress
gi|20154123|gb|BQ104461.1|BQ104461	unnamed protein product [Vitis vinifera]	344	1	1.93897E-7	52.0%	0
gi|20154124|gb|BQ104462.1|BQ104462	glyceraldehyde 3-phosphate dehydrogenase	498	20	8.05254E-54	94.4%	6	C:cytoplasm; F:NAD or NADH binding; P:oxidation reduction; P:glycolysis; F:glyceraldehyde-3-phosphate dehydrogenase (phosphorylating) activity; P:gluconeogenesis	EC:1.2.1.12
gi|20154125|gb|BQ104463.1|BQ104463	---NA---	468	0			0
gi|20154127|gb|BQ104465.1|BQ104465	histidyl-trna synthetase	503	20	9.12796E-66	77.4%	5	P:histidyl-tRNA aminoacylation; F:ATP binding; F:histidine-tRNA ligase activity; C:plastid; P:histidine metabolic process	EC:6.1.1.21
gi|20154129|gb|BQ104467.1|BQ104467	glycerophosphodiester phosphodiesterase	500	20	7.74396E-73	87.2%	7	P:glycerol metabolic process; C:endomembrane system; F:glycerophosphodiester phosphodiesterase activity; C:cytoplasmic membrane-bounded vesicle; C:vacuole; P:phospholipid catabolic process; P:glycerolipid metabolic process	EC:3.1.4.46
gi|20154131|gb|BQ104469.1|BQ104469	protein	508	19	2.1451E-49	85.21052631578948%	4	F:hydrolase activity; C:mitochondrion; C:plastid; P:lipid catabolic process
gi|20154132|gb|BQ104470.1|BQ104470	dna-damage-inducible protein	458	20	9.06327E-10	78.75%	4	C:membrane; F:antiporter activity; F:drug transmembrane transporter activity; P:drug transmembrane transport
gi|20154135|gb|BQ104473.1|BQ104473	---NA---	367	0			0
gi|20154136|gb|BQ104474.1|BQ104474	abc transporter	484	11	4.85189E-51	78.36363636363636%	5	F:ATPase activity; F:ATP binding; C:mitochondrion; F:transporter activity; P:transport
gi|20154137|gb|BQ104475.1|BQ104475	---NA---	314	0			0
gi|20154141|gb|BQ104479.1|BQ104479	PREDICTED: hypothetical protein [Vitis vinifera]	508	20	6.7148E-27	59.65%	1	C:plastid
gi|20154144|gb|BQ104482.1|BQ104482	serine decarboxylase	371	20	5.02579E-56	91.5%	4	F:pyridoxal phosphate binding; F:carboxy-lyase activity; P:cellular amino acid metabolic process; P:embryonic development ending in seed dormancy	EC:4.1.1.0
gi|20154145|gb|BQ104483.1|BQ104483	primase subunit of dna polymerase alpha	500	13	1.74125E-40	68.53846153846153%	1	F:transferase activity
gi|20154146|gb|BQ104484.1|BQ104484	set domain protein	503	20	6.3201E-67	77.65%	7	P:chromatin modification; P:regulation of gene expression, epigenetic; F:histone-lysine N-methyltransferase activity; C:nucleus; F:zinc ion binding; P:protein amino acid methylation; P:lysine catabolic process	EC:2.1.1.43
gi|20154147|gb|BQ104485.1|BQ104485	formate dehydrogenase	496	20	5.08804E-53	90.65%	23	P:very-long-chain fatty acid metabolic process; P:cuticle development; F:acyltransferase activity; F:formate dehydrogenase activity; P:lipid biosynthetic process; C:mitochondrion; P:response to light stimulus; P:response to cold; P:response to wounding; P:oxidation reduction; P:epidermal cell differentiation; F:oxidoreductase activity, acting on the CH-OH group of donors, NAD or NADP as acceptor;…	EC:1.2.1.2; EC:1.1.1.0
gi|20154149|gb|BQ104487.1|BQ104487	chaperone protein	503	20	7.00526E-58	93.65%	6	P:protein folding; F:unfolded protein binding; P:response to stress; F:heat shock protein binding; F:zinc ion binding; C:plasma membrane
gi|20154150|gb|BQ104488.1|BQ104488	protein	501	20	6.83121E-29	73.9%	1	C:cytoplasmic membrane-bounded vesicle
gi|20154151|gb|BQ104489.1|BQ104489	protein	498	20	8.37182E-35	88.45%	3	P:photorespiration; C:mitochondrial membrane; C:respiratory chain complex I
gi|20154154|gb|BQ104492.1|BQ104492	invertase pectin methylesterase inhibitor family protein	467	20	6.5354E-48	65.65%	1	F:enzyme inhibitor activity
gi|20154156|gb|BQ104494.1|BQ104494	histidine phosphotransfer protein	465	13	9.22402E-10	77.76923076923077%	5	C:cytoplasm; P:two-component signal transduction system (phosphorelay); F:histidine phosphotransfer kinase activity; P:cytokinin mediated signaling pathway; C:nucleus
gi|20154157|gb|BQ104495.1|BQ104495	geranylgeranyl reductase	497	20	6.37696E-80	88.55%	6	C:chloroplast envelope; F:monooxygenase activity; P:chlorophyll biosynthetic process; F:geranylgeranyl reductase activity; P:photosynthesis; C:chloroplast thylakoid membrane
gi|20154162|gb|BQ104500.1|BQ104500	---NA---	500	0			0
gi|20154163|gb|BQ104501.1|BQ104501	ska1_arath ame: full=spindle and kinetochore-associated protein 1 homolog	426	9	1.48625E-27	78.33333333333333%	2	F:F; P:P
gi|20154164|gb|BQ104502.1|BQ104502	protein	485	20	2.75507E-46	88.8%	2	F:hydrolase activity; C:endomembrane system
gi|20154165|gb|BQ104503.1|BQ104503	atp-dependent rna helicase dhh1	502	20	8.48427E-88	98.45%	3	F:nucleic acid binding; F:ATP binding; F:ATP-dependent helicase activity
gi|20154170|gb|BQ104508.1|BQ104508	protein	309	20	3.53769E-22	82.05%	7	F:serine-type carboxypeptidase activity; P:protein amino acid phosphorylation; F:protein binding; F:ATP binding; P:proteolysis; F:protein serine/threonine kinase activity; P:serine family amino acid metabolic process	EC:3.4.16.0; EC:2.7.11.0
gi|20154173|gb|BQ104511.1|BQ104511	nucleotide binding	477	20	1.99991E-41	69.25%	1	C:plasma membrane
gi|20154174|gb|BQ104512.1|BQ104512	---NA---	382	0			0
gi|20154175|gb|BQ104513.1|BQ104513	hexokinase ii	496	20	1.13613E-44	79.55%	13	F:glucokinase activity; F:ATP binding; P:glycolysis; C:chloroplast; F:fructokinase activity; P:cell division; P:starch metabolic process; P:sucrose metabolic process; P:galactose metabolic process; P:gluconeogenesis; P:streptomycin biosynthetic process; P:fructose metabolic process; P:mannose metabolic process	EC:2.7.1.2; EC:2.7.1.4
gi|20154177|gb|BQ104515.1|BQ104515	phosphatidylethanolamine n-	302	14	4.8468E-11	86.57142857142857%	3	P:metabolic process; C:plastid; F:methyltransferase activity	EC:2.1.1.0
gi|20154178|gb|BQ104516.1|BQ104516	proteasome subunit alpha type 3	502	20	1.60006E-86	96.6%	10	C:vacuole; P:response to cold; C:proteasome core complex; P:response to cadmium ion; C:plasma membrane; P:ubiquitin-dependent protein catabolic process; C:nucleus; C:cytosol; C:apoplast; F:threonine-type endopeptidase activity	EC:3.4.25.0
gi|20154179|gb|BQ104517.1|BQ104517	gamma subunit	487	20	2.57284E-36	89.45%	7	C:cytoplasm; F:urease activity; P:urea metabolic process; F:nickel ion binding; P:urea cycle intermediate metabolic process; P:purine base metabolic process; P:atrazine catabolic process	EC:3.5.1.5
gi|20154180|gb|BQ104518.1|BQ104518	folylpolyglutamate synthase	458	20	1.68173E-64	85.05%	5	F:tetrahydrofolylpolyglutamate synthase activity; F:ATP binding; C:mitochondrion; P:glutamate metabolic process; P:folic acid biosynthetic process	EC:6.3.2.17
gi|20154181|gb|BQ104519.1|BQ104519	protein	493	20	5.44981E-63	92.15%	5	F:protein binding; P:protein catabolic process; P:photomorphogenesis; C:signalosome; P:cullin deneddylation
gi|20154183|gb|BQ104521.1|BQ104521	atp binding	502	20	4.88517E-35	80.55%	1	C:Golgi apparatus
gi|20154184|gb|BQ104522.1|BQ104522	at3g45010 f14d17_80	498	20	7.53695E-52	75.35%	2	F:serine-type carboxypeptidase activity; P:proteolysis	EC:3.4.16.0
gi|20154185|gb|BQ104523.1|BQ104523	kelch domain-containing	407	20	6.47674E-48	78.35%	5	C:cytoplasm; P:glucosinolate catabolic process; P:nitrile biosynthetic process; C:nucleus; P:response to herbivore
gi|20154186|gb|BQ104524.1|BQ104524	---NA---	306	0			0
gi|20154189|gb|BQ104527.1|BQ104527	---NA---	167	0			0
gi|20154190|gb|BQ104528.1|BQ104528	unnamed protein product [Vitis vinifera]	503	20	1.04195E-69	88.75%	5	P:protein folding; C:cytoplasmic membrane-bounded vesicle; F:calcium ion binding; F:unfolded protein binding; C:endoplasmic reticulum
gi|20154191|gb|BQ104529.1|BQ104529	protein	485	20	5.17179E-61	88.05%	17	F:dTDP-4-dehydrorhamnose 3,5-epimerase activity; F:dTDP-4-dehydrorhamnose reductase activity; C:soluble fraction; F:UDP-4-keto-rhamnose-4-keto-reductase activity; F:UDP-glucose 4,6-dehydratase activity; P:UDP-rhamnose biosynthetic process; F:UDP-L-rhamnose synthase activity; P:dTDP-rhamnose biosynthetic process; P:seed coat development; F:UDP-4-keto-6-deoxy-glucose-3,5-epimerase activity; F:coenz…	EC:5.1.3.13; EC:1.1.1.133; EC:4.2.1.76
gi|20154192|gb|BQ104530.1|BQ104530	jasmonate inducible protein	488	20	2.1831E-27	75.6%	5	C:cytoplasm; P:glucosinolate catabolic process; P:nitrile biosynthetic process; C:nucleus; P:response to herbivore
gi|20154194|gb|BQ104532.1|BQ104532	predicted protein [Populus trichocarpa]	507	11	9.69615E-26	80.45454545454545%	2	C:membrane; C:mitochondrion
gi|20154197|gb|BQ104535.1|BQ104535	glycogen synthase kinase-3	491	20	5.84849E-65	94.95%	5	P:protein amino acid phosphorylation; F:ATP binding; P:meristem structural organization; F:protein serine/threonine kinase activity; P:serine family amino acid metabolic process	EC:2.7.11.0
gi|20154198|gb|BQ104536.1|BQ104536	---NA---	234	0			0
gi|20154200|gb|BQ104538.1|BQ104538	26s protease regulatory subunit	294	20	4.22717E-47	98.3%	9	F:peptidase activity; C:cytosol; C:cell wall; P:ubiquitin-dependent protein catabolic process; C:proteasome regulatory particle, base subcomplex; C:nucleolus; F:ATP binding; F:ATPase activity; C:plasma membrane
gi|20154201|gb|BQ104539.1|BQ104539	mevalonate diphosphate decarboxylase	500	20	3.83512E-80	92.45%	7	F:diphosphomevalonate decarboxylase activity; F:kinase activity; P:phosphorylation; P:isopentenyl diphosphate biosynthetic process, mevalonate pathway; F:ATP binding; F:protein homodimerization activity; P:steroid biosynthetic process	EC:4.1.1.33
gi|20154205|gb|BQ104543.1|BQ104543	acid phosphatase 1	405	20	6.93587E-42	69.25%	6	C:cytoplasmic membrane-bounded vesicle; C:vacuole; F:acid phosphatase activity; C:plasma membrane; P:riboflavin metabolic process; P:hexachlorocyclohexane metabolic process	EC:3.1.3.2
gi|20154207|gb|BQ104545.1|BQ104545	autophagy-related protein 8 precursor	496	20	2.98346E-53	97.85%	3	F:microtubule binding; P:autophagy; C:tubulin complex
gi|20154209|gb|BQ104547.1|BQ104547	---NA---	404	0			0
gi|20154210|gb|BQ104548.1|BQ104548	e3 ubiquitin protein ligase	496	20	1.15969E-89	94.4%	6	P:protein deubiquitination; P:protein ubiquitination; P:ubiquitin-dependent protein catabolic process; F:ubiquitin-protein ligase activity; C:mitochondrion; C:ubiquitin ligase complex	EC:6.3.2.19
gi|20154211|gb|BQ104549.1|BQ104549	---NA---	431	0			0
gi|20154212|gb|BQ104550.1|BQ104550	---NA---	501	0			0
gi|20154214|gb|BQ104552.1|BQ104552	zinc finger	499	20	4.87306E-59	68.55%	4	C:cytoplasm; P:protein ubiquitination; F:zinc ion binding; F:protein binding
gi|20154215|gb|BQ104553.1|BQ104553	protein	423	20	2.91415E-64	93.15%	8	C:cytoplasmic membrane-bounded vesicle; P:cytokinin metabolic process; C:plasma membrane; F:protein binding; F:ubiquitin-protein ligase activity; F:zinc ion binding; P:auxin metabolic process; P:protein ubiquitination	EC:6.3.2.19
gi|20154217|gb|BQ104555.1|BQ104555	zinc-binding family protein	449	11	2.50049E-7	75.0909090909091%	1	P:P
gi|20154218|gb|BQ104556.1|BQ104556	argininosuccinate synthase	442	20	2.09644E-70	93.95%	7	P:arginine biosynthetic process; F:ATP binding; F:argininosuccinate synthase activity; C:chloroplast stroma; P:alanine metabolic process; P:aspartate metabolic process; P:proline metabolic process	EC:6.3.4.5
gi|20154219|gb|BQ104557.1|BQ104557	cbl-interacting serine threonine-protein	506	20	2.82962E-46	92.95%	8	P:protein amino acid phosphorylation; C:plant-type vacuole membrane; F:protein binding; F:ATP binding; P:signal transduction; F:protein serine/threonine kinase activity; P:response to salt stress; P:serine family amino acid metabolic process	EC:2.7.11.0
gi|20154221|gb|BQ104559.1|BQ104559	protein	502	20	2.42402E-34	73.9%	2	C:plasma membrane; C:plastid
gi|20154222|gb|BQ104560.1|BQ104560	at3g15630 msj11_3	497	20	1.1032E-31	61.4%	1	C:plastid
gi|20154224|gb|BQ104562.1|BQ104562	ribosomal protein s27	502	20	1.67869E-35	98.45%	6	F:structural constituent of ribosome; P:ribosome biogenesis; C:cell wall; C:cytosolic small ribosomal subunit; F:zinc ion binding; P:translation	EC:3.6.5.3
gi|20154225|gb|BQ104563.1|BQ104563	ndx1 homeobox protein	502	9	2.68058E-33	58.44444444444444%	6	P:regulation of transcription, DNA-dependent; F:sequence-specific DNA binding; P:regulation of transcription; F:DNA binding; F:transcription factor activity; C:nucleus
gi|20154226|gb|BQ104564.1|BQ104564	protein	261	20	3.36755E-36	76.5%	6	P:regulation of transcription; F:transcription factor activity; C:chloroplast; F:zinc ion binding; C:mitochondrion; C:transcription factor complex
gi|20154227|gb|BQ104565.1|BQ104565	translation factor	502	20	7.74374E-57	95.1%	3	F:translation initiation factor activity; C:ribosome; P:regulation of translational initiation
gi|20154229|gb|BQ104567.1|BQ104567	argininosuccinate synthase	508	20	1.05722E-72	93.9%	7	P:arginine biosynthetic process; F:ATP binding; F:argininosuccinate synthase activity; C:chloroplast stroma; P:alanine metabolic process; P:aspartate metabolic process; P:proline metabolic process	EC:6.3.4.5
gi|20154230|gb|BQ104568.1|BQ104568	protein	502	20	1.2737E-67	83.85%	6	P:regulation of cell cycle; F:cyclin-dependent protein kinase activity; F:protein binding; ; P:serine family amino acid metabolic process; P:phosphorylation	EC:2.7.11.22
gi|20154232|gb|BQ104570.1|BQ104570	heterogeneous nuclear ribonucleoprotein	497	20	9.84012E-81	92.5%	2	F:nucleic acid binding; F:nucleotide binding
gi|20154233|gb|BQ104571.1|BQ104571	branched-chain amino acid aminotransferase	498	20	2.11378E-62	89.75%	10	F:branched-chain-amino-acid transaminase activity; C:mitochondrion; C:chloroplast; P:isoleucine catabolic process; P:leucine catabolic process; P:valine catabolic process; P:isoleucine biosynthetic process; P:leucine biosynthetic process; P:valine biosynthetic process; P:pantothenate biosynthetic process	EC:2.6.1.42
gi|20154234|gb|BQ104572.1|BQ104572	catalase	516	20	1.30204E-52	92.25%	8	P:hydrogen peroxide catabolic process; C:peroxisome; F:heme binding; P:oxidation reduction; F:catalase activity; P:tryptophan metabolic process; P:peroxidase reaction; P:methane metabolic process	EC:1.11.1.6
gi|20154236|gb|BQ104574.1|BQ104574	---NA---	503	0			0
gi|20154237|gb|BQ104575.1|BQ104575	ran2 small ras gtp-binding nuclear protein	498	20	6.30685E-91	99.9%	7	F:GTP binding; F:protein binding; P:nucleocytoplasmic transport; P:intracellular protein transport; P:signal transduction; C:nucleus; F:GTPase activity	EC:3.6.5.1; EC:3.6.5.2; EC:3.6.5.3; EC:3.6.5.4
gi|20154238|gb|BQ104576.1|BQ104576	26s proteasome subunit 4	476	20	2.22122E-40	99.1%	8	F:peptidase activity; C:protein complex; C:plasma membrane; P:protein catabolic process; F:ATP binding; F:nucleoside-triphosphatase activity; C:nucleus; C:cytosol	EC:3.6.1.15
gi|20154240|gb|BQ104578.1|BQ104578	---NA---	145	0			0
gi|20154241|gb|BQ104579.1|BQ104579	glucan synthase	447	20	2.69138E-40	84.25%	6	C:obs,3-beta-glucan synthase complex; F:obs,3-beta-glucan synthase activity; P:obs,3-beta-glucan biosynthetic process; C:mitochondrion; P:starch metabolic process; P:sucrose metabolic process	EC:2.4.1.34
gi|20154243|gb|BQ104581.1|BQ104581	farnesyl pyrophosphate synthase	502	20	6.73681E-77	93.0%	5	F:geranyltranstransferase activity; C:cytoplasm; P:cholesterol biosynthetic process; F:dimethylallyltranstransferase activity; P:terpenoid biosynthetic process	EC:2.5.1.10; EC:2.5.1.1
gi|20154244|gb|BQ104582.1|BQ104582	serine threonine-protein kinase	495	20	7.11626E-47	96.8%	5	P:protein amino acid phosphorylation; P:response to osmotic stress; F:ATP binding; F:protein serine/threonine kinase activity; P:serine family amino acid metabolic process	EC:2.7.11.0
gi|20154246|gb|BQ104584.1|BQ104584	multidrug resistance-associated protein 3 ( 3) abc-	493	20	1.93384E-68	78.75%	3	F:ATPase activity; C:membrane; F:nucleotide binding
gi|20154248|gb|BQ104586.1|BQ104586	dihydrolipoamide dehydrogenase precursor	482	20	3.84051E-77	92.75%	18	P:response to cadmium ion; P:cell redox homeostasis; F:protein binding; C:mitochondrial matrix; P:oxidation reduction; F:ATP binding; F:FAD binding; C:apoplast; F:dihydrolipoyl dehydrogenase activity; C:glycine cleavage complex; P:response to light stimulus; P:gluconeogenesis; P:glycolysis; P:tricarboxylic acid cycle; P:electron transport; P:glycine metabolic process; P:L-serine metabolic process…	EC:1.8.1.4
gi|20154251|gb|BQ104589.1|BQ104589	protein	499	20	2.74843E-78	75.75%	3	C:endomembrane system; C:membrane; C:cytoplasmic membrane-bounded vesicle
gi|20154252|gb|BQ104590.1|BQ104590	nucleic acid binding	459	20	1.20266E-54	74.95%	5	C:cytoplasm; F:nucleic acid binding; P:positive regulation of calcium ion transport; C:nucleus; F:zinc ion binding
gi|20154256|gb|BQ104594.1|BQ104594	protein	496	20	5.61354E-60	95.2%	12	C:soluble fraction; F:UDP-4-keto-rhamnose-4-keto-reductase activity; F:UDP-glucose 4,6-dehydratase activity; P:UDP-rhamnose biosynthetic process; F:UDP-L-rhamnose synthase activity; P:seed coat development; F:UDP-4-keto-6-deoxy-glucose-3,5-epimerase activity; F:coenzyme binding; P:flavonol biosynthetic process; P:mucilage biosynthetic process; P:auxin efflux; P:nucleotide metabolic process	EC:4.2.1.76
gi|20154259|gb|BQ104597.1|BQ104597	ring finger	499	20	2.06205E-33	67.35%	3	C:cytoplasmic membrane-bounded vesicle; F:metal ion binding; C:plasma membrane
gi|20154262|gb|BQ104600.1|BQ104600	malonyl- :acyl carrier protein transacylase	284	20	1.58989E-17	89.4%	7	P:fatty acid biosynthetic process; F:[acyl-carrier-protein] S-malonyltransferase activity; F:binding; C:chloroplast stroma; C:mitochondrion; C:fatty acid synthase complex; P:acyl-carrier-protein biosynthetic process	EC:2.3.1.39
gi|20154263|gb|BQ104601.1|BQ104601	rna-binding like protein	501	20	1.121E-47	81.3%	2	F:nucleotide binding; F:RNA binding
gi|20154264|gb|BQ104602.1|BQ104602	---NA---	447	0			0
gi|20154265|gb|BQ104603.1|BQ104603	---NA---	502	0			0
gi|20154270|gb|BQ104608.1|BQ104608	eukaryotic translation initiation factor 3	486	20	2.45187E-87	98.15%	1	F:binding
gi|20154273|gb|BQ104611.1|BQ104611	protein	499	20	8.01528E-70	89.6%	1	F:protein binding
gi|20154275|gb|BQ104613.1|BQ104613	succinate dehydrogenase subunit 3	486	20	3.1597E-18	71.2%	9	C:mitochondrion; F:electron carrier activity; F:ATP binding; F:succinate dehydrogenase activity; P:electron transport; P:oxidative phosphorylation; P:benzoate metabolic process; P:reductive tricarboxylic acid cycle; C:succinate dehydrogenase complex	EC:1.3.99.1
gi|20154276|gb|BQ104614.1|BQ104614	cationic amino acid transporter	498	20	6.394E-43	88.75%	28	P:photoperiodism; C:cell wall; P:hydrogen peroxide catabolic process; C:peroxisome; P:cell death; C:mitochondrion; C:integral to membrane; P:response to cold; P:cell redox homeostasis; F:catalase activity; C:chloroplast envelope; F:amino acid transmembrane transporter activity; C:plant-type vacuole membrane; F:cationic amino acid transmembrane transporter activity; C:chloroplast stroma; P:cellula…	EC:1.11.1.6
gi|20154277|gb|BQ104615.1|BQ104615	r2r3-myb transcription	486	20	5.49928E-63	97.9%	14	P:response to jasmonic acid stimulus; P:response to gibberellin stimulus; P:plant-type hypersensitive response; P:response to salt stress; P:regulation of transcription, DNA-dependent; P:response to salicylic acid stimulus; P:response to bacterium; P:response to auxin stimulus; P:response to abscisic acid stimulus; F:transcription factor activity; P:response to ethylene stimulus; P:response to ca…
gi|20154279|gb|BQ104617.1|BQ104617	2010-05-03	500	20	1.72551E-72	85.7%	4	F:RNA binding; P:nucleobase, nucleoside, nucleotide and nucleic acid metabolic process; F:3'-5' exonuclease activity; C:intracellular
gi|20154281|gb|BQ104619.1|BQ104619	---NA---	247	0			0
gi|20154282|gb|BQ104620.1|BQ104620	protein	472	20	1.26113E-51	61.55%	5	C:COPII vesicle coat; F:protein binding; P:intracellular protein transport; P:ER to Golgi vesicle-mediated transport; F:zinc ion binding
gi|20154283|gb|BQ104621.1|BQ104621	autoinhibited calcium atpase	496	20	3.11618E-18	70.05%	9	F:calcium-transporting ATPase activity; F:calmodulin binding; P:pollen development; F:nucleotide binding; P:shoot development; P:single fertilization; C:plasma membrane; P:calcium ion transport; C:sarcoplasmic reticulum	EC:3.6.3.8
gi|20154284|gb|BQ104622.1|BQ104622	omega-3 fatty acid desaturase	500	20	8.03389E-62	94.5%	6	P:fatty acid biosynthetic process; F:oxidoreductase activity; P:oxidation reduction; C:chloroplast; C:membrane; C:mitochondrion
gi|20154285|gb|BQ104623.1|BQ104623	---NA---	479	0			0
gi|20154286|gb|BQ104624.1|BQ104624	pectinesterase like protein	496	20	2.28922E-45	68.1%	7	F:pectinesterase activity; P:cell wall modification; F:aspartyl esterase activity; C:cell wall; F:enzyme inhibitor activity; P:starch metabolic process; P:sucrose metabolic process	EC:3.1.1.11
gi|20154289|gb|BQ104627.1|BQ104627	protein	498	20	1.93002E-31	64.5%	1	F:binding
gi|20154295|gb|BQ104633.1|BQ104633	---NA---	338	0			0
gi|20154297|gb|BQ104635.1|BQ104635	proteasome regulatory subunit	459	20	1.36965E-66	86.75%	5	C:protein complex; C:plasma membrane; P:ubiquitin-dependent protein catabolic process; C:nucleus; C:cytosol
gi|20154299|gb|BQ104637.1|BQ104637	eukaryotic translation initiation factor 6	502	20	4.0784E-82	96.45%	6	P:mature ribosome assembly; P:embryonic development ending in seed dormancy; F:translation initiation factor activity; F:ribosome binding; C:ribosome; P:regulation of translational initiation
gi|20154302|gb|BQ104640.1|BQ104640	protein	426	20	4.851E-19	67.4%	9	P:acropetal auxin transport; P:basipetal auxin transport; P:lateral root development; P:defense response to fungus, incompatible interaction; P:seed germination; F:GTP binding; F:F; F:protein binding; C:heterotrimeric G-protein complex
gi|20154304|gb|BQ104642.1|BQ104642	protein	270	20	1.22351E-38	86.6%	2	F:nucleotide binding; F:RNA binding
gi|20154306|gb|BQ104644.1|BQ104644	potassium efflux antiporter	501	20	8.05232E-38	87.75%	5	C:cytoplasmic membrane-bounded vesicle; F:potassium:hydrogen antiporter activity; P:potassium ion transport; C:integral to membrane; P:proton transport
gi|20154309|gb|BQ104647.1|BQ104647	---NA---	502	0			0
gi|20154310|gb|BQ104648.1|BQ104648	aldo keto reductase family-like protein	509	20	5.40556E-58	80.7%	5	C:plastoglobule; C:chloroplast envelope; F:oxidoreductase activity; P:oxidation reduction; C:chloroplast thylakoid membrane
gi|20154312|gb|BQ104650.1|BQ104650	---NA---	502	0			0
gi|20154313|gb|BQ104651.1|BQ104651	unnamed protein product [Vitis vinifera]	168	1	7.48859E-4	79.0%	0
gi|20154315|gb|BQ104653.1|BQ104653	secretory carrier membrane	503	20	1.56423E-49	85.4%	6	P:protein transport; C:integral to membrane; F:nucleic acid binding; C:mitochondrion; F:zinc ion binding; C:plasma membrane
gi|20154317|gb|BQ104655.1|BQ104655	prolyl oligopeptidase family protein	502	20	8.23677E-75	78.5%	4	C:membrane; C:mitochondrion; P:proteolysis; F:serine-type endopeptidase activity	EC:3.4.21.0
gi|20154318|gb|BQ104656.1|BQ104656	---NA---	464	0			0
gi|20154319|gb|BQ104657.1|BQ104657	protein	503	20	3.38309E-36	68.25%	1	F:transferase activity, transferring glycosyl groups
gi|20154320|gb|BQ104658.1|BQ104658	unnamed protein product [Vitis vinifera]	497	6	1.3517E-21	53.833333333333336%	0
gi|20154322|gb|BQ104660.1|BQ104660	---NA---	260	0			0
gi|20154323|gb|BQ104661.1|BQ104661	protein	355	20	3.01336E-45	87.6%	7	P:root epidermal cell differentiation; P:cell tip growth; P:actin cytoskeleton organization; P:ER to Golgi vesicle-mediated transport; P:plant-type cell wall biogenesis; C:endoplasmic reticulum; F:GTP binding
gi|20154324|gb|BQ104662.1|BQ104662	eukaryotic translation initiation factor 3	187	7	9.0056E-13	71.57142857142857%	1	F:binding
gi|20154325|gb|BQ104663.1|BQ104663	short-chain dehydrogenase reductase family protein	504	20	5.33745E-45	81.4%	4	F:binding; F:oxidoreductase activity; P:oxidation reduction; C:chloroplast inner membrane
gi|20154326|gb|BQ104664.1|BQ104664	---NA---	213	0			0
gi|20154332|gb|BQ104670.1|BQ104670	protein	302	20	7.72012E-17	79.85%	1	C:mitochondrion
gi|20154334|gb|BQ104672.1|BQ104672	protein	477	20	1.75201E-37	67.7%	1	F:transferase activity
gi|20154336|gb|BQ104674.1|BQ104674	y3972_arath ame: full=uncharacterized protein at3g49720	502	20	1.20605E-25	70.75%	3	C:chloroplast thylakoid membrane; C:Golgi apparatus; C:plasma membrane
gi|20154338|gb|BQ104676.1|BQ104676	---NA---	440	0			0
gi|20154340|gb|BQ104678.1|BQ104678	dna photolyase protein	494	20	4.90634E-80	93.65%	2	P:DNA repair; F:DNA photolyase activity
gi|20154341|gb|BQ104679.1|BQ104679	---NA---	497	0			0
gi|20154342|gb|BQ104680.1|BQ104680	---NA---	330	0			0
gi|20154344|gb|BQ104682.1|BQ104682	protein	493	20	1.35171E-37	75.1%	4	P:regulation of transcription; F:transcription factor activity; F:zinc ion binding; C:transcription factor complex
gi|20154346|gb|BQ104684.1|BQ104684	predicted protein [Populus trichocarpa]	479	9	5.85836E-17	74.11111111111111%	1	P:P
gi|20154348|gb|BQ104686.1|BQ104686	nedd8 ultimate	498	9	4.76485E-22	54.55555555555556%	1	P:protein modification process
gi|20154349|gb|BQ104687.1|BQ104687	succinyl- ligase beta subunit	468	20	5.68542E-52	84.2%	6	P:response to cadmium ion; F:ATP binding; F:succinate-CoA ligase (ADP-forming) activity; C:mitochondrion; P:reductive tricarboxylic acid cycle; C:succinate-CoA ligase complex	EC:6.2.1.5
gi|20154351|gb|BQ104689.1|BQ104689	---NA---	501	0			0
gi|20154353|gb|BQ104691.1|BQ104691	70 kda heat shock protein	431	20	1.48424E-60	98.15%	5	P:protein folding; P:response to stress; F:ATP binding; F:unfolded protein binding; C:chloroplast
gi|20154357|gb|BQ104695.1|BQ104695	---NA---	377	0			0
gi|20154358|gb|BQ104696.1|BQ104696	selenium binding protein	456	20	6.8595E-50	87.2%	8	F:nutrient reservoir activity; P:response to cadmium ion; P:polar nucleus fusion; F:selenium binding; F:sugar:hydrogen symporter activity; P:carbohydrate transport; C:membrane; F:zinc ion binding
gi|20154359|gb|BQ104697.1|BQ104697	protein	404	20	4.39286E-20	80.35%	4	P:protein amino acid phosphorylation; F:protein binding; F:protein kinase activity; F:ATP binding
gi|20154360|gb|BQ104698.1|BQ104698	---NA---	464	0			0
gi|20154363|gb|BQ104701.1|BQ104701	---NA---	506	0			0
gi|20154364|gb|BQ104702.1|BQ104702	protein	502	20	2.11412E-46	76.05%	10	F:binding; P:response to cold; F:ATP-dependent helicase activity; P:response to heat; F:RNA-dependent ATPase activity; P:response to abscisic acid stimulus; C:nuclear envelope; C:cytoplasm; P:poly(A)+ mRNA export from nucleus; F:RNA helicase activity
gi|20154365|gb|BQ104703.1|BQ104703	protein	504	20	1.75633E-80	77.75%	1	C:CUL4 RING ubiquitin ligase complex
gi|20154367|gb|BQ104705.1|BQ104705	---NA---	494	0			0
gi|20154368|gb|BQ104706.1|BQ104706	---NA---	500	0			0
gi|20154369|gb|BQ104707.1|BQ104707	protein	347	20	8.61003E-32	63.25%	4	C:membrane; C:cytoplasmic membrane-bounded vesicle; C:plant-type cell wall; C:Golgi apparatus
gi|20154371|gb|BQ104709.1|BQ104709	---NA---	361	0			0
gi|20154373|gb|BQ104711.1|BQ104711	metal ion binding	484	19	1.12875E-15	78.84210526315789%	2	C:chloroplast thylakoid membrane; C:chloroplast stroma
gi|20154376|gb|BQ104714.1|BQ104714	predicted protein [Populus trichocarpa]	499	1	3.10225E-5	69.0%	0
gi|20154382|gb|BQ104720.1|BQ104720	---NA---	497	0			0
gi|20154384|gb|BQ104722.1|BQ104722	importin alpha-2	425	15	5.17987E-37	73.06666666666666%	1	C:plastid
gi|20154385|gb|BQ104723.1|BQ104723	protein	513	20	1.83375E-59	81.45%	4	F:peptidase activity; P:signal peptide processing; C:integral to membrane; C:signal peptidase complex
gi|20154387|gb|BQ104725.1|BQ104725	ara4-interacting protein	464	20	3.28835E-15	74.1%	2	F:F; P:P
gi|20154388|gb|BQ104726.1|BQ104726	---NA---	502	0			0
gi|20154390|gb|BQ104728.1|BQ104728	---NA---	319	0			0
gi|20154392|gb|BQ104730.1|BQ104730	---NA---	205	0			0
gi|20154394|gb|BQ104732.1|BQ104732	protein mitochondrial	446	20	1.71949E-48	74.55%	1	C:chloroplast
gi|20154395|gb|BQ104733.1|BQ104733	binding protein transporter	304	20	8.78007E-21	73.2%	5	C:nuclear pore; F:binding; P:protein import into nucleus, docking; C:cytoplasmic membrane-bounded vesicle; F:protein transporter activity
gi|20154398|gb|BQ104736.1|BQ104736	vesicle-associated membrane protein 725	500	20	4.26901E-55	96.1%	11	C:nuclear membrane; C:endosome; F:GTP binding; P:mRNA export from nucleus; C:plasma membrane; ; P:response to auxin stimulus; C:integral to membrane; C:peripheral to membrane of membrane fraction; C:cytosol; C:endoplasmic reticulum
gi|20154399|gb|BQ104737.1|BQ104737	conserved hypothetical protein [Ricinus communis]	406	4	2.4841E-15	46.25%	0
gi|20154404|gb|BQ104742.1|BQ104742	protein	502	20	6.84839E-21	70.6%	3	P:protein folding; F:unfolded protein binding; F:heat shock protein binding
gi|20154406|gb|BQ104744.1|BQ104744	zinc finger	164	20	1.23918E-14	75.0%	5	P:response to abscisic acid stimulus; P:response to chitin; P:response to brassinosteroid stimulus; F:zinc ion binding; F:protein binding
gi|20154407|gb|BQ104745.1|BQ104745	protein	448	20	3.57803E-38	80.0%	5	C:chloroplast envelope; F:binding; C:chloroplast thylakoid lumen; C:chloroplast thylakoid membrane; C:mitochondrion
gi|20154408|gb|BQ104746.1|BQ104746	regulator of chromosome condensation and btb domain containing protein 2	531	20	1.59564E-88	74.0%	1	F:protein binding
gi|20154410|gb|BQ104748.1|BQ104748	protein kinase	502	20	3.9411E-85	95.35%	6	P:protein amino acid phosphorylation; F:protein binding; F:ATP binding; P:signal transduction; F:protein serine/threonine kinase activity; P:serine family amino acid metabolic process	EC:2.7.11.0
gi|20154411|gb|BQ104749.1|BQ104749	serine-threonine protein plant-	507	20	1.94016E-50	70.05%	6	C:membrane; P:defense response; C:plant-type cell wall; P:signal transduction; F:protein binding; C:chloroplast
gi|20154413|gb|BQ104751.1|BQ104751	chromomethylase	506	20	3.44362E-60	75.35%	11	P:chromatin assembly or disassembly; P:histone H3-K9 methylation; F:DNA binding; P:chromatin silencing; C:chromatin; P:zygote asymmetric cytokinesis in the embryo sac; F:DNA (cytosine-5-)-methyltransferase activity; F:chromatin binding; C:nucleus; P:DNA methylation on cytosine within a CNG sequence; P:methionine metabolic process	EC:2.1.1.37
gi|20154414|gb|BQ104752.1|BQ104752	amp-binding protein	500	20	1.91664E-55	83.35%	3	C:chloroplast envelope; P:fatty acid elongation; F:long-chain-fatty-acid-[acyl-carrier-protein] ligase activity	EC:6.2.1.20
gi|20154415|gb|BQ104753.1|BQ104753	syringolide-induced protein b13-1-1	235	20	2.05777E-26	81.95%	8	C:endomembrane system; F:copper ion binding; C:extracellular region; C:cytoplasmic membrane-bounded vesicle; F:L-ascorbate oxidase activity; P:oxidation reduction; P:electron transport; P:L-ascorbic acid metabolic process	EC:1.10.3.3
gi|20154418|gb|BQ104756.1|BQ104756	bes1 (bri1-ems-suppressor 1) protein binding transcription factor transcription regulator	505	20	1.14084E-71	69.95%	6	F:protein binding; F:transcription factor activity; C:cytosol; P:brassinosteroid mediated signaling pathway; C:transcription factor complex; P:regulation of transcription
gi|20154421|gb|BQ104759.1|BQ104759	nadph oxidase	454	20	8.19559E-27	72.95%	7	F:NAD(P)H oxidase activity; P:defense response; P:negative regulation of programmed cell death; F:calcium ion binding; C:intrinsic to plasma membrane; P:response to heat; P:oxygen and reactive oxygen species metabolic process	EC:1.6.3.1
gi|20154425|gb|BQ104763.1|BQ104763	---NA---	489	0			0
gi|20154426|gb|BQ104764.1|BQ104764	PREDICTED: hypothetical protein [Vitis vinifera]	506	13	1.61797E-17	73.76923076923077%	1	C:plastid
gi|20154429|gb|BQ104767.1|BQ104767	isochorismatase hydrolase-like	502	20	9.75239E-68	84.1%	3	P:metabolic process; C:mitochondrion; F:catalytic activity
gi|20154430|gb|BQ104768.1|BQ104768	fk506 binding	419	19	3.8658E-40	79.05263157894737%	6	P:protein folding; F:FK506 binding; C:plasma membrane; P:leaf development; F:peptidyl-prolyl cis-trans isomerase activity; F:calmodulin binding	EC:5.2.1.8
gi|20154434|gb|BQ104772.1|BQ104772	---NA---	378	0			0
gi|20154437|gb|BQ104775.1|BQ104775	protein	379	20	9.71227E-44	77.0%	1	C:plasma membrane
gi|20154438|gb|BQ104776.1|BQ104776	protein	499	20	8.35243E-43	77.25%	7	F:P-P-bond-hydrolysis-driven protein transmembrane transporter activity; C:integral to membrane; C:mitochondrial inner membrane presequence translocase complex; C:mitochondrial outer membrane translocase complex; P:protein import into mitochondrial outer membrane; C:cytosolic ribosome; C:chloroplast envelope
gi|20154439|gb|BQ104777.1|BQ104777	gh3 family protein	498	20	2.57245E-76	85.0%	12	P:induced systemic resistance, jasmonic acid mediated signaling pathway; P:red, far-red light phototransduction; P:negative regulation of defense response; P:photomorphogenesis; P:regulation of stomatal movement; P:systemic acquired resistance; P:response to auxin stimulus; F:ATP binding; P:jasmonic acid and ethylene-dependent systemic resistance; P:protein amino acid adenylylation; F:catalytic a…
gi|20154440|gb|BQ104778.1|BQ104778	protein	438	20	5.18608E-69	92.95%	2	F:transferase activity; C:mitochondrion
gi|20154442|gb|BQ104780.1|BQ104780	arachidonic acid-induced dea1	433	20	4.64776E-22	90.05%	15	P:multidimensional cell growth; P:root epidermal cell differentiation; P:response to water deprivation; P:response to salt stress; P:response to cytokinin stimulus; F:lipid binding; P:response to heat; P:lipid transport; F:protein binding; C:endomembrane system; P:lignin biosynthetic process; F:chitinase activity; P:regulation of salicylic acid metabolic process; P:chitin catabolic process; P:cel…	EC:3.2.1.14
gi|20154444|gb|BQ104782.1|BQ104782	enolase	323	20	4.83541E-51	94.05%	17	F:copper ion binding; P:response to salt stress; P:response to light stimulus; P:response to cold; C:phosphopyruvate hydratase complex; F:magnesium ion binding; P:glycolysis; C:mitochondrial envelope; C:chloroplast; F:phosphopyruvate hydratase activity; C:nucleus; C:plasma membrane; C:apoplast; P:tryptophan biosynthetic process; P:gluconeogenesis; P:tyrosine biosynthetic process; P:L-phenylalanin…	EC:4.2.1.11
gi|20154446|gb|BQ104784.1|BQ104784	ferredoxin hydrogenase	227	20	1.85979E-26	79.05%	1	C:plastid
gi|20154447|gb|BQ104785.1|BQ104785	calcium-dependent protein	367	20	3.91754E-8	68.3%	12	F:transferase activity; F:protein serine/threonine kinase activity; C:membrane; F:protein kinase activity; P:protein amino acid phosphorylation; F:nucleotide binding; F:ATP binding; F:kinase activity; C:C; F:calmodulin-dependent protein kinase activity; C:plasma membrane; F:calcium ion binding
gi|20154448|gb|BQ104786.1|BQ104786	copper amine	458	20	1.0485E-82	96.85%	5	F:copper ion binding; P:oxidation reduction; P:amine metabolic process; F:amine oxidase activity; F:quinone binding	EC:1.4.3.4; EC:1.4.3.6
gi|20154450|gb|BQ104788.1|BQ104788	plastid alpha-amylase	477	12	2.61196E-41	66.5%	5	F:cation binding; F:alpha-amylase activity; C:chloroplast stroma; P:starch metabolic process; P:sucrose metabolic process	EC:3.2.1.1
gi|20154451|gb|BQ104789.1|BQ104789	---NA---	349	0			0
gi|20154453|gb|BQ104791.1|BQ104791	alpha beta amyrin synthase	498	20	2.47962E-87	82.15%	1	F:intramolecular transferase activity
gi|20154454|gb|BQ104792.1|BQ104792	cellulose synthase	480	20	1.01066E-77	90.5%	12	F:cellulose synthase (UDP-forming) activity; P:defense response; C:Golgi apparatus; P:primary cell wall biogenesis; C:plasma membrane; F:protein binding; P:cellulose biosynthetic process; C:integral to membrane; F:zinc ion binding; P:starch metabolic process; P:sucrose metabolic process; P:UDP-glucose metabolic process	EC:2.4.1.12
gi|20154455|gb|BQ104793.1|BQ104793	---NA---	159	0			0
gi|20154456|gb|BQ104794.1|BQ104794	profilin	409	20	4.36663E-12	99.85%	4	P:actin cytoskeleton organization; C:cytoplasm; F:actin binding; C:actin cytoskeleton
gi|20154457|gb|BQ104795.1|BQ104795	ras-related small gtp-binding protein	501	20	3.84392E-56	99.95%	16	P:regulation of actin filament depolymerization; P:regulation of exocytosis; P:establishment of vesicle localization; P:abscisic acid mediated signaling pathway; F:GTPase activating protein binding; P:auxin mediated signaling pathway; F:GTP binding; C:phragmoplast; P:regulation of actin filament polymerization; C:nucleolus; C:spindle; P:small GTPase mediated signal transduction; C:apical part of …	EC:3.6.5.1; EC:3.6.5.2; EC:3.6.5.3; EC:3.6.5.4
gi|20154458|gb|BQ104796.1|BQ104796	gigantea	507	20	2.97191E-75	96.8%	10	P:response to cold; P:regulation of transcription; P:flower development; P:response to blue light; F:protein binding; P:temperature compensation of the circadian clock; P:response to far red light; C:nucleoplasm; P:response to hydrogen peroxide; P:positive regulation of long-day photoperiodism, flowering
gi|20154459|gb|BQ104797.1|BQ104797	auxin-induced-related indole-3-acetic acid induced-related-like	450	19	6.74834E-21	88.10526315789474%	1	C:mitochondrion
gi|20154460|gb|BQ104798.1|BQ104798	tubulin folding cofactor b	501	20	6.8009E-45	82.05%	4	C:phragmoplast; C:nucleus; C:plastid; P:tubulin complex assembly
gi|20154461|gb|BQ104799.1|BQ104799	cytochrome p450	456	20	3.01014E-13	77.85%	7	P:fatty acid metabolic process; F:heme binding; P:oxidation reduction; F:electron carrier activity; F:fatty acid (omega-1)-hydroxylase activity; F:oxygen binding; P:electron transport
gi|20154462|gb|BQ104800.1|BQ104800	pectin methylesterase 3	502	20	4.40737E-44	64.9%	4	F:pectinesterase activity; C:cell part; P:starch metabolic process; P:sucrose metabolic process	EC:3.1.1.11
gi|20154463|gb|BQ104801.1|BQ104801	adp-glucose pyrophosphorylase small subunit	502	20	1.65581E-83	97.25%	6	P:glycogen biosynthetic process; C:amyloplast; P:starch biosynthetic process; C:chloroplast; F:glucose-1-phosphate adenylyltransferase activity; P:sucrose metabolic process	EC:2.7.7.27
gi|20154465|gb|BQ104803.1|BQ104803	protein	502	20	1.84742E-50	75.2%	4	F:protein kinase activity; F:ATP binding; C:plastoglobule; P:protein amino acid phosphorylation
gi|20154467|gb|BQ104805.1|BQ104805	cytoplasmic aconitate hydratase	500	20	1.23086E-86	94.75%	13	P:response to oxidative stress; P:response to cadmium ion; C:plasma membrane; F:iron ion binding; C:cell wall; F:ATP binding; F:4 iron, 4 sulfur cluster binding; F:aconitate hydratase activity; C:chloroplast; P:response to salt stress; C:mitochondrion; P:glyoxylate cycle; P:reductive tricarboxylic acid cycle	EC:4.2.1.3
gi|20154468|gb|BQ104806.1|BQ104806	predicted protein [Populus trichocarpa]	509	9	9.73936E-10	63.22222222222222%	6	C:chloroplast thylakoid membrane; P:cold acclimation; P:response to abscisic acid stimulus; P:cellular response to water deprivation; F:F; P:response to stress
gi|20154469|gb|BQ104807.1|BQ104807	inositol polyphosphate 5-phosphatase	328	20	3.95398E-29	71.25%	10	F:inositol or phosphatidylinositol phosphatase activity; P:response to wounding; P:response to nutrient; P:phloem or xylem histogenesis; P:response to blue light; P:root development; P:response to abscisic acid stimulus; P:sugar mediated signaling pathway; C:nucleus; P:auxin homeostasis
gi|20154470|gb|BQ104808.1|BQ104808	---NA---	279	0			0
gi|20154472|gb|BQ104810.1|BQ104810	emb1691 (embryo defective 1691) s-adenosylmethionine-dependent methyltransferase methyltransferase nucleic acid binding	502	10	2.66767E-49	60.3%	2	P:cellular metabolic process; F:methyltransferase activity	EC:2.1.1.0
gi|20154473|gb|BQ104811.1|BQ104811	cytochrome p450	504	20	3.81548E-51	85.7%	7	P:fatty acid metabolic process; F:heme binding; P:oxidation reduction; F:electron carrier activity; F:fatty acid (omega-1)-hydroxylase activity; F:oxygen binding; P:electron transport
gi|20154474|gb|BQ104812.1|BQ104812	alpha tubulin 1	447	20	2.54593E-60	99.95%	11	C:cell wall; P:response to salt stress; C:microtubule; C:tubulin complex; P:protein polymerization; P:microtubule-based movement; F:GTPase activity; F:structural constituent of cytoskeleton; P:response to cadmium ion; F:GTP binding; C:plasma membrane	EC:3.6.5.1; EC:3.6.5.2; EC:3.6.5.3; EC:3.6.5.4
gi|20154475|gb|BQ104813.1|BQ104813	erebp-4 like protein	499	20	4.87399E-59	89.75%	2	F:F; P:P
gi|20154476|gb|BQ104814.1|BQ104814	---NA---	499	0			0
gi|20154477|gb|BQ104815.1|BQ104815	dihydrolipoamide succinyltransferase	365	20	6.2084E-43	91.1%	10	C:oxoglutarate dehydrogenase complex; C:cytosolic ribosome; P:response to oxidative stress; F:dihydrolipoyllysine-residue succinyltransferase activity; P:tricarboxylic acid cycle; F:lipoic acid binding; C:membrane; C:mitochondrion; P:lysine catabolic process; P:acyl-carrier-protein biosynthetic process	EC:2.3.1.61
gi|20154478|gb|BQ104816.1|BQ104816	vtc2-like protein	443	9	2.78285E-14	71.11111111111111%	0
gi|20154479|gb|BQ104817.1|BQ104817	unnamed protein product [Vitis vinifera]	500	4	1.3428E-16	61.75%	0
gi|20154480|gb|BQ104818.1|BQ104818	at3g07470 f21o3_18	509	20	7.87695E-52	84.15%	2	C:cytoplasmic membrane-bounded vesicle; C:vacuole
gi|20154481|gb|BQ104819.1|BQ104819	aminopeptidase c	263	20	7.05568E-18	77.4%	2	P:proteolysis; F:serine-type peptidase activity
gi|20154482|gb|BQ104820.1|BQ104820	eukaryotic translation initiation factor 3	502	20	1.56423E-49	59.75%	1	F:binding
gi|20154483|gb|BQ104821.1|BQ104821	lysosomal alpha-	399	20	1.82763E-66	93.55%	5	C:cytoplasmic membrane-bounded vesicle; C:vacuole; C:plant-type cell wall; C:apoplast; C:plasma membrane
gi|20154486|gb|BQ104824.1|BQ104824	---NA---	459	0			0
gi|20154487|gb|BQ104825.1|BQ104825	loxc homologue	502	20	3.45191E-81	84.15%	6	F:lipoxygenase activity; P:oxidation reduction; F:iron ion binding; F:electron carrier activity; P:oxylipin biosynthetic process; P:electron transport	EC:1.13.11.12
gi|20154490|gb|BQ104828.1|BQ104828	protein	502	14	3.76656E-11	72.64285714285714%	3	C:cytosol; P:response to DNA damage stimulus; F:dihydroneopterin triphosphate pyrophosphohydrolase activity
gi|20154491|gb|BQ104829.1|BQ104829	at3g62980-like protein	460	20	2.58305E-65	70.8%	1	F:binding
gi|20154493|gb|BQ104831.1|BQ104831	phospholipase d	494	20	1.33303E-85	91.1%	9	C:vacuole; C:plasma membrane; F:NAPE-specific phospholipase D activity; F:calcium ion binding; F:phospholipase D activity; P:phosphatidylcholine metabolic process; C:endoplasmic reticulum; C:plastid; P:phospholipid catabolic process	EC:3.1.4.4
gi|20154495|gb|BQ104833.1|BQ104833	protein	380	20	5.18681E-21	63.2%	1	F:protein binding
gi|20154496|gb|BQ104834.1|BQ104834	cytochrome c1 precursor	487	20	8.74077E-77	97.2%	8	C:vacuole; C:mitochondrial respiratory chain complex III; F:heme binding; P:transport; C:integral to membrane; F:electron transporter, transferring electrons within CoQH2-cytochrome c reductase complex activity; P:electron transport chain; P:electron transport
gi|20154497|gb|BQ104835.1|BQ104835	at3g15480 mjk13_14	448	20	1.83337E-42	76.3%	2	C:cytoplasmic membrane-bounded vesicle; C:plasma membrane
gi|20154498|gb|BQ104836.1|BQ104836	udp-n-acetylglucosamine transferase subunit	496	20	1.34233E-45	87.5%	4	C:endomembrane system; C:membrane; C:cytoplasmic membrane-bounded vesicle; F:transferase activity
gi|20154499|gb|BQ104837.1|BQ104837	nudix family protein	492	20	1.58933E-54	78.65%	8	F:ADP-sugar diphosphatase activity; C:mitochondrion; C:chloroplast; P:starch metabolic process; P:sucrose metabolic process; P:fructose metabolic process; P:mannose metabolic process; P:purine base metabolic process	EC:3.6.1.21
gi|20154506|gb|BQ104844.1|BQ104844	---NA---	448	0			0
gi|20154507|gb|BQ104845.1|BQ104845	cellulose synthase	502	20	5.17116E-69	92.55%	8	F:cellulose synthase (UDP-forming) activity; F:protein binding; P:cellulose biosynthetic process; C:integral to membrane; F:zinc ion binding; P:starch metabolic process; P:sucrose metabolic process; P:UDP-glucose metabolic process	EC:2.4.1.12
gi|20154508|gb|BQ104846.1|BQ104846	---NA---	425	0			0
gi|20154509|gb|BQ104847.1|BQ104847	protein	280	20	1.05568E-50	95.55%	6	C:nucleolus; C:protein phosphatase type 1 complex; F:manganese ion binding; F:protein serine/threonine phosphatase activity; F:iron ion binding; P:protein amino acid dephosphorylation
gi|20154510|gb|BQ104848.1|BQ104848	---NA---	405	0			0
gi|20154511|gb|BQ104849.1|BQ104849	squamosa promoter binding 1	506	20	5.34882E-37	69.4%	2	F:DNA binding; P:regulation of transcription
gi|20154513|gb|BQ104851.1|BQ104851	l-galactose-1-phosphate phosphatase	501	20	1.60378E-78	91.3%	8	F:lithium ion binding; F:L-galactose-1-phosphate phosphatase activity; P:sulfur metabolic process; F:3'(2'),5'-bisphosphate nucleotidase activity; F:magnesium ion binding; P:L-ascorbic acid biosynthetic process; F:inositol-1(or 4)-monophosphatase activity; P:streptomycin biosynthetic process	EC:3.1.3.7; EC:3.1.3.25
gi|20154515|gb|BQ104853.1|BQ104853	lipoxygenase	328	20	4.97865E-40	71.0%	8	P:oxylipin biosynthetic process; F:electron carrier activity; F:iron ion binding; P:oxidation reduction; P:growth; C:chloroplast; F:lipoxygenase activity; P:electron transport	EC:1.13.11.12
gi|20154518|gb|BQ104856.1|BQ104856	dna binding	500	20	6.8011E-61	69.95%	1	C:plasma membrane
gi|20154522|gb|BQ104860.1|BQ104860	phosphoserine aminotransferase	497	20	1.52164E-73	90.75%	8	F:pyridoxal phosphate binding; P:response to cadmium ion; C:chloroplast stroma; F:O-phospho-L-serine:2-oxoglutarate aminotransferase activity; P:L-serine biosynthetic process; P:glycine metabolic process; P:threonine metabolic process; P:vitamin B6 metabolic process	EC:2.6.1.52
gi|20154524|gb|BQ104862.1|BQ104862	1-phosphatidylinositol-4-phosphate 5-	496	12	3.20238E-39	59.666666666666664%	1	C:plastid
gi|20154526|gb|BQ104864.1|BQ104864	multicopper oxidase	493	20	3.91467E-53	70.3%	3	F:copper ion binding; P:metabolic process; F:oxidoreductase activity
gi|20154527|gb|BQ104865.1|BQ104865	conserved hypothetical protein [Ricinus communis]	502	5	5.99948E-17	51.0%	2	F:binding; P:P
gi|20154530|gb|BQ104868.1|BQ104868	protein	463	20	1.41649E-42	82.3%	1	C:nucleus
gi|20154532|gb|BQ104870.1|BQ104870	---NA---	309	0			0
gi|20154533|gb|BQ104871.1|BQ104871	---NA---	498	0			0
gi|20154534|gb|BQ104872.1|BQ104872	peroxisomal membrane protein	497	20	8.12475E-51	90.65%	10	F:binding; C:mitochondrial inner membrane; F:ATP transmembrane transporter activity; C:peroxisome; P:mitochondrial transport; P:fatty acid beta-oxidation; C:integral to membrane; F:ADP transmembrane transporter activity; P:ATP transport; P:ADP transport
gi|20154539|gb|BQ104877.1|BQ104877	protein	419	20	2.245E-72	98.25%	8	C:nucleolus; F:structural constituent of ribosome; C:plasma membrane; F:RNA binding; C:cell wall; C:cytosolic small ribosomal subunit; P:translation; P:ribosome biogenesis	EC:3.6.5.3
gi|20154540|gb|BQ104878.1|BQ104878	---NA---	225	0			0
gi|20154541|gb|BQ104879.1|BQ104879	protein	396	5	2.78717E-6	84.6%	2	P:intracellular protein transport; C:intracellular
gi|20154542|gb|BQ104880.1|BQ104880	sts14 protein	245	20	9.35717E-23	79.15%	2	C:extracellular region; C:mitochondrion
gi|20154543|gb|BQ104881.1|BQ104881	multicopy suppressor of ira1	503	20	1.65197E-91	95.9%	12	C:CUL4 RING ubiquitin ligase complex; P:trichome differentiation; P:positive regulation of cell cycle; P:embryonic development ending in seed dormancy; P:regulation of flower development; C:chromatin remodeling complex; P:seed coat development; P:heterochromatin formation; P:pollen development; F:protein binding; P:cell proliferation; P:regulation of gene expression by genetic imprinting
gi|20154545|gb|BQ104883.1|BQ104883	---NA---	498	0			0
gi|20154549|gb|BQ104887.1|BQ104887	plasma membrane intrinsic protein	501	20	9.12796E-66	81.9%	3	C:integral to membrane; F:water channel activity; P:water transport
gi|20154552|gb|BQ104890.1|BQ104890	chromatin remodeling complex subunit	503	20	7.78123E-41	61.6%	1	F:DNA binding
gi|20154554|gb|BQ104892.1|BQ104892	common plant regulatory factor cprf-	496	20	1.30015E-40	75.0%	7	F:sequence-specific DNA binding; F:protein dimerization activity; P:response to abscisic acid stimulus; F:transcription factor activity; C:cytosol; P:regulation of transcription, DNA-dependent; C:transcription factor complex
gi|20154556|gb|BQ104894.1|BQ104894	transcription factor	407	20	1.00853E-16	94.0%	5	P:regulation of transcription; F:transcription factor activity; P:response to light stimulus; C:mitochondrion; C:transcription factor complex
gi|20154558|gb|BQ104896.1|BQ104896	protein	497	20	1.7572E-37	75.5%	2	P:cellular process; F:nucleotide binding
gi|20154559|gb|BQ104897.1|BQ104897	peptidase m1 family protein	486	20	2.8178E-67	84.8%	10	C:chloroplast envelope; C:vacuole; F:metalloexopeptidase activity; P:response to cadmium ion; C:plasma membrane; F:aminopeptidase activity; C:chloroplast stroma; P:proteolysis; F:zinc ion binding; C:apoplast	EC:3.4.11.0
gi|20154560|gb|BQ104898.1|BQ104898	---NA---	166	0			0
gi|20154561|gb|BQ104899.1|BQ104899	protein	508	20	1.81594E-48	77.4%	2	F:cysteine-type endopeptidase inhibitor activity; C:intracellular
gi|20154562|gb|BQ104900.1|BQ104900	serine threonine protein kinase	354	20	4.05309E-58	90.0%	4	P:protein amino acid phosphorylation; F:ATP binding; F:protein serine/threonine kinase activity; P:serine family amino acid metabolic process	EC:2.7.11.0
gi|20154563|gb|BQ104901.1|BQ104901	tir-nbs-lrr resistance protein	501	20	2.19286E-35	72.25%	2	P:cellular process; F:nucleotide binding
gi|20154564|gb|BQ104902.1|BQ104902	at5g57210 mjb24_2	485	7	4.72128E-30	58.42857142857143%	4	P:regulation of Rab GTPase activity; C:chloroplast; F:Rab GTPase activator activity; C:intracellular
gi|20154566|gb|BQ104904.1|BQ104904	protein	492	20	1.94697E-44	70.1%	3	F:ATP binding; C:mitochondrion; C:plastid
gi|20154567|gb|BQ104905.1|BQ104905	udp-glucose:sterol glucosyltransferase	502	20	2.76754E-38	81.35%	4	P:carbohydrate metabolic process; P:lipid glycosylation; F:transferase activity, transferring hexosyl groups; C:plasma membrane	EC:2.4.1.0
gi|20154572|gb|BQ104910.1|BQ104910	pux1 (plant ubx domain-containing protein 1)	500	20	8.81372E-42	75.75%	3	P:organ growth; C:soluble fraction; P:protein complex disassembly
gi|20154573|gb|BQ104911.1|BQ104911	protein	452	20	1.0365E-37	90.8%	2	P:response to lead ion; P:response to cadmium ion
gi|20154574|gb|BQ104912.1|BQ104912	eukaryotic translation initiation factor 3	276	20	1.38669E-42	94.5%	3	F:RNA binding; F:RNA-directed DNA polymerase activity; P:RNA-dependent DNA replication	EC:2.7.7.49
gi|20154576|gb|BQ104914.1|BQ104914	serine hydroxymethyltransferase	498	20	5.72973E-76	94.9%	7	F:pyridoxal phosphate binding; P:one-carbon metabolic process; P:L-serine metabolic process; C:plasma membrane; C:cytosol; P:glycine metabolic process; F:glycine hydroxymethyltransferase activity	EC:2.1.2.1
gi|20154578|gb|BQ104916.1|BQ104916	beta-amylase	468	20	2.70827E-78	88.1%	14	F:cation binding; F:beta-amylase activity; F:protein serine/threonine kinase activity; P:regulation of meristem growth; P:gametophyte development; C:plastid; P:starch catabolic process; P:regulation of meristem structural organization; P:transmembrane receptor protein tyrosine kinase signaling pathway; F:ATP binding; P:microsporocyte differentiation; P:protein amino acid phosphorylation; P:sucros…	EC:3.2.1.2; EC:2.7.11.0
gi|20154581|gb|BQ104919.1|BQ104919	pectate lyase	500	20	1.14938E-92	96.1%	1	F:lyase activity
gi|20154583|gb|BQ104921.1|BQ104921	---NA---	314	0			0
gi|20154584|gb|BQ104922.1|BQ104922	protein	459	20	7.69524E-26	68.2%	2	C:vacuole; C:plasma membrane
gi|20154585|gb|BQ104923.1|BQ104923	---NA---	407	0			0
gi|20154586|gb|BQ104924.1|BQ104924	mitochondrial ribosomal protein l11	467	20	8.49439E-64	85.7%	4	F:structural constituent of ribosome; P:ribosome biogenesis; C:cytosolic large ribosomal subunit; P:translation	EC:3.6.5.3
gi|20154589|gb|BQ104927.1|BQ104927	---NA---	207	0			0
gi|20154590|gb|BQ104928.1|BQ104928	auxin efflux carrier family protein	485	20	1.37024E-37	78.9%	2	P:auxin polar transport; C:endomembrane system
gi|20154591|gb|BQ104929.1|BQ104929	glycerol-3-phosphate dehydrogenase	459	20	3.31336E-12	81.05%	8	P:carbohydrate metabolic process; F:NAD or NADH binding; F:glycerol-3-phosphate dehydrogenase (NAD+) activity; P:oxidation reduction; P:glycerol-3-phosphate catabolic process; C:cytosol; C:glycerol-3-phosphate dehydrogenase complex; P:glycerolipid metabolic process	EC:1.1.1.8
gi|20154594|gb|BQ104932.1|BQ104932	protein	504	20	2.64895E-44	51.25%	2	F:binding; P:cellular process
gi|20154596|gb|BQ104934.1|BQ104934	---NA---	362	0			0
gi|20154597|gb|BQ104935.1|BQ104935	cytosolic phosphoglucose isomerase	394	20	4.39609E-60	93.9%	7	C:cytoplasm; P:gluconeogenesis; F:glucose-6-phosphate isomerase activity; P:glycolysis; P:starch metabolic process; P:sucrose metabolic process; P:pentose-phosphate shunt	EC:5.3.1.9
gi|20154598|gb|BQ104936.1|BQ104936	---NA---	390	0			0
gi|20154600|gb|BQ104938.1|BQ104938	protein	464	11	7.80868E-25	59.72727272727273%	0
gi|20154602|gb|BQ104940.1|BQ104940	multidrug resistance-associated protein 6 ( 6) abc-	502	20	4.36751E-76	83.8%	4	C:membrane; P:response to nematode; F:ATPase activity, coupled to transmembrane movement of substances; P:transport
gi|20154603|gb|BQ104941.1|BQ104941	protein	508	20	1.48898E-42	82.35%	6	F:carbohydrate binding; F:protein binding; C:chloroplast stroma; P:galactose metabolic process; F:isomerase activity; C:apoplast
gi|20154605|gb|BQ104943.1|BQ104943	pentatricopeptide repeat-containing	502	20	1.3799E-21	66.3%	4	F:protein binding; F:ATP binding; F:damaged DNA binding; P:mismatch repair
gi|20154609|gb|BQ104947.1|BQ104947	s-adenosylmethionine decarboxylase	509	20	2.54571E-34	71.85%	5	P:spermine biosynthetic process; F:adenosylmethionine decarboxylase activity; P:spermidine biosynthetic process; P:arginine metabolic process; P:proline metabolic process	EC:4.1.1.50
gi|20154610|gb|BQ104948.1|BQ104948	methionine sulfoxide reductase type	502	20	1.90293E-63	88.05%	2	F:peptide-methionine-(S)-S-oxide reductase activity; P:protein modification process	EC:1.8.4.11
gi|20154611|gb|BQ104949.1|BQ104949	arf gtpase-activating	500	20	9.51218E-55	76.6%	2	F:DNA binding; C:nucleus
gi|20154612|gb|BQ104950.1|BQ104950	protein	453	20	6.00676E-62	75.5%	4	F:protein binding; F:signal transducer activity; P:response to light stimulus; P:signal transduction
gi|20154614|gb|BQ104952.1|BQ104952	pyridoxal kinase	496	20	6.20649E-59	91.85%	5	P:hyperosmotic salinity response; P:pyridoxal 5'-phosphate salvage; P:trichoblast differentiation; F:pyridoxal kinase activity; P:pyridoxine biosynthetic process	EC:2.7.1.35
gi|20154616|gb|BQ104954.1|BQ104954	protein	495	20	1.09809E-47	61.0%	1	P:P
gi|20154617|gb|BQ104955.1|BQ104955	---NA---	508	0			0
gi|20154621|gb|BQ104959.1|BQ104959	protein	503	20	2.41327E-50	63.35%	1	C:vacuole
gi|20154622|gb|BQ104960.1|BQ104960	protein	292	20	5.9476E-33	64.0%	3	C:nuclear membrane-endoplasmic reticulum network; C:mitochondrion; F:calcium ion binding
gi|20154623|gb|BQ104961.1|BQ104961	eukaryotic translation initiation factor-related	488	20	3.85279E-24	65.1%	2	F:F; P:P
gi|20154624|gb|BQ104962.1|BQ104962	spx (syg1 pho81 xpr1) domain-containing protein	422	20	1.01069E-48	89.45%	3	C:membrane; C:mitochondrion; C:plant-type vacuole
gi|20154626|gb|BQ104964.1|BQ104964	ubiquitin ligase e3	436	14	1.58319E-38	59.57142857142857%	2	F:zinc ion binding; F:ubiquitin-protein ligase activity
gi|20154627|gb|BQ104965.1|BQ104965	vesicle-associated membrane	477	20	8.06323E-67	87.0%	1	F:structural molecule activity
gi|20154628|gb|BQ104966.1|BQ104966	er lumen protein retaining receptor	494	20	1.54297E-41	97.1%	9	F:receptor activity; F:ER retention sequence binding; C:cytoplasmic membrane-bounded vesicle; P:protein retention in ER lumen; C:integral to membrane; C:endoplasmic reticulum; C:mitochondrion; P:protein transport; P:signal transduction
gi|20154630|gb|BQ104968.1|BQ104968	---NA---	228	0			0
gi|20154631|gb|BQ104969.1|BQ104969	wd-40 repeat family protein	251	20	5.99634E-38	89.65%	6	F:DNA binding; P:flower development; P:negative regulation of transcription; F:protein heterodimerization activity; F:transcription repressor activity; C:transcriptional repressor complex
gi|20154633|gb|BQ104971.1|BQ104971	calcium-dependent protein kinase	474	20	1.92345E-76	94.85%	5	F:calmodulin-dependent protein kinase activity; P:protein amino acid phosphorylation; F:calcium ion binding; F:ATP binding; P:serine family amino acid metabolic process	EC:2.7.11.17
gi|20154634|gb|BQ104972.1|BQ104972	bsd domain-containing protein	430	20	2.71751E-46	65.05%	1	C:chloroplast
gi|20154635|gb|BQ104973.1|BQ104973	aluminum-induced protein	446	20	1.35927E-53	85.7%	2	C:cytoplasmic membrane-bounded vesicle; C:plasma membrane
gi|20154636|gb|BQ104974.1|BQ104974	(-)-germacrene d synthase	504	20	5.19278E-24	81.75%	3	P:metabolic process; F:lyase activity; F:magnesium ion binding
gi|20154637|gb|BQ104975.1|BQ104975	protein	501	11	3.27679E-31	82.36363636363636%	7	F:microtubule motor activity; C:microtubule associated complex; C:microtubule; P:trichome morphogenesis; C:Golgi stack; F:ATP binding; P:microtubule-based movement
gi|20154638|gb|BQ104976.1|BQ104976	serine protease	503	7	1.63381E-14	57.57142857142857%	4	P:proteolysis; F:serine-type endopeptidase activity; F:catalytic activity; F:protein binding
gi|20154639|gb|BQ104977.1|BQ104977	tubulin beta	477	20	1.09464E-47	96.3%	7	P:microtubule-based movement; C:protein complex; F:GTP binding; P:protein polymerization; F:structural molecule activity; F:GTPase activity; C:microtubule	EC:3.6.5.1; EC:3.6.5.2; EC:3.6.5.3; EC:3.6.5.4
gi|20154640|gb|BQ104978.1|BQ104978	myb family transcription factor-related protein	165	5	1.19663E-9	72.8%	3	P:regulation of transcription; F:DNA binding; C:nucleus
gi|20154642|gb|BQ104980.1|BQ104980	c2h2 zinc finger protein	503	20	3.60615E-46	84.75%	4	P:regulation of transcription; F:transcription factor activity; F:zinc ion binding; C:transcription factor complex
gi|20154644|gb|BQ104982.1|BQ104982	---NA---	316	0			0
gi|20154645|gb|BQ104983.1|BQ104983	protein binding	503	20	6.36423E-43	85.35%	1	C:plasma membrane
gi|20154646|gb|BQ104984.1|BQ104984	---NA---	502	0			0
gi|20154648|gb|BQ104986.1|BQ104986	adl1 (arabidopsis dynamin-like protein) gtp binding gtpase protein binding	502	20	1.01391E-48	97.1%	11	P:embryonic development ending in seed dormancy; C:microtubule; P:xylem and phloem pattern formation; F:motor activity; F:protein binding; C:chloroplast thylakoid membrane; P:trichome branching; F:GTPase activity; P:cell plate formation involved in plant-type cell wall biogenesis; F:GTP binding; C:plasma membrane	EC:3.6.5.1; EC:3.6.5.2; EC:3.6.5.3; EC:3.6.5.4
gi|20154650|gb|BQ104988.1|BQ104988	rac-gtp binding	507	20	9.94129E-55	81.95%	9	F:calcium ion binding; C:mitochondrion; P:embryonic development ending in seed dormancy; P:small GTPase mediated signal transduction; P:pollen tube growth; P:response to abscisic acid stimulus; P:mitochondrion organization; F:GTPase activity; F:GTP binding	EC:3.6.5.1; EC:3.6.5.2; EC:3.6.5.3; EC:3.6.5.4
gi|20154651|gb|BQ104989.1|BQ104989	---NA---	486	0			0
gi|20154652|gb|BQ104990.1|BQ104990	elegans protein partially confirmed by transcript evidence	506	20	1.84298E-29	47.0%	8	F:nucleic acid binding; F:metal ion binding; F:chitin binding; P:chitin metabolic process; F:transferase activity; F:hydrolase activity; F:structural molecule activity; C:extracellular region
gi|20154655|gb|BQ104993.1|BQ104993	protein	497	20	2.22803E-24	60.85%	3	P:cellular metabolic process; P:primary metabolic process; F:catalytic activity
gi|20154656|gb|BQ104994.1|BQ104994	---NA---	181	0			0
gi|20154657|gb|BQ104995.1|BQ104995	ent-kaurene synthase	500	20	3.49294E-57	74.35%	4	F:ent-kaurene synthase activity; P:gibberellic acid mediated signaling pathway; C:chloroplast stroma; P:gibberellin biosynthetic process	EC:4.2.3.19
gi|20154658|gb|BQ104996.1|BQ104996	proline-rich protein	439	20	4.74533E-30	72.35%	5	F:structural constituent of cell wall; P:response to jasmonic acid stimulus; C:plasma membrane; C:cell wall; P:cell wall biogenesis
gi|20154660|gb|BQ104998.1|BQ104998	---NA---	500	0			0
gi|20154661|gb|BQ104999.1|BQ104999	---NA---	319	0			0
gi|20154662|gb|BQ105000.1|BQ105000	---NA---	427	0			0
gi|20154663|gb|BQ105001.1|BQ105001	histone deacetylase	493	20	1.52872E-73	94.55%	10	F:histone deacetylase activity; P:DNA mediated transformation; P:histone deacetylation; P:jasmonic acid and ethylene-dependent systemic resistance; F:protein binding; P:negative regulation of transcription; P:histone acetylation; F:basal transcription repressor activity; C:histone deacetylase complex; P:nitrogen compound metabolic process
gi|20154666|gb|BQ105004.1|BQ105004	---NA---	296	0			0
gi|20154667|gb|BQ105005.1|BQ105005	protein	500	20	1.16548E-44	69.9%	2	F:F; P:P
gi|20154670|gb|BQ105008.1|BQ105008	natural resistance associated macrophage protein	497	20	7.29618E-76	92.65%	6	P:metal ion transport; C:membrane; P:cellular metal ion homeostasis; F:metal ion transmembrane transporter activity; F:inorganic anion transmembrane transporter activity; P:inorganic anion transport
gi|20154672|gb|BQ105010.1|BQ105010	actin depolymerizing factor 2	500	20	7.26635E-63	92.35%	2	F:actin binding; C:intracellular
gi|20154673|gb|BQ105011.1|BQ105011	---NA---	416	0			0
gi|20154677|gb|BQ105015.1|BQ105015	transcription factor	497	20	7.15072E-31	80.3%	4	P:nucleosome assembly; P:regulation of transcription; F:transcription factor activity; C:transcription factor complex
gi|20154680|gb|BQ105018.1|BQ105018	calcium ion binding	420	20	3.17788E-10	71.65%	1	F:calcium ion binding
gi|20154682|gb|BQ105020.1|BQ105020	---NA---	148	0			0
gi|20154683|gb|BQ105021.1|BQ105021	---NA---	479	0			0
gi|20154685|gb|BQ105023.1|BQ105023	glucose-6-phosphate phosphate translocator	483	20	3.676E-65	93.25%	9	P:hexose phosphate transport; P:response to nematode; P:response to sucrose stimulus; F:glucose-6-phosphate transmembrane transporter activity; P:response to glucose stimulus; C:integral to membrane; F:antiporter activity; C:plastid; P:glucose-6-phosphate transport
gi|20154686|gb|BQ105024.1|BQ105024	phosphoenolpyruvate carboxykinase	502	20	3.56457E-86	94.8%	6	P:gluconeogenesis; F:kinase activity; F:phosphoenolpyruvate carboxykinase (ATP) activity; F:ATP binding; P:tricarboxylic acid cycle; P:carbon utilization	EC:4.1.1.49
gi|20154688|gb|BQ105026.1|BQ105026	mca2 (mid1-complementing activity 2)	503	20	6.20849E-14	91.75%	3	C:integral to plasma membrane; P:calcium ion transport; P:mechanosensory behavior
gi|20154690|gb|BQ105028.1|BQ105028	cytochrome p450	503	20	1.07326E-82	90.35%	7	P:fatty acid metabolic process; F:heme binding; P:oxidation reduction; F:electron carrier activity; F:fatty acid (omega-1)-hydroxylase activity; F:oxygen binding; P:electron transport
gi|20154691|gb|BQ105029.1|BQ105029	endo- -beta-	504	20	3.21567E-66	81.4%	9	F:hydrolase activity, hydrolyzing O-glycosyl compounds; P:carbohydrate metabolic process; C:cytoplasmic membrane-bounded vesicle; C:mitochondrion; F:NADH dehydrogenase (ubiquinone) activity; P:mitochondrial electron transport, NADH to ubiquinone; P:ubiquinone biosynthetic process; P:sodium ion transport; P:proton transport	EC:3.2.1.0; EC:1.6.5.3
gi|20154692|gb|BQ105030.1|BQ105030	at3g46970 f13i12_20	497	20	6.19211E-67	85.05%	8	P:response to water deprivation; F:phosphorylase activity; F:metal ion binding; P:carbohydrate metabolic process; F:pyridoxal phosphate binding; ; C:chloroplast; C:cytosol	EC:2.4.1.1
gi|20154693|gb|BQ105031.1|BQ105031	receptor-like protein kinase	503	20	5.17116E-69	86.1%	13	P:regulation of cell adhesion; F:protein serine/threonine kinase activity; P:stomatal complex morphogenesis; C:mitochondrion; F:transmembrane receptor protein kinase activity; P:leaf morphogenesis; C:cytoplasmic membrane-bounded vesicle; F:ATP binding; F:protein binding; P:defense response to fungus; P:protein amino acid phosphorylation; P:serine family amino acid metabolic process; P:signal tran…	EC:2.7.11.0
gi|20154695|gb|BQ105033.1|BQ105033	---NA---	144	0			0
gi|20154699|gb|BQ105037.1|BQ105037	squalene synthase 1	502	20	1.40173E-82	95.65%	4	C:integral to membrane; F:farnesyl-diphosphate farnesyltransferase activity; P:steroid biosynthetic process; P:terpenoid biosynthetic process	EC:2.5.1.21
gi|20154700|gb|BQ105038.1|BQ105038	f-box family protein	513	10	1.99126E-5	54.2%	0
gi|20154702|gb|BQ105040.1|BQ105040	PREDICTED: hypothetical protein [Vitis vinifera]	334	1	9.73084E-4	51.0%	3	F:metal ion binding; F:zinc ion binding; F:protein binding
gi|20154703|gb|BQ105041.1|BQ105041	cathepsin b-like cysteine protease	434	20	1.8826E-31	80.6%	4	C:vacuole; F:cysteine-type endopeptidase activity; P:regulation of catalytic activity; P:proteolysis	EC:3.4.22.0
gi|20154704|gb|BQ105042.1|BQ105042	leucine aminopeptidase	511	20	1.12249E-61	85.45%	9	C:vacuole; F:manganese ion binding; F:metalloexopeptidase activity; P:response to cadmium ion; P:response to stress; F:aminopeptidase activity; C:chloroplast; P:proteolysis; F:zinc ion binding	EC:3.4.11.0
gi|20154705|gb|BQ105043.1|BQ105043	helicase domain-containing protein	500	20	1.92109E-47	72.65%	9	F:RNA binding; C:mitochondrion; C:nucleolus; P:rRNA processing; F:ATP-dependent helicase activity; C:90S preribosome; F:ATP binding; C:small-subunit processome; F:RNA helicase activity
gi|20154706|gb|BQ105044.1|BQ105044	protein	502	20	4.23028E-71	82.05%	10	P:glycolipid transport; F:sphingosine transmembrane transporter activity; F:glycolipid binding; C:cytoplasmic membrane-bounded vesicle; P:response to salicylic acid stimulus; F:glycolipid transporter activity; P:cell death; P:defense response to bacterium, incompatible interaction; P:monoamine transport; P:organic alcohol transport
gi|20154707|gb|BQ105045.1|BQ105045	---NA---	413	0			0
gi|20154708|gb|BQ105046.1|BQ105046	protein	494	20	7.9061E-46	82.25%	4	F:protein binding; P:response to light stimulus; F:signal transducer activity; P:signal transduction
gi|20154711|gb|BQ105049.1|BQ105049	chitinase-like protein	494	20	1.25906E-51	83.5%	3	F:chitinase activity; P:cell wall macromolecule catabolic process; P:chitin catabolic process	EC:3.2.1.14
gi|20154712|gb|BQ105050.1|BQ105050	---NA---	404	0			0
gi|20154718|gb|BQ105056.1|BQ105056	emb2759 (embryo defective 2759)	500	8	1.05904E-29	73.5%	2	F:F; P:embryonic development ending in seed dormancy
gi|20154719|gb|BQ105057.1|BQ105057	seed specific protein bn15d14a	481	10	7.88328E-14	52.7%	0
gi|20154722|gb|BQ105060.1|BQ105060	---NA---	107	0			0
gi|20154723|gb|BQ105061.1|BQ105061	nadh:ubiquinone oxidoreductase complex i intermediate-associated protein 30	493	18	7.41707E-36	69.66666666666667%	8	P:regulation of nitrogen utilization; C:vacuole; F:catalytic activity; F:binding; C:chloroplast; F:transcription repressor activity; P:negative regulation of transcription; C:transcriptional repressor complex
gi|20154727|gb|BQ105065.1|BQ105065	protein	498	20	2.70564E-17	78.0%	5	P:regulation of transcription, DNA-dependent; F:sequence-specific DNA binding; F:DNA binding; C:intracellular; C:nucleus
gi|20154728|gb|BQ105066.1|BQ105066	thylakoid lumenal	450	20	7.46257E-20	84.7%	2	C:chloroplast thylakoid lumen; C:chloroplast thylakoid membrane
gi|20154729|gb|BQ105067.1|BQ105067	retroelement pol polyprotein	451	20	1.1074E-39	69.65%	4	C:intracellular organelle; F:nucleic acid binding; P:DNA metabolic process; F:catalytic activity
gi|20154730|gb|BQ105068.1|BQ105068	endo- - -beta-d-	360	20	6.67605E-37	80.25%	6	P:response to salt stress; C:cytoplasm; C:apoplast; F:hydrolase activity; C:nucleus; C:plasma membrane
gi|20154732|gb|BQ105070.1|BQ105070	pyrophosphate-dependent phosphofructokinase beta subunit	503	20	2.16757E-75	93.8%	15	C:pyrophosphate-dependent phosphofructokinase complex, beta-subunit complex; P:response to cadmium ion; F:6-phosphofructokinase activity; C:6-phosphofructokinase complex; C:cell wall; F:diphosphate-fructose-6-phosphate 1-phosphotransferase activity; F:ATP binding; P:glycolysis; C:membrane; C:plastid; P:fructose metabolic process; P:galactose metabolic process; P:mannose metabolic process; P:gluco…	EC:2.7.1.11; EC:2.7.1.90
gi|20154733|gb|BQ105071.1|BQ105071	predicted protein [Populus trichocarpa]	502	8	1.58217E-9	56.625%	2	C:mitochondrion; P:P
gi|20154734|gb|BQ105072.1|BQ105072	aspartic proteinase	502	20	3.49217E-41	78.7%	4	C:vacuole; P:proteolysis; F:aspartic-type endopeptidase activity; P:lipid metabolic process	EC:3.4.23.0
gi|20154736|gb|BQ105074.1|BQ105074	---NA---	501	0			0
gi|20154737|gb|BQ105075.1|BQ105075	protein	456	20	2.96166E-69	87.9%	5	P:cytoskeleton organization; F:actin binding; C:intracellular; P:transport; F:transporter activity
gi|20154741|gb|BQ105079.1|BQ105079	PREDICTED: hypothetical protein [Vitis vinifera]	488	20	4.39795E-28	65.0%	1	C:membrane
gi|20154742|gb|BQ105080.1|BQ105080	protein	467	20	1.66869E-80	88.95%	5	C:mitochondrial inner membrane; C:Golgi apparatus; F:kinase activity; F:oxidoreductase activity, acting on NADH or NADPH; P:electron transport chain
gi|20154744|gb|BQ105082.1|BQ105082	glycine-rich rna-binding	487	15	9.17203E-26	57.666666666666664%	1	F:binding
gi|20154747|gb|BQ105085.1|BQ105085	---NA---	478	0			0
gi|20154749|gb|BQ105087.1|BQ105087	cytochrome p450	505	20	1.94636E-71	84.25%	7	P:fatty acid metabolic process; F:heme binding; P:oxidation reduction; F:electron carrier activity; F:fatty acid (omega-1)-hydroxylase activity; F:oxygen binding; P:electron transport
gi|20154750|gb|BQ105088.1|BQ105088	protein	501	20	1.60378E-78	91.8%	2	C:endomembrane system; C:plasma membrane
gi|20154753|gb|BQ105091.1|BQ105091	multiple myeloma tumor-associated	497	20	2.71098E-38	89.0%	2	F:F; P:P
gi|20154754|gb|BQ105092.1|BQ105092	---NA---	497	0			0
gi|20154757|gb|BQ105095.1|BQ105095	transcription factor iib	500	20	1.61877E-62	95.35%	3	C:endomembrane system; P:muscle organ development; P:dendrite morphogenesis
gi|20154758|gb|BQ105096.1|BQ105096	lug protein binding protein heterodimerization transcription repressor	460	20	1.17573E-17	82.05%	7	C:plastid; P:flower development; F:transcription repressor activity; F:DNA binding; F:protein heterodimerization activity; P:negative regulation of transcription; C:transcriptional repressor complex
gi|20154759|gb|BQ105097.1|BQ105097	snf2 family dna-dependent atpase	532	20	3.44368E-83	89.3%	8	C:chromatin remodeling complex; F:DNA-dependent ATPase activity; F:helicase activity; F:DNA binding; P:ATP-dependent chromatin remodeling; F:ATP binding; F:nucleosome binding; C:chromatin
gi|20154761|gb|BQ105099.1|BQ105099	gtp-binding protein	498	20	1.34254E-16	86.9%	3	P:protein transport; F:GTP binding; P:small GTPase mediated signal transduction
gi|20154764|gb|BQ105102.1|BQ105102	glycolate oxidase	498	20	3.0458E-69	93.55%	13	C:cytosolic ribosome; C:vacuole; F:glycolate oxidase activity; C:peroxisome; F:electron carrier activity; F:FMN binding; P:oxidation reduction; C:chloroplast stroma; C:membrane; C:nucleus; C:apoplast; C:glycolate oxidase complex; P:electron transport
gi|20154765|gb|BQ105103.1|BQ105103	3-hydroxy-3-methylglutaryl coenzyme a reductase	445	20	2.32891E-37	77.95%	12	C:organelle envelope; F:NADP or NADPH binding; P:isoprenoid biosynthetic process; C:organelle membrane; P:oxidation reduction; C:integral to membrane; P:coenzyme A metabolic process; F:hydroxymethylglutaryl-CoA reductase (NADPH) activity; C:endoplasmic reticulum; C:plastid; C:mitochondrion; P:steroid biosynthetic process	EC:1.1.1.34
gi|20154767|gb|BQ105105.1|BQ105105	elongation factor	498	20	3.60625E-62	68.95%	2	F:nucleic acid binding; C:plastid
gi|20154768|gb|BQ105106.1|BQ105106	transcription factor	496	20	1.70594E-24	80.45%	3	P:regulation of transcription; F:transcription factor activity; C:transcription factor complex
gi|20154769|gb|BQ105107.1|BQ105107	pleckstrin homology domain-containing protein 1	461	20	7.4967E-73	86.4%	2	F:phosphoinositide binding; P:signal transduction
gi|20154770|gb|BQ105108.1|BQ105108	gdp dissociation inhibitor	489	20	4.03224E-82	95.0%	3	F:Rab GDP-dissociation inhibitor activity; P:plasma membrane to endosome transport; P:regulation of GTPase activity
gi|20154772|gb|BQ105110.1|BQ105110	glutamine synthetase	497	20	5.5617E-92	95.65%	5	C:cytoplasm; F:glutamate-ammonia ligase activity; P:nitrogen fixation; P:glutamine biosynthetic process; P:peptidoglycan biosynthetic process	EC:6.3.1.2
gi|20154773|gb|BQ105111.1|BQ105111	PREDICTED: hypothetical protein [Vitis vinifera]	474	13	9.70222E-20	83.38461538461539%	2	C:chloroplast; P:P
gi|20154774|gb|BQ105112.1|BQ105112	protein	478	20	1.17223E-41	83.55%	4	F:translation initiation factor activity; C:membrane; C:ribosome; P:regulation of translational initiation
gi|20154775|gb|BQ105113.1|BQ105113	tyrosine decarboxylase	459	20	5.58657E-52	79.5%	4	F:pyridoxal phosphate binding; F:tyrosine decarboxylase activity; P:tyrosine metabolic process; P:alkaloid biosynthetic process	EC:4.1.1.25
gi|20154776|gb|BQ105114.1|BQ105114	at3g46970 f13i12_20	504	20	4.049E-77	88.7%	6	P:response to water deprivation; F:phosphorylase activity; P:carbohydrate metabolic process; F:pyridoxal phosphate binding; C:chloroplast; C:cytosol	EC:2.4.1.1
gi|20154778|gb|BQ105116.1|BQ105116	tobamovirus multiplication 1	351	20	3.56522E-54	88.8%	3	C:vacuolar membrane; P:viral replication complex formation and maintenance; F:protein binding
gi|20154780|gb|BQ105118.1|BQ105118	transferring glycosyl	503	20	2.83039E-75	92.3%	4	C:membrane; F:cellulose synthase activity; C:mitochondrion; P:cellulose biosynthetic process
gi|20154781|gb|BQ105119.1|BQ105119	predicted protein [Populus trichocarpa]	352	6	1.23964E-14	80.33333333333333%	1	C:mitochondrion
gi|20154783|gb|BQ105121.1|BQ105121	protein	460	19	7.38139E-12	88.47368421052632%	2	F:DNA binding; C:chloroplast
gi|20154784|gb|BQ105122.1|BQ105122	capsanthin capsorubin synthase	209	20	1.30892E-24	85.65%	5	C:chromoplast; P:carotenoid biosynthetic process; P:oxidation reduction; F:oxidoreductase activity, acting on paired donors, with incorporation or reduction of molecular oxygen; F:capsanthin/capsorubin synthase activity	EC:5.3.99.8
gi|20154785|gb|BQ105123.1|BQ105123	glutamate decarboxylase	503	20	2.0946E-78	92.7%	8	F:pyridoxal phosphate binding; F:calmodulin binding; P:glutamate metabolic process; F:glutamate decarboxylase activity; P:alanine metabolic process; P:aspartate metabolic process; P:beta-alanine metabolic process; P:taurine metabolic process	EC:4.1.1.15
gi|20154787|gb|BQ105125.1|BQ105125	gtp-binding protein hflx	509	11	3.56876E-20	65.81818181818181%	1	C:chloroplast
gi|20154788|gb|BQ105126.1|BQ105126	conserved hypothetical protein [Ricinus communis]	502	20	1.73348E-40	89.5%	2	C:mitochondrion; C:respiratory chain complex I
gi|20154789|gb|BQ105127.1|BQ105127	leucine rich repeat protein	459	20	7.06569E-47	81.1%	8	P:defense response; C:cytoplasmic membrane-bounded vesicle; F:protein binding; C:cell wall; P:signal transduction; C:chloroplast; C:membrane; C:apoplast
gi|20154791|gb|BQ105129.1|BQ105129	kinesin-related protein	503	20	6.31315E-77	93.75%	8	P:microtubule-based movement; C:microtubule associated complex; F:protein binding; F:ATP binding; C:chloroplast; F:zinc ion binding; F:microtubule motor activity; C:microtubule
gi|20154794|gb|BQ105132.1|BQ105132	lipase class 3 family protein	492	20	1.13372E-68	91.2%	1	P:lipid metabolic process
gi|20154795|gb|BQ105133.1|BQ105133	---NA---	497	0			0
gi|20154796|gb|BQ105134.1|BQ105134	acid phosphatase	498	20	2.83759E-83	88.45%	8	C:protein serine/threonine phosphatase complex; C:plant-type cell wall; F:metal ion binding; F:acid phosphatase activity; F:protein serine/threonine phosphatase activity; P:protein amino acid dephosphorylation; P:riboflavin metabolic process; P:hexachlorocyclohexane metabolic process	EC:3.1.3.2
gi|20154797|gb|BQ105135.1|BQ105135	protein	499	20	3.0736E-37	86.7%	1	F:heme binding
gi|20154798|gb|BQ105136.1|BQ105136	protein	493	20	1.89492E-23	59.95%	2	F:F; P:P
gi|20154799|gb|BQ105137.1|BQ105137	at3g14120 mag2_7	493	13	4.45823E-65	82.92307692307692%	2	C:nuclear pore; P:transport
gi|20154800|gb|BQ105138.1|BQ105138	---NA---	321	0			0
gi|20154801|gb|BQ105139.1|BQ105139	root phototropism	495	20	4.13422E-79	86.8%	5	F:receptor activity; F:protein binding; C:plasma membrane; P:response to light stimulus; P:signal transduction
gi|20154802|gb|BQ105140.1|BQ105140	alkaline alpha-galactosidase seed imbibition protein	266	20	1.15087E-44	95.75%	6	F:hydrolase activity, hydrolyzing O-glycosyl compounds; F:galactinol-sucrose galactosyltransferase activity; F:RNA-directed DNA polymerase activity; P:RNA-dependent DNA replication; F:RNA binding; P:galactose metabolic process	EC:3.2.1.0; EC:2.4.1.82; EC:2.7.7.49
gi|20154803|gb|BQ105141.1|BQ105141	protein	502	20	1.28557E-35	93.2%	3	P:protein transport; P:vesicle-mediated transport; C:ESCRT III complex
gi|20154804|gb|BQ105142.1|BQ105142	protein	500	20	2.9427E-72	88.8%	4	C:eukaryotic translation initiation factor 3 complex; F:translation initiation factor activity; C:ribosome; P:regulation of translational initiation
gi|20154806|gb|BQ105144.1|BQ105144	protein	483	20	2.84444E-51	71.15%	1	C:plastid
gi|20154810|gb|BQ105148.1|BQ105148	proteinase inhibitor serpin emp24 gp25l p24	459	18	3.53182E-22	88.27777777777777%	0
gi|20154813|gb|BQ105151.1|BQ105151	rna m5u	261	11	1.91699E-23	73.27272727272727%	1	F:nucleic acid binding
gi|20154814|gb|BQ105152.1|BQ105152	phosphomannomutase	499	20	1.02339E-32	91.2%	6	C:cytoplasm; P:mannose biosynthetic process; F:phosphomannomutase activity; F:hydrolase activity; P:L-ascorbic acid biosynthetic process; P:fructose metabolic process	EC:5.4.2.8
gi|20154820|gb|BQ105158.1|BQ105158	---NA---	221	0			0
gi|20154822|gb|BQ105160.1|BQ105160	preprotein subunit	465	18	4.36259E-60	73.94444444444444%	7	F:protein binding; P:protein import; P:intracellular protein transmembrane transport; F:ATP binding; P:protein targeting; C:membrane; C:plastid
gi|20154823|gb|BQ105161.1|BQ105161	cysteinyl-trna synthetase	502	20	2.56048E-76	81.85%	6	P:cysteinyl-tRNA aminoacylation; P:response to cadmium ion; F:ATP binding; C:mitochondrion; F:cysteine-tRNA ligase activity; P:cysteine metabolic process	EC:6.1.1.16
gi|20154824|gb|BQ105162.1|BQ105162	cytosolic monodehydroascorbate reductase	423	20	1.27313E-43	81.05%	9	F:disulfide oxidoreductase activity; P:hydrogen peroxide catabolic process; F:electron carrier activity; C:peroxisomal membrane; F:monodehydroascorbate reductase (NADH) activity; F:FAD binding; P:electron transport chain; P:electron transport; P:L-ascorbic acid metabolic process	EC:1.6.5.4
gi|20154825|gb|BQ105163.1|BQ105163	obtusifoliol 14-alpha demethylase	493	20	1.07102E-34	89.7%	10	F:sterol 14-demethylase activity; F:electron carrier activity; F:heme binding; P:embryonic development ending in seed dormancy; F:oxygen binding; F:methyltransferase activity; C:endoplasmic reticulum; P:sterol biosynthetic process; P:electron transport chain; P:electron transport	EC:1.14.13.70; EC:2.1.1.0
gi|20154826|gb|BQ105164.1|BQ105164	protein	488	20	6.33591E-35	65.5%	2	F:F; P:P
gi|20154827|gb|BQ105165.1|BQ105165	type 2 diacylglycerol acyltransferase	502	20	3.08124E-13	69.4%	2	F:acyltransferase activity; P:acyl-carrier-protein biosynthetic process
gi|20154828|gb|BQ105166.1|BQ105166	transmembrane emp24 domain-containing protein 10	506	20	2.17201E-38	87.75%	5	F:protein transmembrane transporter activity; P:intracellular protein transport; C:integral to membrane; C:endoplasmic reticulum; C:mitochondrion
gi|20154829|gb|BQ105167.1|BQ105167	---NA---	502	0			0
gi|20154830|gb|BQ105168.1|BQ105168	60s acidic ribosomal protein p0	425	20	1.15685E-28	89.2%	9	C:nucleolus; C:cytosolic ribosome; P:response to cold; F:structural constituent of ribosome; C:plasma membrane; P:ribosome biogenesis; C:chloroplast; P:response to salt stress; P:translational elongation
gi|20154834|gb|BQ105172.1|BQ105172	zinc finger (c3hc4-type ring finger) family protein	503	20	2.33744E-45	85.95%	4	F:zinc ion binding; C:endomembrane system; F:protein binding; C:membrane
gi|20154835|gb|BQ105173.1|BQ105173	zinc finger	487	6	3.14508E-34	57.833333333333336%	2	F:nucleic acid binding; P:P
gi|20154836|gb|BQ105174.1|BQ105174	ca2+ antiporter cation exchanger	497	20	2.35801E-58	95.0%	3	C:integral to membrane; F:cation transmembrane transporter activity; P:cation transport
gi|20154838|gb|BQ105176.1|BQ105176	protein	438	20	6.57441E-56	93.6%	9	F:metal ion binding; C:cytoplasm; P:oxidation reduction; P:malate metabolic process; F:NAD or NADH binding; F:malate dehydrogenase (oxaloacetate-decarboxylating) (NADP+) activity; P:pyruvate metabolic process; P:tricarboxylic acid cycle; P:carbon utilization	EC:1.1.1.40
gi|20154844|gb|BQ105182.1|BQ105182	protein	446	20	1.32244E-32	66.7%	0
gi|20154845|gb|BQ105183.1|BQ105183	high mobility group family	496	20	7.6428E-37	81.7%	7	P:chromatin assembly or disassembly; C:chromatin; F:transcription factor activity; F:structural constituent of chromatin; F:chromatin binding; C:transcription factor complex; P:regulation of transcription
gi|20154846|gb|BQ105184.1|BQ105184	protein	502	20	1.51479E-44	76.3%	3	F:binding; F:kinase activity; C:cytoplasmic membrane-bounded vesicle
gi|20154847|gb|BQ105185.1|BQ105185	beta-galactosidase like protein	488	20	1.53575E-89	88.8%	8	C:beta-galactosidase complex; F:beta-galactosidase activity; F:sugar binding; F:cation binding; P:galactose metabolic process; P:glycosaminoglycan catabolic process; P:glycosphingolipid metabolic process; P:glycerolipid metabolic process	EC:3.2.1.23
gi|20154848|gb|BQ105186.1|BQ105186	protein	460	9	1.57437E-46	76.88888888888889%	1	F:protein kinase activity
gi|20154849|gb|BQ105187.1|BQ105187	protein	501	20	7.70938E-73	90.95%	5	P:protein targeting to vacuole; C:Golgi apparatus; C:actin filament; F:protein binding; C:thylakoid
gi|20154851|gb|BQ105189.1|BQ105189	acyl- synthetase	507	20	2.98631E-59	85.85%	3	C:plasma membrane; F:long-chain-fatty-acid-CoA ligase activity; P:fatty acid metabolic process	EC:6.2.1.3
gi|20154852|gb|BQ105190.1|BQ105190	---NA---	354	0			0
gi|20154853|gb|BQ105191.1|BQ105191	#NAME?	402	20	6.71462E-53	91.3%	6	C:cytoplasm; F:manganese ion binding; P:response to stress; F:phosphoglycerate mutase activity; P:glycolysis; P:gluconeogenesis	EC:5.4.2.1
gi|20154854|gb|BQ105192.1|BQ105192	protein	498	20	4.04305E-13	79.85%	2	C:endomembrane system; C:cytoplasmic membrane-bounded vesicle
gi|20154856|gb|BQ105194.1|BQ105194	elongation factor 1-gamma	498	20	4.56192E-57	87.7%	5	F:translation elongation factor activity; C:eukaryotic translation elongation factor 1 complex; C:mitochondrion; C:ribosome; P:regulation of translational elongation
gi|20154857|gb|BQ105195.1|BQ105195	tir-nbs-lrr resistance protein	356	20	4.38086E-20	80.9%	13	F:DNA-directed RNA polymerase activity; C:intrinsic to membrane; P:apoptosis; P:innate immune response; F:DNA binding; F:ATP binding; F:protein binding; P:signal transduction; F:transmembrane receptor activity; C:nucleolus; P:purine base metabolic process; P:pyrimidine base metabolic process; P:transcription, DNA-dependent	EC:2.7.7.6
gi|20154858|gb|BQ105196.1|BQ105196	---NA---	497	0			0
gi|20154861|gb|BQ105199.1|BQ105199	PREDICTED: hypothetical protein [Vitis vinifera]	503	1	1.2943E-11	88.0%	0
gi|20154862|gb|BQ105200.1|BQ105200	auxin response factor 6	496	20	2.45151E-39	67.9%	6	P:regulation of transcription, DNA-dependent; P:flower development; F:DNA binding; F:protein dimerization activity; P:auxin mediated signaling pathway; C:nucleus
gi|20154863|gb|BQ105201.1|BQ105201	autophagy-related protein 8 precursor	459	20	4.27748E-52	98.25%	3	F:microtubule binding; P:autophagy; C:tubulin complex
gi|20154865|gb|BQ105203.1|BQ105203	ubiquitin-conjugating enzyme	471	20	7.65104E-49	94.95%	13	P:protein maturation by peptide bond cleavage; F:endopeptidase activity; P:modification-dependent protein catabolic process; P:regulation of protein metabolic process; P:response to auxin stimulus; F:NEDD8 ligase activity; F:ubiquitin-protein ligase activity; F:ATP binding; P:embryonic development; F:protein binding; P:cellular protein localization; C:endoplasmic reticulum; P:protein ubiquitinati…	EC:6.3.2.19
gi|20154866|gb|BQ105204.1|BQ105204	udp-glucose dehydrogenase	494	20	2.51934E-76	91.7%	7	F:UDP-glucose 6-dehydrogenase activity; P:oxidation reduction; C:cell wall; F:NAD or NADH binding; P:starch metabolic process; P:sucrose metabolic process; P:nucleotide metabolic process	EC:1.1.1.22
gi|20154868|gb|BQ105206.1|BQ105206	npr1 nim1-like regulatory protein	486	20	2.64401E-57	80.35%	1	F:protein binding
gi|20154870|gb|BQ105208.1|BQ105208	acyl synthetase	494	20	2.08539E-38	82.65%	4	P:cutin biosynthetic process; P:defense response to fungus; F:long-chain-fatty-acid-CoA ligase activity; P:lateral root formation	EC:6.2.1.3
gi|20154872|gb|BQ105210.1|BQ105210	---NA---	250	0			0
gi|20154873|gb|BQ105211.1|BQ105211	protein	479	20	4.45533E-41	75.0%	4	F:binding; F:transcription regulator activity; C:chloroplast; P:regulation of transcription
gi|20154874|gb|BQ105212.1|BQ105212	beta-n-acetylhexosaminidase-like protein	502	20	7.24792E-55	67.25%	7	F:beta-N-acetylhexosaminidase activity; C:plant-type cell wall; C:vacuole; C:plasma membrane; P:globoside metabolic process; P:glycosaminoglycan catabolic process; P:amino sugar metabolic process	EC:3.2.1.52
gi|20154875|gb|BQ105213.1|BQ105213	dehydration-responsive family protein	341	20	8.67497E-29	85.65%	4	F:kinase activity; F:DNA binding; C:membrane; F:methyltransferase activity	EC:2.1.1.0
gi|20154878|gb|BQ105216.1|BQ105216	linalool synthase	476	20	5.31145E-26	77.95%	3	F:magnesium ion binding; P:metabolic process; F:lyase activity
gi|20154879|gb|BQ105217.1|BQ105217	na+ h+ antiporter	501	20	1.20605E-25	88.5%	5	F:sodium:hydrogen antiporter activity; P:regulation of pH; C:integral to membrane; P:sodium ion transport; P:proton transport
gi|20154881|gb|BQ105219.1|BQ105219	atp-dependent clp protease proteolytic	282	3	4.48053E-12	60.666666666666664%	1	F:peptidase activity
gi|20154882|gb|BQ105220.1|BQ105220	triosephosphate isomerase	379	20	1.50885E-20	90.9%	18	C:cytosol; C:cell wall; P:fatty acid biosynthetic process; C:mitochondrion; P:pentose-phosphate shunt; P:response to salt stress; F:triose-phosphate isomerase activity; P:glycolysis; C:chloroplast stroma; P:gluconeogenesis; P:response to cadmium ion; C:plasma membrane; C:apoplast; P:fructose metabolic process; P:mannose metabolic process; P:inositol metabolic process; P:carbon utilization; P:glyc…	EC:5.3.1.1
gi|20154883|gb|BQ105221.1|BQ105221	af380625_1 at3g02420 f16b3_5	453	20	5.67563E-28	88.0%	1	C:membrane
gi|20154885|gb|BQ105223.1|BQ105223	---NA---	501	0			0
gi|20154886|gb|BQ105224.1|BQ105224	abc transporter	499	20	3.14461E-74	86.5%	8	F:ATPase activity, coupled to transmembrane movement of substances; F:DNA topoisomerase (ATP-hydrolyzing) activity; P:transport; F:ATP binding; P:DNA topological change; C:ATP-binding cassette (ABC) transporter complex; C:plastid; C:mitochondrion	EC:5.99.1.3
gi|20154889|gb|BQ105227.1|BQ105227	phenylalanine ammonia-lyase	494	20	1.43749E-55	89.5%	7	C:cytoplasm; F:phenylalanine ammonia-lyase activity; F:ammonia ligase activity; P:phenylpropanoid metabolic process; P:L-phenylalanine catabolic process; P:tyrosine metabolic process; P:alkaloid biosynthetic process	EC:4.3.1.5
gi|20154890|gb|BQ105228.1|BQ105228	tubulin-specific chaperone c-related	469	20	2.55256E-52	75.55%	1	F:binding
gi|20154891|gb|BQ105229.1|BQ105229	atp synthase	494	20	1.94246E-52	82.15%	4	C:nucleolus; C:membrane; C:mitochondrion; C:chloroplast
gi|20154892|gb|BQ105230.1|BQ105230	protein	500	20	3.76667E-27	73.45%	9	P:medium-chain fatty acid metabolic process; C:peroxisome; F:electron carrier activity; P:fatty acid beta-oxidation; F:acyl-CoA dehydrogenase activity; F:FAD binding; F:acyl-CoA oxidase activity; P:electron transport; P:acyl-CoA metabolic process	EC:1.3.99.3; EC:1.3.3.6
gi|20154894|gb|BQ105232.1|BQ105232	aspartate aminotransferase	499	20	3.83512E-80	93.25%	19	P:leaf senescence; F:pyridoxal phosphate binding; C:peroxisome; F:L-aspartate:2-oxoglutarate aminotransferase activity; P:alanine metabolic process; P:aspartate metabolic process; P:tricarboxylic acid cycle; C:membrane; C:plastid; P:tryptophan biosynthetic process; P:oxaloacetate metabolic process; P:arginine metabolic process; P:cysteine metabolic process; P:glutamate metabolic process; P:prolin…	EC:2.6.1.1
gi|20154895|gb|BQ105233.1|BQ105233	PREDICTED: hypothetical protein [Vitis vinifera]	497	4	9.08774E-10	82.0%	3	P:regulation of transcription; F:transcription regulator activity; C:nucleus
gi|20154896|gb|BQ105234.1|BQ105234	small nuclear ribonucleoprotein sm d1	448	20	3.94681E-45	99.1%	4	C:nucleolus; F:nucleic acid binding; C:small nucleolar ribonucleoprotein complex; C:plasma membrane
gi|20154897|gb|BQ105235.1|BQ105235	---NA---	495	0			0
gi|20154899|gb|BQ105237.1|BQ105237	cop9 complex subunit	502	20	1.99219E-20	86.85%	6	F:MAP kinase kinase activity; F:protein binding; P:photomorphogenesis; C:signalosome; P:signalosome assembly; P:cullin deneddylation
gi|20154900|gb|BQ105238.1|BQ105238	atp binding	496	20	1.2593E-35	76.7%	1	F:transferase activity
gi|20154901|gb|BQ105239.1|BQ105239	nramp transporter	442	20	2.84659E-51	83.25%	12	F:inorganic anion transmembrane transporter activity; P:manganese ion transport; P:defense response to bacterium; P:cadmium ion transport; F:manganese ion transmembrane transporter activity; P:lead ion transport; P:cellular metal ion homeostasis; C:vacuolar membrane; P:positive regulation of oxygen and reactive oxygen species metabolic process; P:response to zinc ion; C:plasma membrane; P:inorgan…
gi|20154902|gb|BQ105240.1|BQ105240	---NA---	198	0			0
gi|20154904|gb|BQ105242.1|BQ105242	unnamed protein product [Vitis vinifera]	425	4	8.06739E-6	66.5%	0
gi|20154905|gb|BQ105243.1|BQ105243	---NA---	362	0			0
gi|20154907|gb|BQ105245.1|BQ105245	brassinosteroid insensitive 1-associated receptor kinase 1	503	20	7.74522E-57	83.55%	9	F:receptor activity; P:protein amino acid phosphorylation; C:cytoplasmic membrane-bounded vesicle; F:protein binding; F:protein tyrosine kinase activity; F:ATP binding; F:protein serine/threonine kinase activity; P:signal transduction; P:serine family amino acid metabolic process	EC:2.7.10.0; EC:2.7.11.0
gi|20154908|gb|BQ105246.1|BQ105246	ribosomal protein l2	239	20	3.34394E-28	100.0%	6	F:structural constituent of ribosome; F:RNA binding; C:large ribosomal subunit; F:transferase activity; P:translation; P:ribosome biogenesis	EC:3.6.5.3
gi|20154909|gb|BQ105247.1|BQ105247	---NA---	499	0			0
gi|20154911|gb|BQ105249.1|BQ105249	outer mitochondrial membrane protein porin	436	20	8.1499E-27	77.2%	4	P:anion transport; F:voltage-gated anion channel activity; C:mitochondrial outer membrane; C:plastid
gi|20154912|gb|BQ105250.1|BQ105250	senescence-associated protein	499	20	3.73189E-59	82.2%	3	C:cytoplasmic membrane-bounded vesicle; C:integral to membrane; P:aging
gi|20154913|gb|BQ105251.1|BQ105251	membrane protein	497	20	8.76146E-21	80.6%	2	C:membrane; C:cytoplasmic membrane-bounded vesicle
gi|20154914|gb|BQ105252.1|BQ105252	chaperone binding	503	20	3.85284E-48	82.1%	1	F:binding
gi|20154915|gb|BQ105253.1|BQ105253	protein	500	20	1.91664E-55	78.75%	4	P:arginine biosynthetic process; F:glutamate N-acetyltransferase activity; C:chloroplast; P:acyl-carrier-protein biosynthetic process	EC:2.3.1.35
gi|20154916|gb|BQ105254.1|BQ105254	protein	473	20	1.93665E-68	70.45%	3	P:proteolysis; C:chloroplast; F:peptidase activity
gi|20154917|gb|BQ105255.1|BQ105255	brassinosteroid insensitive 1-associated receptor kinase 1	501	10	1.99258E-20	73.4%	1	C:plasma membrane
gi|20154919|gb|BQ105257.1|BQ105257	---NA---	503	0			0
gi|20154920|gb|BQ105258.1|BQ105258	---NA---	481	0			0
gi|20154921|gb|BQ105259.1|BQ105259	protein	504	20	9.79316E-23	82.35%	2	C:membrane; C:plastoglobule
gi|20154922|gb|BQ105260.1|BQ105260	heat shock	502	20	1.50807E-60	96.45%	15	C:cell wall; P:response to water deprivation; C:mitochondrion; P:protein folding; P:response to salt stress; P:defense response to bacterium; P:heat acclimation; P:flower development; P:protein stabilization; F:ATP binding; P:response to arsenic; P:leaf development; F:unfolded protein binding; C:plasma membrane; C:apoplast
gi|20154923|gb|BQ105261.1|BQ105261	at4g27720 t29a15_210	495	20	1.25033E-59	92.25%	3	C:endomembrane system; C:cytoplasmic membrane-bounded vesicle; C:plasma membrane
gi|20154926|gb|BQ105264.1|BQ105264	f13j11 prli-interacting factor expressed	502	17	1.68682E-19	74.11764705882354%	1	F:protein binding
gi|20154928|gb|BQ105266.1|BQ105266	protein	496	20	8.4078E-48	70.3%	0
gi|20154929|gb|BQ105267.1|BQ105267	af411796_1at3g62580 t12c14_280	513	20	2.54744E-77	78.6%	3	C:endomembrane system; C:membrane; C:cytoplasmic membrane-bounded vesicle
gi|20154930|gb|BQ105268.1|BQ105268	disease resistance protein	496	20	1.34233E-45	68.75%	2	P:lipid metabolic process; F:triglyceride lipase activity
gi|20154934|gb|BQ105272.1|BQ105272	hsp associated protein like	300	20	1.83752E-18	88.8%	3	P:cell redox homeostasis; F:binding; P:response to cadmium ion
gi|20154936|gb|BQ105274.1|BQ105274	protein	460	19	3.41227E-25	81.89473684210526%	2	F:F; P:P
gi|20154941|gb|BQ105279.1|BQ105279	nuclear transcription x-box	503	15	8.03366E-46	67.66666666666667%	8	P:response to light intensity; C:mitochondrion; P:response to salt stress; P:defense response to bacterium; F:metal ion binding; P:response to microbial phytotoxin; C:nucleus; P:salicylic acid biosynthetic process
gi|20154942|gb|BQ105280.1|BQ105280	cytosolic factor	501	20	3.71451E-59	85.8%	0
gi|20154943|gb|BQ105281.1|BQ105281	mitochondrial phosphate transporter	469	20	1.51362E-12	95.1%	7	F:binding; C:mitochondrial inner membrane; C:plasma membrane; C:cell wall; P:transport; C:integral to membrane; C:chloroplast
gi|20154944|gb|BQ105282.1|BQ105282	abc transporter	417	20	2.35621E-21	89.35%	8	F:ATPase activity, coupled to transmembrane movement of substances; F:DNA topoisomerase (ATP-hydrolyzing) activity; P:transport; F:ATP binding; P:DNA topological change; C:ATP-binding cassette (ABC) transporter complex; C:plastid; C:mitochondrion	EC:5.99.1.3
gi|20154946|gb|BQ105284.1|BQ105284	protein	421	20	8.30643E-35	80.15%	12	P:glutamate biosynthetic process; F:glutamate synthase (NADH) activity; P:glutamine metabolic process; C:amyloplast; F:electron carrier activity; F:iron ion binding; F:FMN binding; P:oxidation reduction; F:FAD binding; C:mitochondrion; F:3 iron, 4 sulfur cluster binding; P:electron transport	EC:1.4.1.14
gi|20154947|gb|BQ105285.1|BQ105285	adenylate kinase	500	20	4.02434E-29	87.6%	4	F:kinase activity; P:metabolic process; F:ATP binding; C:mitochondrion
gi|20154948|gb|BQ105286.1|BQ105286	rab11 -family small gtpase	381	20	3.81271E-32	98.6%	3	P:protein transport; F:GTP binding; P:small GTPase mediated signal transduction
gi|20154949|gb|BQ105287.1|BQ105287	mrna splicing	458	20	2.70996E-30	64.9%	2	F:protein binding; F:nucleic acid binding
gi|20154950|gb|BQ105288.1|BQ105288	protein	428	20	6.76775E-21	84.55%	1	P:response to cadmium ion
gi|20154951|gb|BQ105289.1|BQ105289	arv1-like family protein	404	20	2.65888E-25	75.65%	2	C:integral to endoplasmic reticulum membrane; P:cellular lipid metabolic process
gi|20154952|gb|BQ105290.1|BQ105290	protein	498	20	1.0442E-77	86.35%	7	F:glutamate-ammonia ligase activity; F:hydrolase activity; F:transcription factor activity; P:glutamine biosynthetic process; P:regulation of transcription, DNA-dependent; P:peptidoglycan biosynthetic process; C:transcription factor complex	EC:6.3.1.2
gi|20154954|gb|BQ105292.1|BQ105292	ubiquinol-cytochrome c reductase complex 14 kda protein	347	20	4.59815E-9	86.2%	7	C:mitochondrial respiratory chain complex III; F:ubiquinol-cytochrome-c reductase activity; P:mitochondrial electron transport, ubiquinol to cytochrome c; C:plastid; P:electron transport; P:proton transport;	EC:1.10.2.2
gi|20154956|gb|BQ105294.1|BQ105294	---NA---	437	0			0
gi|20154957|gb|BQ105295.1|BQ105295	leucine-rich repeat-containing	472	20	5.3345E-26	58.95%	2	P:P; F:protein binding
gi|20154959|gb|BQ105297.1|BQ105297	---NA---	482	0			0
gi|20154960|gb|BQ105298.1|BQ105298	---NA---	244	0			0
gi|20154961|gb|BQ105299.1|BQ105299	ebs-bah-phd domain-containing protein	502	20	4.39801E-52	93.15%	4	F:DNA binding; F:protein binding; F:zinc ion binding; P:regulation of transcription, DNA-dependent
gi|20154962|gb|BQ105300.1|BQ105300	2-oxoglutarate e1 component	502	20	2.55405E-84	95.45%	2	P:response to cadmium ion; C:mitochondrion
gi|20154963|gb|BQ105301.1|BQ105301	cyclophilin 1	498	20	4.85144E-75	92.15%	4	P:protein folding; F:peptide binding; C:cytoplasm; F:peptidyl-prolyl cis-trans isomerase activity	EC:5.2.1.8
gi|20154964|gb|BQ105302.1|BQ105302	pmt8_arath ame: full=probable methyltransferase pmt8	432	9	1.26865E-11	72.66666666666667%	2	C:plasma membrane; C:Golgi apparatus
gi|20154966|gb|BQ105304.1|BQ105304	---NA---	411	0			0
gi|20154967|gb|BQ105305.1|BQ105305	---NA---	502	0			0
gi|20154968|gb|BQ105306.1|BQ105306	protein	475	20	1.42315E-79	92.3%	5	P:protein folding; C:cytoplasmic membrane-bounded vesicle; F:calcium ion binding; F:unfolded protein binding; C:endoplasmic reticulum
gi|20154969|gb|BQ105307.1|BQ105307	---NA---	501	0			0
gi|20154970|gb|BQ105308.1|BQ105308	phospholipase d	493	20	9.25295E-79	83.05%	18	P:fatty acid metabolic process; P:seed germination; P:positive regulation of abscisic acid mediated signaling pathway; F:calcium ion binding; C:mitochondrion; C:plastid; P:phosphatidylcholine metabolic process; C:clathrin-coated vesicle; P:regulation of stomatal movement; F:phospholipase D activity; F:protein binding; F:NAPE-specific phospholipase D activity; C:vacuole; P:response to cadmium ion;…	EC:3.1.4.4
gi|20154971|gb|BQ105309.1|BQ105309	alpha galactosidase precursor	484	20	1.3213E-48	81.95%	5	C:endomembrane system; F:alpha-galactosidase activity; P:globoside metabolic process; P:galactose metabolic process; P:glycerolipid metabolic process	EC:3.2.1.22
gi|20154974|gb|BQ105312.1|BQ105312	protein kinase	472	19	1.19415E-9	89.26315789473684%	6	P:protein amino acid phosphorylation; F:protein binding; F:ATP binding; P:signal transduction; F:protein serine/threonine kinase activity; P:serine family amino acid metabolic process	EC:2.7.11.0
gi|20154978|gb|BQ105316.1|BQ105316	---NA---	241	0			0
gi|20154980|gb|BQ105318.1|BQ105318	heat shock protein binding	136	2	3.22777E-7	86.5%	1	F:heat shock protein binding
gi|20154981|gb|BQ105319.1|BQ105319	afadin- and alpha-actinin-binding	502	20	1.07576E-74	87.5%	1	P:response to cadmium ion
gi|20154983|gb|BQ105321.1|BQ105321	---NA---	232	0			0
gi|20154985|gb|BQ105323.1|BQ105323	---NA---	478	0			0
gi|20154986|gb|BQ105324.1|BQ105324	---NA---	359	0			0
gi|20154987|gb|BQ105325.1|BQ105325	protein	411	20	2.13322E-51	85.05%	3	P:protein folding; C:prefoldin complex; F:unfolded protein binding
gi|20154988|gb|BQ105326.1|BQ105326	---NA---	502	0			0
gi|20154989|gb|BQ105327.1|BQ105327	phosphatase subunit g4-1	485	20	2.83128E-67	86.65%	6	C:phragmoplast; P:unidimensional cell growth; F:calcium ion binding; C:spindle; C:nucleus; F:protein phosphatase type 2B regulator activity
gi|20154992|gb|BQ105330.1|BQ105330	---NA---	266	0			0
gi|20154993|gb|BQ105331.1|BQ105331	protein	443	20	1.42261E-26	91.35%	2	P:protein transport; P:vesicle-mediated transport
gi|20154994|gb|BQ105332.1|BQ105332	qb- gos1 gs28-family	490	20	1.70593E-56	86.4%	5	P:intra-Golgi vesicle-mediated transport; C:integral to membrane; P:intracellular protein transport; P:cellular membrane fusion; F:SNARE binding
gi|20154996|gb|BQ105334.1|BQ105334	serine hydroxymethyltransferase	476	20	2.50628E-84	95.55%	8	F:pyridoxal phosphate binding; P:one-carbon metabolic process; P:L-serine metabolic process; C:plasma membrane; C:cytosol; C:plastid; P:glycine metabolic process; F:glycine hydroxymethyltransferase activity	EC:2.1.2.1
gi|20154997|gb|BQ105335.1|BQ105335	---NA---	475	0			0
gi|20154998|gb|BQ105336.1|BQ105336	lipid binding	503	20	2.87061E-27	94.6%	7	C:cytoplasmic membrane-bounded vesicle; P:lipid transport; C:apoplast; C:chloroplast thylakoid membrane; F:structural constituent of cell wall; C:cell wall; P:cell wall biogenesis
gi|20155001|gb|BQ105339.1|BQ105339	---NA---	110	0			0
gi|20155003|gb|BQ105341.1|BQ105341	quinone reductase-like protein	383	14	5.34593E-18	76.71428571428571%	3	F:zinc ion binding; P:oxidation reduction; F:oxidoreductase activity
gi|20155004|gb|BQ105342.1|BQ105342	ufm1-conjugating enzyme 1	499	20	3.82623E-88	90.35%	3	P:protein deubiquitination; F:ubiquitin-protein ligase activity; P:protein ubiquitination	EC:6.3.2.19
gi|20155005|gb|BQ105343.1|BQ105343	protein	433	20	2.69961E-54	97.3%	4	F:structural constituent of ribosome; C:small ribosomal subunit; P:translation; P:ribosome biogenesis	EC:3.6.5.3
gi|20155007|gb|BQ105345.1|BQ105345	---NA---	324	0			0
gi|20155009|gb|BQ105347.1|BQ105347	phd-type zinc finger protein	482	20	5.62339E-28	93.25%	5	F:DNA binding; F:methylated histone residue binding; C:nucleus; F:zinc ion binding; P:regulation of transcription, DNA-dependent
gi|20155011|gb|BQ105349.1|BQ105349	---NA---	503	0			0
gi|20155016|gb|BQ105354.1|BQ105354	protein	503	20	6.13691E-54	64.1%	2	C:chloroplast part; C:membrane
gi|20155018|gb|BQ105356.1|BQ105356	hat4	500	20	2.04301E-65	89.65%	17	P:root development; P:response to cytokinin stimulus; P:regulation of transcription, DNA-dependent; P:red or far-red light signaling pathway; P:shoot morphogenesis; F:sequence-specific DNA binding; P:response to auxin stimulus; F:transcription activator activity; F:transcription factor activity; P:unidimensional cell growth; P:negative regulation of transcription; F:protein homodimerization activ…
gi|20155019|gb|BQ105357.1|BQ105357	protein	502	20	3.14452E-58	62.5%	1	C:plastid
gi|20155020|gb|BQ105358.1|BQ105358	---NA---	356	0			0
gi|20155021|gb|BQ105359.1|BQ105359	PREDICTED: hypothetical protein [Vitis vinifera]	503	1	1.53246E-4	76.0%	0
gi|20155022|gb|BQ105360.1|BQ105360	---NA---	494	0			0
gi|20155027|gb|BQ105365.1|BQ105365	peptidyl-trna hydrolase family protein	345	20	8.3217E-35	80.55%	6	P:RNA splicing; F:aminoacyl-tRNA hydrolase activity; P:mRNA processing; C:ribonucleoprotein complex; C:chloroplast; P:translation	EC:3.1.1.29; EC:3.6.5.3
gi|20155028|gb|BQ105366.1|BQ105366	---NA---	508	0			0
gi|20155029|gb|BQ105367.1|BQ105367	cyanogenic beta-glucosidase	462	20	5.88261E-81	84.3%	4	F:amygdalin beta-glucosidase activity; P:carbohydrate metabolic process; F:cation binding; F:beta-glucosidase activity	EC:3.2.1.117; EC:3.2.1.21
gi|20155031|gb|BQ105369.1|BQ105369	protein	499	20	5.97189E-49	83.5%	5	C:endoplasmic reticulum; C:Golgi apparatus; P:intracellular protein transport; F:binding; F:transporter activity
gi|20155033|gb|BQ105371.1|BQ105371	leucine rich repeat protein	406	20	1.55205E-25	81.45%	7	C:membrane; P:defense response; C:apoplast; P:signal transduction; C:cell wall; F:protein binding; C:chloroplast
gi|20155039|gb|BQ105377.1|BQ105377	glycerate kinase	502	20	1.60378E-78	81.7%	4	F:kinase activity; P:photorespiration; C:chloroplast envelope; C:chloroplast stroma
gi|20155042|gb|BQ105380.1|BQ105380	biotin lipoyl attachment	410	3	4.51791E-9	56.666666666666664%	0
gi|20155043|gb|BQ105381.1|BQ105381	protein regulator of	498	20	2.8768E-35	73.35%	7	C:phragmoplast; P:response to nematode; P:nuclear division; P:cytokinesis by cell plate formation; P:formation by symbiont of syncytium involving giant cell for nutrient acquisition from host; P:microtubule cytoskeleton organization; C:microtubule
gi|20155044|gb|BQ105382.1|BQ105382	26s proteasome non-atpase regulatory subunit 3	499	20	8.94452E-37	97.4%	6	P:regulation of protein catabolic process; F:enzyme regulator activity; C:proteasome complex; C:nucleus; C:cytosol; C:plastid
gi|20155045|gb|BQ105383.1|BQ105383	hypothetical protein [Vitis vinifera]	379	20	1.26846E-43	78.7%	3	F:DNA binding; F:zinc ion binding; P:DNA integration
gi|20155046|gb|BQ105384.1|BQ105384	---NA---	466	0			0
gi|20155047|gb|BQ105385.1|BQ105385	protein	503	20	3.47668E-57	78.95%	6	F:carbohydrate binding; F:protein binding; C:chloroplast stroma; P:galactose metabolic process; F:isomerase activity; C:apoplast
gi|20155050|gb|BQ105388.1|BQ105388	---NA---	149	0			0
gi|20155051|gb|BQ105389.1|BQ105389	---NA---	502	0			0
gi|20155054|gb|BQ105392.1|BQ105392	membrane steroid-binding protein 1	502	20	4.2401E-63	83.6%	7	P:electron transport chain; P:negative regulation of cell growth; F:steroid binding; C:chloroplast thylakoid membrane; F:heme binding; C:endoplasmic reticulum; C:plasma membrane
gi|20155055|gb|BQ105393.1|BQ105393	---NA---	502	0			0
gi|20155056|gb|BQ105394.1|BQ105394	protein	503	20	2.58984E-36	65.55%	2	C:cytoplasmic membrane-bounded vesicle; C:plasma membrane
gi|20155058|gb|BQ105396.1|BQ105396	protein	503	20	1.99219E-20	97.1%	3	C:integral to membrane; C:Golgi apparatus; C:plasma membrane
gi|20155060|gb|BQ105398.1|BQ105398	myosin heavy	513	20	3.57879E-55	94.1%	5	F:microtubule binding; C:cortical microtubule, transverse to long axis; P:cytoskeleton organization; C:mitochondrion; C:tubulin complex
gi|20155061|gb|BQ105399.1|BQ105399	protease inhibitor seed storage lipid transfer protein family protein	508	20	3.33962E-18	66.7%	2	P:lipid transport; C:cytoplasmic membrane-bounded vesicle
gi|20155063|gb|BQ105401.1|BQ105401	udp-glucosyltransferase family 1 protein	351	20	8.54348E-32	75.35%	1	F:transferase activity, transferring glycosyl groups
gi|20155064|gb|BQ105402.1|BQ105402	protein	439	20	1.36793E-61	92.65%	2	F:GTP binding; C:membrane
gi|20155065|gb|BQ105403.1|BQ105403	xaa-pro aminopeptidase 1	289	20	6.06152E-33	90.85%	3	P:proteolysis; F:metalloexopeptidase activity; F:aminopeptidase activity	EC:3.4.11.0
gi|20155066|gb|BQ105404.1|BQ105404	---NA---	486	0			0
gi|20155069|gb|BQ105407.1|BQ105407	serine-threonine protein plant-	502	20	2.50895E-31	61.7%	1	F:kinase activity
gi|20155070|gb|BQ105408.1|BQ105408	tubulin alpha-5 chain	499	20	6.30564E-91	99.1%	9	F:structural constituent of cytoskeleton; P:microtubule-based movement; F:GTP binding; C:tubulin complex; P:response to cadmium ion; C:plasma membrane; P:protein polymerization; F:GTPase activity; C:microtubule	EC:3.6.5.1; EC:3.6.5.2; EC:3.6.5.3; EC:3.6.5.4
gi|20155071|gb|BQ105409.1|BQ105409	---NA---	497	0			0
gi|20155072|gb|BQ105410.1|BQ105410	calcium-dependent protein kinase	423	20	8.82038E-64	95.6%	6	P:protein amino acid phosphorylation; F:calcium ion binding; F:ATP binding; C:membrane; F:protein serine/threonine kinase activity; P:serine family amino acid metabolic process	EC:2.7.11.0
gi|20155073|gb|BQ105411.1|BQ105411	protein	502	9	1.48115E-7	74.33333333333333%	0
gi|20155076|gb|BQ105414.1|BQ105414	rna-binding protein precursor	407	14	1.31718E-16	61.0%	3	F:nucleic acid binding; C:chloroplast; F:nucleotide binding
gi|20155077|gb|BQ105415.1|BQ105415	dicarboxylate tricarboxylate carrier	496	20	5.98366E-70	91.5%	8	F:oxidative phosphorylation uncoupler activity; C:chloroplast envelope; F:binding; C:mitochondrial inner membrane; C:plasma membrane; C:cell wall; P:mitochondrial transport; C:integral to membrane
gi|20155079|gb|BQ105417.1|BQ105417	chorismate synthase	500	20	2.3375E-61	79.95%	8	P:shikimate biosynthetic process; P:chorismate biosynthetic process; P:embryonic development ending in seed dormancy; F:chorismate synthase activity; C:chloroplast; P:tryptophan biosynthetic process; P:tyrosine biosynthetic process; P:L-phenylalanine biosynthetic process	EC:4.2.3.5
gi|20155082|gb|BQ105420.1|BQ105420	---NA---	240	0			0
gi|20155084|gb|BQ105422.1|BQ105422	dna-binding protein	343	20	1.37698E-37	81.15%	6	C:vacuole; F:galacturonate binding; P:cell-cell signaling; F:protein binding; P:transport; C:plasma membrane
gi|20155085|gb|BQ105423.1|BQ105423	PREDICTED: hypothetical protein [Vitis vinifera]	504	2	4.88383E-6	68.0%	3	P:regulation of transcription; F:transcription regulator activity; C:nucleus
gi|20155087|gb|BQ105425.1|BQ105425	biotin carboxyl carrier protein of acetyl-	477	15	5.27515E-34	63.53333333333333%	1	C:chloroplast
gi|20155088|gb|BQ105426.1|BQ105426	splicing factor u2af large	374	2	1.80503E-5	50.0%	2	F:nucleic acid binding; F:nucleotide binding
gi|20155089|gb|BQ105427.1|BQ105427	charged multivesicular body protein 5	311	20	1.99063E-49	98.85%	2	P:protein transport; P:vesicle-mediated transport
gi|20155090|gb|BQ105428.1|BQ105428	vernalization independence 4	491	12	3.48549E-9	76.0%	4	P:negative regulation of flower development; F:protein binding; P:vernalization response; C:C
gi|20155091|gb|BQ105429.1|BQ105429	protein	500	20	6.83141E-45	77.45%	3	P:oxidation reduction; F:oxidoreductase activity; F:binding
gi|20155092|gb|BQ105430.1|BQ105430	beta- -glucanase	476	20	8.44063E-40	77.5%	4	C:anchored to plasma membrane; C:cytoplasmic membrane-bounded vesicle; C:nucleus; F:catalytic activity
gi|20155095|gb|BQ105433.1|BQ105433	y1666_arath ame: full=uncharacterized protein at1g76660	502	20	1.89889E-71	78.3%	2	C:mitochondrion; C:plasma membrane
gi|20155096|gb|BQ105434.1|BQ105434	protein	502	20	2.67437E-41	85.75%	5	P:protein folding; C:cytoplasm; F:peptidyl-prolyl cis-trans isomerase activity; C:nucleus; P:regulation of cell cycle	EC:5.2.1.8
gi|20155099|gb|BQ105437.1|BQ105437	fiddlehead-like protein	503	20	5.91544E-65	90.75%	10	P:fatty acid biosynthetic process; F:acyltransferase activity; P:response to cold; P:very-long-chain fatty acid metabolic process; P:cuticle development; C:membrane; C:endoplasmic reticulum; P:response to light stimulus; P:epidermal cell differentiation; P:acyl-carrier-protein biosynthetic process
gi|20155101|gb|BQ105439.1|BQ105439	protein	428	20	1.64804E-59	97.15%	4	P:modification-dependent protein catabolic process; F:ubiquitin-protein ligase activity; P:regulation of protein metabolic process; P:protein ubiquitination	EC:6.3.2.19
gi|20155102|gb|BQ105440.1|BQ105440	histone acetyltransferase	498	20	2.76709E-54	74.75%	10	F:zinc ion binding; F:nucleic acid binding; C:mitochondrion; ; P:chromatin assembly or disassembly; P:regulation of transcription; C:chromatin; F:chromatin binding; C:histone acetyltransferase complex; P:acyl-carrier-protein biosynthetic process
gi|20155104|gb|BQ105442.1|BQ105442	aconitate hydratase	511	20	6.55018E-78	95.5%	13	P:response to oxidative stress; P:response to cadmium ion; C:plasma membrane; F:iron ion binding; C:cell wall; F:ATP binding; F:4 iron, 4 sulfur cluster binding; F:aconitate hydratase activity; C:chloroplast; P:response to salt stress; C:mitochondrion; P:glyoxylate cycle; P:reductive tricarboxylic acid cycle	EC:4.2.1.3
gi|20155105|gb|BQ105443.1|BQ105443	---NA---	503	0			0
gi|20155107|gb|BQ105445.1|BQ105445	transferring glycosyl groups	503	13	5.91544E-65	67.46153846153847%	0
gi|20155108|gb|BQ105446.1|BQ105446	---NA---	501	0			0
gi|20155109|gb|BQ105447.1|BQ105447	methionine synthase	504	20	1.25843E-78	95.5%	4	C:cytoplasm; P:methionine biosynthetic process; F:zinc ion binding; F:5-methyltetrahydropteroyltriglutamate-homocysteine S-methyltransferase activity	EC:2.1.1.14
gi|20155110|gb|BQ105448.1|BQ105448	---NA---	219	0			0
gi|20155111|gb|BQ105449.1|BQ105449	tir-nbs-lrr resistance protein	500	20	2.99839E-8	83.2%	7	P:innate immune response; P:apoptosis; F:protein binding; C:intrinsic to membrane; F:ATP binding; P:signal transduction; F:transmembrane receptor activity
gi|20155112|gb|BQ105450.1|BQ105450	protein	503	20	8.56335E-56	96.2%	9	F:2-hydroxy-1,4-benzoquinone reductase activity; P:oxidation reduction; C:cytoplasmic membrane-bounded vesicle; P:response to auxin stimulus; F:NADPH:quinone reductase activity; P:negative regulation of transcription; F:FMN binding; C:plasma membrane; P:electron transport	EC:1.6.5.7; EC:1.6.5.5
gi|20155113|gb|BQ105451.1|BQ105451	---NA---	220	0			0
gi|20155114|gb|BQ105452.1|BQ105452	---NA---	502	0			0
gi|20155116|gb|BQ105454.1|BQ105454	---NA---	395	0			0
gi|20155118|gb|BQ105456.1|BQ105456	protein	502	20	4.68798E-62	76.6%	8	C:vacuole; F:metalloexopeptidase activity; P:response to cadmium ion; C:plasma membrane; F:aminopeptidase activity; P:proteolysis; F:zinc ion binding; C:mitochondrion	EC:3.4.11.0
gi|20155120|gb|BQ105458.1|BQ105458	ras-related small gtp-binding protein	478	20	2.72763E-6	93.4%	11	C:membrane; C:spindle; C:nucleus; P:abscisic acid mediated signaling pathway; F:nucleotide binding; C:cytoplasm; C:phragmoplast; F:GTP binding; P:auxin mediated signaling pathway; C:intracellular; P:small GTPase mediated signal transduction
gi|20155121|gb|BQ105459.1|BQ105459	af462836_1 at5g47570 mnj7_16	492	20	2.79894E-59	86.05%	6	F:ATPase activity; C:respiratory chain complex I; F:protein binding; F:ATP binding; C:mitochondrion; P:protein transport
gi|20155122|gb|BQ105460.1|BQ105460	ethylene receptor	252	20	2.29373E-16	96.2%	11	F:copper ion binding; F:two-component response regulator activity; C:integral to membrane; P:peptidyl-histidine phosphorylation; P:regulation of transcription, DNA-dependent; F:receptor activity; F:ATP binding; F:two-component sensor activity; C:endoplasmic reticulum membrane; P:ethylene mediated signaling pathway; C:protein histidine kinase complex
gi|20155123|gb|BQ105461.1|BQ105461	---NA---	499	0			0
gi|20155124|gb|BQ105462.1|BQ105462	linalool synthase	499	20	1.69438E-19	58.9%	3	F:magnesium ion binding; P:metabolic process; F:lyase activity
gi|20155126|gb|BQ105464.1|BQ105464	alpha-glucosidase ii	500	20	3.58956E-78	72.05%	3	F:hydrolase activity, hydrolyzing O-glycosyl compounds; P:carbohydrate metabolic process; C:plastid	EC:3.2.1.0
gi|20155127|gb|BQ105465.1|BQ105465	sm sec1-family protein	362	20	1.4372E-39	80.15%	6	C:nucleolus; P:vesicle docking during exocytosis; F:protein transporter activity; P:protein secretion; C:membrane; C:endoplasmic reticulum
gi|20155128|gb|BQ105466.1|BQ105466	endo-beta- -glucanase	477	20	2.20604E-48	92.7%	6	C:extracellular region; C:cytoplasmic membrane-bounded vesicle; F:cellulase activity; F:carbohydrate binding; P:starch metabolic process; P:sucrose metabolic process	EC:3.2.1.4
gi|20155129|gb|BQ105467.1|BQ105467	d2 4-type cyclin	498	20	2.13389E-30	63.35%	4	P:response to sucrose stimulus; P:stomatal lineage progression; F:protein binding; P:cell cycle
gi|20155132|gb|BQ105470.1|BQ105470	protein	360	20	2.36896E-42	89.75%	6	F:ATP binding; C:mitochondrion; F:shikimate kinase activity; P:tryptophan biosynthetic process; P:tyrosine biosynthetic process; P:L-phenylalanine biosynthetic process	EC:2.7.1.71
gi|20155134|gb|BQ105472.1|BQ105472	---NA---	325	0			0
gi|20155135|gb|BQ105473.1|BQ105473	calcium ion binding	501	20	7.29993E-31	60.25%	2	F:calcium ion binding; P:P
gi|20155136|gb|BQ105474.1|BQ105474	malate oxidoreductase	395	20	2.22448E-49	88.0%	12	F:malate dehydrogenase (decarboxylating) activity; F:metal ion binding; F:NAD or NADH binding; C:mitochondrial matrix; P:malate metabolic process; P:oxidation reduction; F:ATP binding; F:oxidoreductase activity, acting on NADH or NADPH, NAD or NADP as acceptor; C:chloroplast; P:pyruvate metabolic process; P:tricarboxylic acid cycle; P:carbon utilization	EC:1.1.1.39; EC:1.6.1.0
gi|20155140|gb|BQ105478.1|BQ105478	protein	443	20	1.01951E-24	63.3%	1	F:binding
gi|20155141|gb|BQ105479.1|BQ105479	e2f-associated phosphoprotein	473	20	7.65104E-49	68.25%	2	F:F; P:P
gi|20155145|gb|BQ105483.1|BQ105483	fibrillin	465	20	2.16052E-67	91.55%	10	C:thylakoid lumen; P:response to cold; P:response to abscisic acid stimulus; F:protein binding; C:chloroplast thylakoid membrane; P:photoinhibition; C:chloroplast stroma; C:plastoglobule; F:structural molecule activity; C:nucleus
gi|20155146|gb|BQ105484.1|BQ105484	acyl acp-thioesterase	467	20	1.42003E-18	82.2%	7	P:fatty acid biosynthetic process; F:acyl carrier activity; F:acyl-[acyl-carrier-protein] hydrolase activity; C:plastid; P:transport; P:acyl-carrier-protein biosynthetic process; C:fatty acid synthase complex
gi|20155147|gb|BQ105485.1|BQ105485	---NA---	475	0			0
gi|20155150|gb|BQ105488.1|BQ105488	---NA---	479	0			0
gi|20155151|gb|BQ105489.1|BQ105489	yth domain-containing	492	20	1.33612E-77	65.15%	3	F:F; P:P; C:C
gi|20155152|gb|BQ105490.1|BQ105490	plant cell wall protein 88	451	16	7.47849E-12	58.1875%	0
gi|20155153|gb|BQ105491.1|BQ105491	dehydrin	503	20	2.28465E-8	66.2%	2	P:response to water; P:response to stress
gi|20155155|gb|BQ105493.1|BQ105493	flavonol 3-o-glucosyltransferase	508	20	5.50407E-45	74.8%	1	F:transferase activity, transferring glycosyl groups
gi|20155156|gb|BQ105494.1|BQ105494	clathrin coat assembly protein	508	20	2.13023E-73	87.45%	5	C:clathrin vesicle coat; F:protein binding; F:protein transporter activity; P:vesicle-mediated transport; P:intracellular protein transport
gi|20155157|gb|BQ105495.1|BQ105495	cc-nbs-lrr resistance protein	495	20	7.39842E-28	74.15%	1	F:nucleotide binding
gi|20155159|gb|BQ105497.1|BQ105497	---NA---	408	0			0
gi|20155161|gb|BQ105499.1|BQ105499	---NA---	262	0			0
gi|20155162|gb|BQ105500.1|BQ105500	protein	510	20	1.67377E-65	74.25%	2	F:catalytic activity; C:mitochondrion
gi|20155163|gb|BQ105501.1|BQ105501	histone h3	408	20	8.38477E-64	99.15%	4	C:nucleosome; F:DNA binding; P:nucleosome assembly; C:nucleus
gi|20155164|gb|BQ105502.1|BQ105502	fatty acid hydroxylase-like protein	502	20	6.35071E-51	82.35%	10	P:fatty acid biosynthetic process; F:ferulate 5-hydroxylase activity; P:response to UV-B; F:iron ion binding; P:very-long-chain fatty acid metabolic process; P:oxidation reduction; P:lignin biosynthetic process; F:fatty acid (omega-1)-hydroxylase activity; C:membrane; C:endoplasmic reticulum
gi|20155165|gb|BQ105503.1|BQ105503	---NA---	290	0			0
gi|20155166|gb|BQ105504.1|BQ105504	pectinesterase-like protein	494	20	1.29715E-64	70.85%	8	F:pectinesterase activity; P:cell wall modification; C:extracellular region; C:plant-type cell wall; F:aspartyl esterase activity; F:enzyme inhibitor activity; P:starch metabolic process; P:sucrose metabolic process	EC:3.1.1.11
gi|20155168|gb|BQ105506.1|BQ105506	cysteine protease component of protease-inhibitor complex	503	20	4.99708E-72	84.55%	5	C:vacuole; F:protein binding; F:cysteine-type endopeptidase activity; P:proteolysis; P:response to salt stress	EC:3.4.22.0
gi|20155169|gb|BQ105507.1|BQ105507	---NA---	296	0			0
gi|20155170|gb|BQ105508.1|BQ105508	set domain	350	8	4.72897E-14	61.75%	0
gi|20155171|gb|BQ105509.1|BQ105509	protein	502	20	4.67712E-70	73.4%	10	C:plant-type vacuole membrane; P:activation of protein kinase C activity by G-protein coupled receptor protein signaling pathway; F:sphinganine kinase activity; P:response to abscisic acid stimulus; F:D-erythro-sphingosine kinase activity; F:diacylglycerol kinase activity; P:seed germination; P:glycosphingolipid metabolic process; P:phospholipid catabolic process; P:glycerolipid metabolic process	EC:2.7.1.91; EC:2.7.1.107
gi|20155172|gb|BQ105510.1|BQ105510	---NA---	397	0			0
gi|20155173|gb|BQ105511.1|BQ105511	zinc finger c-x8-c-x5-c-x3-h type family protein	371	20	9.52231E-39	73.15%	2	F:metal ion binding; F:nucleic acid binding
gi|20155176|gb|BQ105514.1|BQ105514	af411783_1 at3g59090 f17j16_140	502	10	6.86429E-13	69.3%	1	C:endomembrane system
gi|20155177|gb|BQ105515.1|BQ105515	polyubiquitin	333	20	3.01148E-21	100.0%	5	C:cytoplasm; P:protein modification process; F:protein binding; P:ubiquitin-dependent protein catabolic process; C:nucleus
gi|20155179|gb|BQ105517.1|BQ105517	ras-related gtp-binding protein	500	20	1.08079E-74	99.3%	4	P:protein transport; C:plasma membrane; F:GTP binding; P:small GTPase mediated signal transduction
gi|20155183|gb|BQ105521.1|BQ105521	at1g07080 f10k1_15	503	20	1.47772E-15	76.35%	3	C:cytoplasmic membrane-bounded vesicle; C:vacuole; F:catalytic activity
gi|20155186|gb|BQ105524.1|BQ105524	---NA---	502	0			0
gi|20155187|gb|BQ105525.1|BQ105525	protein	503	20	3.15914E-42	76.85%	2	C:cytoplasmic membrane-bounded vesicle; C:vacuole
gi|20155188|gb|BQ105526.1|BQ105526	nhl repeat-containing protein	500	20	1.67517E-59	83.2%	0
gi|20155191|gb|BQ105529.1|BQ105529	---NA---	381	0			0
gi|20155192|gb|BQ105530.1|BQ105530	aspartate semialdehyde	442	20	1.78713E-45	76.6%	3	C:intracellular; P:transport; F:transporter activity
gi|20155195|gb|BQ105533.1|BQ105533	cbl-interacting serine threonine-protein	407	20	8.7739E-37	82.15%	7	F:identical protein binding; P:protein amino acid phosphorylation; P:response to pH; F:ATP binding; P:signal transduction; F:protein serine/threonine kinase activity; P:serine family amino acid metabolic process	EC:2.7.11.0
gi|20155197|gb|BQ105535.1|BQ105535	---NA---	512	0			0
gi|20155198|gb|BQ105536.1|BQ105536	---NA---	502	0			0
gi|20155201|gb|BQ105539.1|BQ105539	eukaryotic translation initiation factor iso4e	483	20	3.23342E-51	90.9%	4	F:RNA binding; F:translation initiation factor activity; C:ribosome; P:regulation of translational initiation
gi|20155203|gb|BQ105541.1|BQ105541	protein	503	20	7.03783E-42	86.95%	1	F:F
gi|20155204|gb|BQ105542.1|BQ105542	nac domain ipr003441	397	12	9.55718E-15	64.91666666666667%	5	P:multicellular organismal development; P:regulation of transcription; F:DNA binding; C:C; F:transcription factor activity
gi|20155207|gb|BQ105545.1|BQ105545	gibberellin 2-oxidase	498	20	1.98341E-52	86.8%	5	P:oxidation reduction; F:iron ion binding; F:oxidoreductase activity, acting on single donors with incorporation of molecular oxygen, incorporation of two atoms of oxygen; F:gibberellin 2-beta-dioxygenase activity; P:diterpenoid biosynthetic process	EC:1.13.11.0; EC:1.14.11.13
gi|20155210|gb|BQ105548.1|BQ105548	---NA---	387	0			0
gi|20155211|gb|BQ105549.1|BQ105549	serine threonine-protein kinase kin28	499	20	2.04301E-65	70.45%	10	F:cyclin-dependent protein kinase activating kinase activity; F:protein serine/threonine kinase activity; F:ATP binding; F:protein binding; P:regulation of cyclin-dependent protein kinase activity; C:cytoplasm; P:maintenance of root meristem identity; C:nucleus; P:protein amino acid phosphorylation; P:serine family amino acid metabolic process	EC:2.7.11.0
gi|20155212|gb|BQ105550.1|BQ105550	protein	494	20	2.99736E-53	82.5%	4	C:plastoglobule; C:thylakoid lumen; C:chloroplast stroma; C:chloroplast thylakoid membrane
gi|20155213|gb|BQ105551.1|BQ105551	---NA---	422	0			0
gi|20155215|gb|BQ105553.1|BQ105553	esterase lipase thioesterase	370	20	2.04993E-41	79.1%	0
gi|20155217|gb|BQ105555.1|BQ105555	heat shock protein 70	395	20	1.84269E-66	99.35%	2	F:ATP binding; P:response to stress
gi|20155219|gb|BQ105557.1|BQ105557	dehydrin	498	20	1.69471E-19	53.8%	2	P:response to water; P:response to stress
gi|20155222|gb|BQ105560.1|BQ105560	protein	432	20	6.22363E-51	59.75%	1	C:cell part
gi|20155223|gb|BQ105561.1|BQ105561	aldehyde dehydrogenase	483	20	1.41825E-34	82.35%	25	F:aldehyde dehydrogenase (NAD) activity; F:aldehyde dehydrogenase [NAD(P)+] activity; C:endoplasmic reticulum; F:3-chloroallyl aldehyde dehydrogenase activity; P:cellular aldehyde metabolic process; F:protein binding; P:gluconeogenesis; P:glycolysis; P:arginine metabolic process; P:histidine metabolic process; P:isoleucine catabolic process; P:leucine catabolic process; P:lysine catabolic process…	EC:1.2.1.3; EC:1.2.1.5
gi|20155224|gb|BQ105562.1|BQ105562	transaldolase-like protein	447	20	4.384E-28	71.85%	5	P:response to cadmium ion; F:transaldolase activity; P:pentose-phosphate shunt; C:chloroplast stroma; C:mitochondrion	EC:2.2.1.2
gi|20155225|gb|BQ105563.1|BQ105563	rubisco subunit binding-protein beta	487	20	7.9057E-78	96.3%	12	P:chaperone mediated protein folding requiring cofactor; P:cell death; C:nucleolus; P:response to cold; C:chloroplast envelope; P:systemic acquired resistance; F:ATP binding; C:chloroplast stroma; F:unfolded protein binding; C:cytosolic ribosome; C:plasma membrane; C:apoplast
gi|20155226|gb|BQ105564.1|BQ105564	---NA---	506	0			0
gi|20155228|gb|BQ105566.1|BQ105566	---NA---	326	0			0
gi|20155229|gb|BQ105567.1|BQ105567	protein	505	20	1.01277E-46	76.85%	5	C:anchored to plasma membrane; ; C:cytoplasmic membrane-bounded vesicle; F:phospholipase C activity; P:phospholipid catabolic process
gi|20155230|gb|BQ105568.1|BQ105568	protein	199	20	1.0475E-21	79.75%	4	P:response to chitin; F:zinc ion binding; F:protein binding; C:plasma membrane
gi|20155231|gb|BQ105569.1|BQ105569	aspartate aminotransferase	497	20	2.87635E-64	85.55%	3	F:pyridoxal phosphate binding; P:biosynthetic process; F:transaminase activity	EC:2.6.1.0
gi|20155232|gb|BQ105570.1|BQ105570	adenylate translocator	503	20	2.33744E-45	77.35%	14	C:cell wall; F:binding; P:root hair elongation; C:cytoskeleton; C:nucleolus; C:integral to membrane; C:mitochondrial inner membrane; P:purine nucleotide transport; P:cytoskeleton organization; F:ATP:ADP antiporter activity; F:structural constituent of cytoskeleton; C:chloroplast; C:vacuole; C:plasma membrane
gi|20155233|gb|BQ105571.1|BQ105571	dna double-strand break repair rad50	302	20	2.47198E-31	77.45%	2	F:F; P:P
gi|20155234|gb|BQ105572.1|BQ105572	endothelial differentiation-related factor 1	503	20	1.19215E-65	94.3%	1	F:sequence-specific DNA binding
gi|20155235|gb|BQ105573.1|BQ105573	protein	502	20	1.96049E-76	82.05%	5	P:defense response; F:calmodulin binding; C:integral to membrane; P:cell death; C:plasma membrane
gi|20155236|gb|BQ105574.1|BQ105574	zip transporter	510	20	1.33237E-46	80.75%	3	P:metal ion transport; C:membrane; F:metal ion transmembrane transporter activity
gi|20155237|gb|BQ105575.1|BQ105575	alpha-glucan water chloroplast	500	13	6.01358E-25	56.61538461538461%	6	P:response to stimulus; F:binding; P:carbohydrate metabolic process; F:kinase activity; C:chloroplast; P:cellular metabolic process
gi|20155238|gb|BQ105576.1|BQ105576	---NA---	376	0			0
gi|20155239|gb|BQ105577.1|BQ105577	protein	497	16	3.87849E-69	83.4375%	4	F:N-acetyltransferase activity; C:cytoplasmic membrane-bounded vesicle; P:response to salicylic acid stimulus; P:acyl-carrier-protein biosynthetic process
gi|20155240|gb|BQ105578.1|BQ105578	protein	497	8	4.06043E-26	52.75%	0
gi|20155242|gb|BQ105580.1|BQ105580	f-box family protein	438	20	3.0545E-53	84.2%	4	F:ubiquitin-protein ligase activity; P:ubiquitin-dependent protein catabolic process; F:protein binding; P:protein ubiquitination	EC:6.3.2.19
gi|20155243|gb|BQ105581.1|BQ105581	histone	502	20	4.87385E-43	100.0%	4	C:nucleosome; F:DNA binding; P:nucleosome assembly; C:nucleus
gi|20155244|gb|BQ105582.1|BQ105582	defender against cell	500	20	3.74055E-51	94.65%	3	P:anti-apoptosis; C:integral to membrane; C:endoplasmic reticulum
gi|20155245|gb|BQ105583.1|BQ105583	nuclear matrix	387	20	5.78189E-65	92.9%	1	C:plastid
gi|20155246|gb|BQ105584.1|BQ105584	cysteine proteinase rd19a	506	20	4.08674E-45	74.75%	7	P:defense response to bacterium; C:vacuole; P:response to desiccation; F:cysteine-type endopeptidase activity; P:proteolysis; C:nucleus; P:response to salt stress	EC:3.4.22.0
gi|20155247|gb|BQ105585.1|BQ105585	flavanone 3-hydroxylase	501	20	1.11323E-71	94.2%	6	P:flavonoid biosynthetic process; F:naringenin 3-dioxygenase activity; F:L-ascorbic acid binding; F:iron ion binding; P:oxidation reduction; F:oxidoreductase activity, acting on single donors with incorporation of molecular oxygen, incorporation of two atoms of oxygen	EC:1.14.11.9; EC:1.13.11.0
gi|20155248|gb|BQ105586.1|BQ105586	protein	514	20	1.04389E-46	58.3%	2	F:RNA binding; F:binding
gi|20155249|gb|BQ105587.1|BQ105587	c 35 (conserved peptide upstream open reading frame 35)	408	2	2.47952E-7	84.0%	3	F:transcription regulator activity; P:regulation of transcription; C:nucleus
gi|20155250|gb|BQ105588.1|BQ105588	methyladenine glycosylase family protein	519	20	8.35606E-47	76.2%	2	F:DNA-3-methyladenine glycosylase I activity; P:base-excision repair	EC:3.2.2.20
gi|20155251|gb|BQ105589.1|BQ105589	mevalonate kinase	510	20	6.21788E-28	70.25%	6	C:cytoplasm; P:phosphorylation; P:isoprenoid biosynthetic process; F:mevalonate kinase activity; F:ATP binding; P:steroid biosynthetic process	EC:2.7.1.36
gi|20155252|gb|BQ105590.1|BQ105590	cytochrome c1 precursor	496	20	1.75313E-45	83.9%	7	C:vacuole; C:mitochondrial respiratory chain complex III; C:plasma membrane; F:heme binding; P:mitochondrial electron transport, ubiquinol to cytochrome c; F:electron transporter, transferring electrons within CoQH2-cytochrome c reductase complex activity; P:electron transport
gi|20155254|gb|BQ105592.1|BQ105592	3-hydroxyisobutyryl-coenzyme a expressed	498	20	3.07419E-37	85.6%	11	F:3-hydroxyisobutyryl-CoA hydrolase activity; P:xanthophyll biosynthetic process; P:response to auxin stimulus; P:fatty acid beta-oxidation; P:valine catabolic process; C:chloroplast; F:carotene beta-ring hydroxylase activity; P:carotene metabolic process; P:isoleucine catabolic process; P:leucine catabolic process; P:beta-alanine metabolic process	EC:3.1.2.4
gi|20155258|gb|BQ105596.1|BQ105596	glucose acyltransferase	427	20	2.82421E-43	72.25%	2	C:cytoplasmic membrane-bounded vesicle; F:transferase activity
gi|20155262|gb|BQ105600.1|BQ105600	---NA---	385	0			0
gi|20155265|gb|BQ105603.1|BQ105603	---NA---	465	0			0
gi|20155266|gb|BQ105604.1|BQ105604	phosphoribosylanthranilate transferase	342	20	2.6029E-28	91.1%	2	C:chloroplast; F:transferase activity, transferring glycosyl groups
gi|20155268|gb|BQ105606.1|BQ105606	ccr4-associated factor	504	20	1.8852E-66	79.65%	5	P:response to wounding; P:RNA modification; F:nucleic acid binding; C:nucleus; P:response to biotic stimulus
gi|20155270|gb|BQ105608.1|BQ105608	conserved hypothetical protein [Ricinus communis]	486	2	9.5357E-7	49.5%	0
gi|20155271|gb|BQ105609.1|BQ105609	PREDICTED: hypothetical protein [Vitis vinifera]	499	13	2.88404E-27	53.92307692307692%	2	F:F; P:P
gi|20155274|gb|BQ105612.1|BQ105612	pyruvate decarboxylase	502	20	2.02879E-73	95.75%	8	C:membrane; F:thiamin pyrophosphate binding; P:response to hypoxia; F:magnesium ion binding; F:transferase activity; F:pyruvate decarboxylase activity; P:gluconeogenesis; P:glycolysis	EC:4.1.1.1
gi|20155276|gb|BQ105614.1|BQ105614	ubiquitin carboxyl-terminal	312	20	1.8085E-29	83.55%	1	C:mitochondrion
gi|20155277|gb|BQ105615.1|BQ105615	---NA---	502	0			0
gi|20155278|gb|BQ105616.1|BQ105616	---NA---	331	0			0
gi|20155279|gb|BQ105617.1|BQ105617	nuclear matrix constituent protein 1-like	495	20	2.14306E-43	71.85%	3	P:nucleus organization; C:nucleoplasm; F:protein binding
gi|20155280|gb|BQ105618.1|BQ105618	at1g12930 f13k23_14	259	15	1.20217E-33	83.53333333333333%	1	F:binding
gi|20155281|gb|BQ105619.1|BQ105619	cysteine protease	502	20	3.0246E-77	83.75%	6	C:endomembrane system; P:aging; P:proteolysis; F:protein binding; P:response to ethylene stimulus; F:cysteine-type endopeptidase activity	EC:3.4.22.0
gi|20155283|gb|BQ105621.1|BQ105621	cytosolic class i small heat-shock protein	501	20	2.34831E-29	78.75%	1	P:response to stress
gi|20155284|gb|BQ105622.1|BQ105622	rhoptry protein	489	20	1.84817E-10	49.5%	6	P:xylan catabolic process; F:F; P:P; F:zinc ion binding; F:protein binding; C:C
gi|20155286|gb|BQ105624.1|BQ105624	at2g36910-like protein	228	20	1.91395E-31	94.3%	6	F:ATPase activity, coupled to transmembrane movement of substances; F:protein binding; P:transport; F:ATP binding; C:integral to membrane; C:plastid
gi|20155287|gb|BQ105625.1|BQ105625	---NA---	493	0			0
gi|20155289|gb|BQ105627.1|BQ105627	---NA---	478	0			0
gi|20155290|gb|BQ105628.1|BQ105628	nudix family protein	502	20	1.40498E-74	84.65%	8	F:ADP-sugar diphosphatase activity; C:mitochondrion; C:chloroplast; P:starch metabolic process; P:sucrose metabolic process; P:fructose metabolic process; P:mannose metabolic process; P:purine base metabolic process	EC:3.6.1.21
gi|20155292|gb|BQ105630.1|BQ105630	zinc finger homeodomain protein 1	463	20	2.7773E-22	76.7%	8	P:response to gibberellin stimulus; P:response to abscisic acid stimulus; P:response to cytokinin stimulus; P:response to auxin stimulus; F:DNA binding; P:response to brassinosteroid stimulus; P:photomorphogenesis; P:response to ethylene stimulus
gi|20155293|gb|BQ105631.1|BQ105631	protein	487	20	1.45082E-55	71.75%	4	P:protein transport; C:membrane; C:vacuole; P:Golgi organization
gi|20155297|gb|BQ105635.1|BQ105635	---NA---	308	0			0
gi|20155298|gb|BQ105636.1|BQ105636	protein	496	20	2.36943E-42	61.6%	4	F:F; F:carbohydrate binding; P:P; C:C
gi|20155301|gb|BQ105639.1|BQ105639	---NA---	317	0			0
gi|20155302|gb|BQ105640.1|BQ105640	coiled-coil domain-containing	450	20	5.48325E-47	93.35%	2	F:F; P:P
gi|20155303|gb|BQ105641.1|BQ105641	protein	489	20	1.88176E-63	81.45%	5	P:oxidation reduction; F:oxidoreductase activity; F:DNA binding; F:zinc ion binding; P:DNA integration
gi|20155305|gb|BQ105643.1|BQ105643	protein	474	20	9.65732E-36	99.2%	6	C:integral to membrane; P:ATP synthesis coupled proton transport; C:cytoplasmic membrane-bounded vesicle; F:proton-transporting ATPase activity, rotational mechanism; C:vacuolar proton-transporting V-type ATPase, V0 domain; C:plasma membrane	EC:3.6.3.14
gi|20155306|gb|BQ105644.1|BQ105644	protein	502	20	2.10434E-62	81.65%	5	P:carbohydrate metabolic process; C:cytoplasmic membrane-bounded vesicle; F:alpha-L-fucosidase activity; P:cell adhesion; F:cation binding	EC:3.2.1.51
gi|20155308|gb|BQ105646.1|BQ105646	nuclear division rft1-like protein	497	12	6.08159E-14	66.16666666666667%	3	P:lipid transport; F:lipid transporter activity; C:integral to membrane
gi|20155309|gb|BQ105647.1|BQ105647	protein phosphatase	308	20	9.62689E-36	61.9%	2	F:catalytic activity; C:mitochondrion
gi|20155311|gb|BQ105649.1|BQ105649	protein	495	20	4.75214E-59	95.65%	7	F:protein serine/threonine phosphatase activity; C:cytoplasm; F:iron ion binding; C:nucleus; F:manganese ion binding; P:protein amino acid dephosphorylation; C:protein serine/threonine phosphatase complex
gi|20155316|gb|BQ105654.1|BQ105654	protein	489	20	3.3448E-36	66.4%	6	P:defense response to bacterium; P:defense response signaling pathway, resistance gene-dependent; F:protein binding; P:defense response to fungus; C:nucleus; P:defense response signaling pathway, resistance gene-independent
gi|20155317|gb|BQ105655.1|BQ105655	ubiquitin specific	502	12	7.46714E-68	74.83333333333333%	4	F:ubiquitin-specific protease activity; P:modification-dependent protein catabolic process; P:seed development; P:protein deubiquitination
gi|20155319|gb|BQ105657.1|BQ105657	---NA---	282	0			0
gi|20155320|gb|BQ105658.1|BQ105658	pod-specific dehydrogenase sac25	502	20	8.54351E-64	83.0%	3	F:oxidoreductase activity; P:oxidation reduction; F:binding
gi|20155321|gb|BQ105659.1|BQ105659	protein	392	20	2.79385E-27	89.0%	1	C:plasma membrane
gi|20155322|gb|BQ105660.1|BQ105660	cytochrome p450	509	20	4.77878E-49	73.6%	2	F:oxidoreductase activity; F:iron ion binding
gi|20155324|gb|BQ105662.1|BQ105662	protein	547	20	1.92175E-47	87.2%	3	P:protein amino acid O-linked glycosylation; F:binding; F:transferase activity, transferring glycosyl groups
gi|20155328|gb|BQ105666.1|BQ105666	---NA---	500	0			0
gi|20155329|gb|BQ105667.1|BQ105667	abc transporter family protein	348	20	3.5791E-54	87.2%	5	F:ATPase activity, coupled to transmembrane movement of substances; P:transport; F:ATP binding; C:chloroplast; C:ATP-binding cassette (ABC) transporter complex
gi|20155330|gb|BQ105668.1|BQ105668	glutathione s-transferase	493	20	3.89655E-69	93.45%	3	F:glutathione transferase activity; P:glutathione metabolic process; P:glutathione conjugation reaction	EC:2.5.1.18
gi|20155331|gb|BQ105669.1|BQ105669	protein	444	20	1.35613E-61	78.7%	2	C:endomembrane system; C:plasma membrane
gi|20155332|gb|BQ105670.1|BQ105670	udp-n-acetylglucosamine--n-acetylmuramyl- pyrophosphoryl-undecaprenol n-acetylglucosamine transferase	300	20	4.08408E-26	62.3%	4	P:cellular process; P:primary metabolic process; C:cell part; F:transferase activity, transferring glycosyl groups
gi|20155334|gb|BQ105672.1|BQ105672	heat shock protein 83	503	20	5.53774E-63	97.8%	9	C:cytoplasm; P:defense response to bacterium; P:protein folding; P:response to arsenic; C:plasma membrane; C:cell wall; F:ATP binding; F:unfolded protein binding; P:response to heat
gi|20155335|gb|BQ105673.1|BQ105673	pyrrolidone carboxyl peptidase	480	20	6.59665E-53	86.1%	3	F:pyroglutamyl-peptidase activity; P:proteolysis; F:cysteine-type peptidase activity
gi|20155336|gb|BQ105674.1|BQ105674	histone h3 methyltransferase subunit set1	370	20	3.60173E-54	82.05%	4	F:nucleic acid binding; F:histone-lysine N-methyltransferase activity; P:protein amino acid methylation; P:lysine catabolic process	EC:2.1.1.43
gi|20155338|gb|BQ105676.1|BQ105676	adp-ribosylation factor-directed gtpase activating protein	492	20	6.05349E-46	65.15%	13	F:ARF GTPase activator activity; P:systemic acquired resistance, salicylic acid mediated signaling pathway; P:lysine biosynthetic process via diaminopimelate; F:aldo-keto reductase activity; P:phloem or xylem histogenesis; P:leaf morphogenesis; F:L,L-diaminopimelate aminotransferase activity; P:xylem and phloem pattern formation; P:response to auxin stimulus; F:protein binding; C:trans-Golgi netw…	EC:2.6.1.83
gi|20155340|gb|BQ105678.1|BQ105678	dehydroquinate dehydratase shikimate dehydrogenase	438	20	4.87659E-51	85.35%	8	C:cytoplasm; P:oxidation reduction; F:3-dehydroquinate dehydratase activity; F:NADP or NADPH binding; F:shikimate 5-dehydrogenase activity; P:tryptophan biosynthetic process; P:tyrosine biosynthetic process; P:L-phenylalanine biosynthetic process	EC:4.2.1.10; EC:1.1.1.25
gi|20155344|gb|BQ105682.1|BQ105682	---NA---	491	0			0
gi|20155347|gb|BQ105685.1|BQ105685	rna-binding protein	162	11	3.4847E-17	65.72727272727273%	0
gi|20155348|gb|BQ105686.1|BQ105686	vp322_arath ame: full=vacuolar protein sorting-associated protein 32 homolog 2 short= 32-2 ame: full=charged multivesicular body protein 4 homolog 2 ame: full=escrt-iii complex subunit vps32 homolog 2	458	3	3.33582E-4	73.0%	2	C:ESCRT III complex; P:vesicle-mediated transport
gi|20155349|gb|BQ105687.1|BQ105687	---NA---	501	0			0
gi|20155350|gb|BQ105688.1|BQ105688	---NA---	432	0			0
gi|20155351|gb|BQ105689.1|BQ105689	oligomycin sensitivity conferring protein	368	20	1.9702E-15	86.0%	6	F:hydrogen ion transporting ATP synthase activity, rotational mechanism; P:ATP synthesis coupled proton transport; C:mitochondrial proton-transporting ATP synthase, catalytic core; F:proton-transporting ATPase activity, rotational mechanism; C:chloroplast; C:plasma membrane	EC:3.6.3.14
gi|20155353|gb|BQ105691.1|BQ105691	agmatine deiminase	498	20	3.83512E-80	89.85%	5	F:agmatine deiminase activity; P:embryonic development ending in seed dormancy; P:putrescine biosynthetic process; P:arginine metabolic process; P:proline metabolic process	EC:3.5.3.12
gi|20155357|gb|BQ105695.1|BQ105695	farnesyl pyrophosphate synthase	494	20	7.08474E-79	91.7%	5	F:geranyltranstransferase activity; C:cytoplasm; P:cholesterol biosynthetic process; F:dimethylallyltranstransferase activity; P:terpenoid biosynthetic process	EC:2.5.1.10; EC:2.5.1.1
gi|20155358|gb|BQ105696.1|BQ105696	dtdp-glucose 4-6-	483	20	1.54998E-73	96.9%	7	F:UDP-glucuronate decarboxylase activity; F:coenzyme binding; P:nucleotide-sugar metabolic process; P:D-xylose metabolic process; P:starch metabolic process; P:sucrose metabolic process; P:nucleotide metabolic process	EC:4.1.1.35
gi|20155360|gb|BQ105698.1|BQ105698	heterogeneous nuclear	166	11	1.19663E-9	69.54545454545455%	2	F:nucleic acid binding; F:nucleotide binding
gi|20155362|gb|BQ105700.1|BQ105700	protein	467	20	2.27239E-8	66.15%	2	F:receptor activity; F:protein binding
gi|20155363|gb|BQ105701.1|BQ105701	protein	433	20	1.03301E-29	78.85%	2	F:F; P:P
gi|20155365|gb|BQ105703.1|BQ105703	---NA---	501	0			0
gi|20155366|gb|BQ105704.1|BQ105704	at4g21150-like protein	472	20	1.48599E-63	83.75%	8	C:oligosaccharyltransferase complex; P:protein amino acid N-linked glycosylation via asparagine; P:response to cold; C:plant-type cell wall; C:cytoplasmic membrane-bounded vesicle; P:protein amino acid terminal N-glycosylation; F:dolichyl-diphosphooligosaccharide-protein glycotransferase activity; C:plasma membrane	EC:2.4.1.119
gi|20155368|gb|BQ105706.1|BQ105706	protein	499	13	1.57886E-33	68.15384615384616%	1	C:plasma membrane
gi|20155369|gb|BQ105707.1|BQ105707	p-glycoprotein 1	479	20	1.28136E-80	91.0%	6	F:ATPase activity, coupled to transmembrane movement of substances; F:protein binding; P:transport; F:ATP binding; C:integral to membrane; C:plastid
gi|20155372|gb|BQ105710.1|BQ105710	protein	514	20	9.3327E-88	92.35%	11	C:peroxisome; F:electron carrier activity; P:long-chain fatty acid metabolic process; P:oxidation reduction; P:fatty acid beta-oxidation; C:glyoxysome; F:acyl-CoA dehydrogenase activity; F:FAD binding; F:acyl-CoA oxidase activity; P:electron transport; P:acyl-CoA metabolic process	EC:1.3.99.3; EC:1.3.3.6
gi|20155374|gb|BQ105712.1|BQ105712	multidrug resistance	499	20	5.40134E-50	81.0%	4	C:membrane; F:antiporter activity; F:drug transmembrane transporter activity; P:drug transmembrane transport
gi|20155376|gb|BQ105714.1|BQ105714	proline-rich protein	474	20	1.39451E-34	84.45%	2	P:lipid transport; C:chloroplast thylakoid membrane
gi|20155377|gb|BQ105715.1|BQ105715	protein	239	20	1.65958E-27	92.8%	9	P:regulation of protein catabolic process; C:proteasome regulatory particle, base subcomplex; F:binding; C:cytoplasmic membrane-bounded vesicle; C:plasma membrane; P:ubiquitin-dependent protein catabolic process; P:regulation of cell cycle; F:enzyme regulator activity; C:nucleus
gi|20155379|gb|BQ105717.1|BQ105717	cer1 expressed	500	20	8.86193E-69	81.35%	14	P:wax biosynthetic process; F:RNA binding; P:RNA-dependent DNA replication; P:oxidation reduction; F:RNA-directed DNA polymerase activity; C:exine; P:cutin biosynthetic process; F:DNA binding; F:oxidoreductase activity; P:anther development; P:DNA integration; F:iron ion binding; C:membrane; C:endoplasmic reticulum	EC:2.7.7.49
gi|20155380|gb|BQ105718.1|BQ105718	PREDICTED: hypothetical protein [Vitis vinifera]	249	1	3.00369E-5	57.0%	0
gi|20155381|gb|BQ105719.1|BQ105719	ubiquitin-activating enzyme	501	20	2.27452E-24	86.75%	8	F:ubiquitin activating enzyme activity; C:plasma membrane; P:ubiquitin-dependent protein catabolic process; F:ATP binding; F:ubiquitin-protein ligase activity; P:response to other organism; C:nucleus; P:regulation of protein ubiquitination	EC:6.3.2.19
gi|20155382|gb|BQ105720.1|BQ105720	protein	487	20	6.05318E-78	94.2%	4	F:manganese ion binding; F:iron ion binding; F:phosphoprotein phosphatase activity; P:protein amino acid dephosphorylation	EC:3.1.3.16
gi|20155384|gb|BQ105722.1|BQ105722	lipoxygenase	246	20	8.72928E-21	87.3%	9	P:jasmonic acid biosynthetic process; F:electron carrier activity; F:iron ion binding; P:oxidation reduction; P:growth; C:chloroplast; F:lipoxygenase activity; P:response to fungus; P:electron transport	EC:1.13.11.12
gi|20155386|gb|BQ105724.1|BQ105724	---NA---	498	0			0
gi|20155387|gb|BQ105725.1|BQ105725	guanine nucleotide-	492	20	6.02547E-62	68.2%	4	F:binding; P:regulation of ARF protein signal transduction; F:ARF guanyl-nucleotide exchange factor activity; C:intracellular
gi|20155388|gb|BQ105726.1|BQ105726	beta-expansin 1a	502	20	2.56048E-76	83.85%	6	C:plant-type cell wall; P:plant-type cell wall loosening; C:cytoplasmic membrane-bounded vesicle; P:unidimensional cell growth; C:extracellular region; P:sexual reproduction
gi|20155390|gb|BQ105728.1|BQ105728	protein kinase chloroplast	255	20	1.62671E-38	94.55%	5	P:protein amino acid phosphorylation; F:ATP binding; F:protein serine/threonine kinase activity; C:plastid; P:serine family amino acid metabolic process	EC:2.7.11.0
gi|20155391|gb|BQ105729.1|BQ105729	3-hydroxyisobutyryl-coenzyme a hydrolase-like protein	497	20	2.5198E-60	80.1%	3	C:membrane; P:fatty acid beta-oxidation; F:catalytic activity
gi|20155392|gb|BQ105730.1|BQ105730	esterase lipase thioesterase family protein	503	20	1.41807E-42	79.45%	1	C:plastid
gi|20155394|gb|BQ105732.1|BQ105732	protein	496	20	3.62175E-75	83.8%	1	F:ATP binding
gi|20155396|gb|BQ105734.1|BQ105734	---NA---	329	0			0
gi|20155398|gb|BQ105736.1|BQ105736	PREDICTED: hypothetical protein [Vitis vinifera]	497	7	1.14428E-20	69.28571428571429%	0
gi|20155401|gb|BQ105739.1|BQ105739	ef-1-alpha-related gtp-binding protein	284	20	1.68852E-29	93.15%	8	C:vacuole; F:GTP binding; F:translation release factor activity; F:GTPase activity; C:ribosome; ; P:regulation of translational termination; C:translation release factor complex	EC:3.6.5.1; EC:3.6.5.2; EC:3.6.5.3; EC:3.6.5.4
gi|20155402|gb|BQ105740.1|BQ105740	---NA---	502	0			0
gi|20155403|gb|BQ105741.1|BQ105741	26s proteasome regulatory particle triple-a atpase subunit5a	492	20	4.14384E-87	99.95%	6	C:cytoplasm; F:peptidase activity; P:protein catabolic process; F:ATP binding; F:nucleoside-triphosphatase activity; C:nucleus	EC:3.6.1.15
gi|20155405|gb|BQ105743.1|BQ105743	26s protease regulatory subunit	230	20	4.87846E-27	99.9%	6	C:cytoplasm; F:peptidase activity; P:protein catabolic process; F:ATP binding; F:nucleoside-triphosphatase activity; C:nucleus	EC:3.6.1.15
gi|20155406|gb|BQ105744.1|BQ105744	benzoyl coenzyme a: benzyl alcohol benzoyl transferase	512	20	2.48954E-77	89.2%	2	F:acyltransferase activity; P:acyl-carrier-protein biosynthetic process
gi|20155408|gb|BQ105746.1|BQ105746	phospholipid glycerol acyltransferase family protein	489	20	5.30304E-58	71.2%	2	F:acyltransferase activity; P:acyl-carrier-protein biosynthetic process
gi|20155412|gb|BQ105750.1|BQ105750	dna binding	430	20	4.96396E-40	71.05%	2	C:nucleus; F:DNA binding
gi|20155413|gb|BQ105751.1|BQ105751	---NA---	498	0			0
gi|20155414|gb|BQ105752.1|BQ105752	protein	502	20	3.81726E-80	89.35%	7	P:threonine biosynthetic process; F:pyridoxal phosphate binding; F:threonine synthase activity; C:chloroplast; P:glycine metabolic process; P:L-serine metabolic process; P:vitamin B6 metabolic process	EC:4.2.3.1
gi|20155415|gb|BQ105753.1|BQ105753	---NA---	207	0			0
gi|20155417|gb|BQ105755.1|BQ105755	flap endonuclease-	492	20	1.10321E-47	85.05%	4	F:endonuclease activity; P:DNA repair; F:5'-3' exonuclease activity; F:DNA binding
gi|20155418|gb|BQ105756.1|BQ105756	glutathione s-transferase	503	20	6.39505E-27	85.15%	7	P:toxin catabolic process; C:cytoplasm; F:glutathione transferase activity; C:plasma membrane; P:response to oxidative stress; P:glutathione metabolic process; P:glutathione conjugation reaction	EC:2.5.1.18
gi|20155419|gb|BQ105757.1|BQ105757	protein	514	20	1.88484E-80	87.35%	1	P:P
gi|20155421|gb|BQ105759.1|BQ105759	---NA---	502	0			0
gi|20155422|gb|BQ105760.1|BQ105760	uridine diphosphate glucose epimerase	392	20	4.71064E-67	94.45%	9	P:pollen development; P:galactose biosynthetic process; F:protein dimerization activity; P:response to stress; F:UDP-glucose 4-epimerase activity; F:coenzyme binding; C:cytosol; P:nucleotide metabolic process; P:nucleotide-sugar metabolic process	EC:5.1.3.2
gi|20155423|gb|BQ105761.1|BQ105761	coproporphyrinogen iii oxidase	510	20	3.28937E-37	83.65%	6	P:heme biosynthetic process; F:coproporphyrinogen oxidase activity; P:oxidation reduction; C:chloroplast; C:membrane; P:chlorophyll metabolic process	EC:1.3.3.3
gi|20155424|gb|BQ105762.1|BQ105762	---NA---	502	0			0
gi|20155425|gb|BQ105763.1|BQ105763	protein	494	12	6.06754E-38	63.666666666666664%	1	C:plastid
gi|20155426|gb|BQ105764.1|BQ105764	ac061957_6 a dehydrogenase from arabidopsis thaliana gb	420	20	1.45944E-47	64.85%	2	F:F; P:P
gi|20155433|gb|BQ105771.1|BQ105771	porin voltage-dependent anion-selective channel protein	501	20	7.70938E-73	91.8%	4	P:anion transport; F:voltage-gated anion channel activity; C:integral to membrane; C:mitochondrial outer membrane
gi|20155436|gb|BQ105774.1|BQ105774	rna binding protein rp120	206	20	1.07433E-26	87.3%	9	F:hydrolase activity, acting on ester bonds; F:nucleic acid binding; P:response to cadmium ion; C:plasma membrane; F:protein binding; C:RNA-induced silencing complex; P:RNA interference; C:cell wall; C:chloroplast
gi|20155437|gb|BQ105775.1|BQ105775	short-chain type	494	20	1.30016E-56	76.3%	3	P:response to arsenic; P:metabolic process; F:catalytic activity
gi|20155438|gb|BQ105776.1|BQ105776	metal ion binding	502	20	1.13145E-15	92.05%	2	P:metal ion transport; F:metal ion binding
gi|20155440|gb|BQ105778.1|BQ105778	protein	497	20	5.21768E-82	92.05%	4	P:mRNA polyadenylation; C:mRNA cleavage and polyadenylation specificity factor complex; F:protein binding; F:hydrolase activity
gi|20155443|gb|BQ105781.1|BQ105781	protein	480	20	3.41159E-25	58.05%	3	F:calcium ion binding; P:P; F:zinc ion binding
gi|20155446|gb|BQ105784.1|BQ105784	ac051631_10dessication-related 70055-71849	412	20	3.42157E-33	82.7%	3	C:endomembrane system; C:cytoplasmic membrane-bounded vesicle; F:binding
gi|20155449|gb|BQ105787.1|BQ105787	interferon-induced guanylate-binding	469	20	2.53486E-76	90.55%	4	C:membrane; C:cytoplasmic membrane-bounded vesicle; F:GTPase activity; F:GTP binding	EC:3.6.5.1; EC:3.6.5.2; EC:3.6.5.3; EC:3.6.5.4
gi|20155450|gb|BQ105788.1|BQ105788	---NA---	181	0			0
gi|20155451|gb|BQ105789.1|BQ105789	asparagine synthetase	398	20	7.2501E-47	92.65%	5	P:glutamine metabolic process; F:asparagine synthase (glutamine-hydrolyzing) activity; P:asparagine biosynthetic process; P:alanine metabolic process; P:aspartate metabolic process	EC:6.3.5.4
gi|20155453|gb|BQ105791.1|BQ105791	protein	448	15	5.20274E-13	54.06666666666667%	1	C:plasma membrane
gi|20155455|gb|BQ105793.1|BQ105793	protein	503	20	7.02153E-50	72.4%	1	C:vacuole
gi|20155458|gb|BQ105796.1|BQ105796	---NA---	418	0			0
gi|20155460|gb|BQ105798.1|BQ105798	soluble acid invertase	502	20	4.23028E-71	83.55%	5	F:beta-fructofuranosidase activity; C:vacuole; P:starch metabolic process; P:sucrose metabolic process; P:galactose metabolic process	EC:3.2.1.26
gi|20155461|gb|BQ105799.1|BQ105799	hesb-like domain-containing protein 2	502	20	1.27962E-51	94.3%	4	P:iron-sulfur cluster assembly; F:structural molecule activity; C:mitochondrion; F:iron-sulfur cluster binding
gi|20155462|gb|BQ105800.1|BQ105800	GDSL esterase/lipase	418	20	1.99003E-28	89.25%	5	C:endomembrane system; C:cytoplasmic membrane-bounded vesicle; C:apoplast; F:lipase activity; P:lipid catabolic process
gi|20155463|gb|BQ105801.1|BQ105801	alpha beta hydrolase domain containing protein	481	18	6.6736E-13	64.27777777777777%	1	C:endomembrane system
gi|20155464|gb|BQ105802.1|BQ105802	dynamin-related protein 1c	456	20	1.32943E-69	94.6%	11	F:GTP binding; C:cell plate; P:response to cadmium ion; C:plasma membrane; P:pollen maturation; P:defense response to fungus; C:cell cortex; P:mitochondrial fission; P:vesicle-mediated transport; C:mitochondrion; F:GTPase activity	EC:3.6.5.1; EC:3.6.5.2; EC:3.6.5.3; EC:3.6.5.4
gi|20155465|gb|BQ105803.1|BQ105803	protein	508	20	2.34978E-80	86.9%	0
gi|20155466|gb|BQ105804.1|BQ105804	PREDICTED: hypothetical protein [Vitis vinifera]	445	13	5.76406E-20	78.07692307692308%	1	C:chloroplast
gi|20155468|gb|BQ105806.1|BQ105806	protein	487	20	1.2339E-38	79.5%	7	P:protein amino acid phosphorylation; F:protein tyrosine kinase activity; F:amino acid binding; F:protein serine/threonine/tyrosine kinase activity; F:ATP binding; F:protein serine/threonine kinase activity; P:serine family amino acid metabolic process	EC:2.7.10.0; EC:2.7.112.1; EC:2.7.11.0
gi|20155470|gb|BQ105808.1|BQ105808	argonaute protein group	151	20	1.2552E-14	69.25%	4	P:somatic stem cell maintenance; F:translation initiation factor activity; C:ribosome; P:regulation of translational initiation
gi|20155471|gb|BQ105809.1|BQ105809	heat- and acid-stable phosphoprotein	515	20	2.57715E-37	79.6%	5	P:two-component signal transduction system (phosphorelay); F:DNA binding; F:two-component response regulator activity; C:nucleus; P:regulation of transcription, DNA-dependent
gi|20155472|gb|BQ105810.1|BQ105810	protein	464	20	3.99186E-37	74.5%	1	F:chaperone binding
gi|20155473|gb|BQ105811.1|BQ105811	sensory transduction histidine	445	20	9.1175E-50	74.55%	8	P:circadian rhythm; F:two-component response regulator activity; C:nucleus; C:mitochondrion; P:red or far-red light signaling pathway; P:response to temperature stimulus; P:two-component signal transduction system (phosphorelay); P:regulation of transcription
gi|20155475|gb|BQ105813.1|BQ105813	aspartyl protease family protein	269	20	1.77748E-29	77.15%	3	C:anchored to membrane; C:endomembrane system; C:plant-type cell wall
gi|20155477|gb|BQ105815.1|BQ105815	f-box protein	501	20	7.51928E-44	73.55%	7	P:ubiquitin-dependent protein catabolic process; C:SCF ubiquitin ligase complex; P:negative regulation of ethylene mediated signaling pathway; F:ubiquitin-protein ligase activity; F:protein binding; C:nucleus; P:protein ubiquitination	EC:6.3.2.19
gi|20155478|gb|BQ105816.1|BQ105816	unknown [Glycine max]	500	1	1.17908E-4	64.0%	0
gi|20155480|gb|BQ105818.1|BQ105818	beta- -galactosyltransferase sqv-	151	7	4.1785E-10	75.57142857142857%	3	F:galactosyltransferase activity; P:protein amino acid glycosylation; C:membrane
gi|20155484|gb|BQ105822.1|BQ105822	dicarboxylate tricarboxylate carrier	451	20	4.64185E-46	90.0%	4	C:mitochondrial inner membrane; C:integral to membrane; F:binding; P:transport
gi|20155485|gb|BQ105823.1|BQ105823	protein	507	20	7.42408E-26	56.1%	2	C:plastid; C:chloroplast
gi|20155488|gb|BQ105826.1|BQ105826	uridylate kinase	493	20	3.9056E-61	76.65%	5	F:adenylate kinase activity; F:ATP binding; C:mitochondrion; P:purine base metabolic process; P:ATP metabolic process	EC:2.7.4.3
gi|20155494|gb|BQ105832.1|BQ105832	protease inhibitor seed storage lipid transfer protein family protein	475	20	8.71444E-45	71.6%	2	P:lipid transport; C:cytoplasmic membrane-bounded vesicle
gi|20155495|gb|BQ105833.1|BQ105833	protein	474	17	1.5454E-25	80.52941176470588%	2	F:N-acetyltransferase activity; P:acyl-carrier-protein biosynthetic process
gi|20155498|gb|BQ105836.1|BQ105836	expansin	441	20	3.95371E-69	93.1%	8	P:plant-type cell wall loosening; P:response to gibberellin stimulus; P:unidimensional cell growth; P:plant-type cell wall modification during multidimensional cell growth; C:extracellular region; C:membrane; P:response to red light; P:syncytium formation
gi|20155501|gb|BQ105839.1|BQ105839	aldo/keto reductase	502	20	1.77319E-77	76.8%	4	P:response to salt stress; P:oxidation reduction; F:oxidoreductase activity; F:transferase activity
gi|20155503|gb|BQ105841.1|BQ105841	---NA---	487	0			0
gi|20155508|gb|BQ105846.1|BQ105846	---NA---	504	0			0
gi|20155509|gb|BQ105847.1|BQ105847	---NA---	488	0			0
gi|20155510|gb|BQ105848.1|BQ105848	protein kinase	491	20	5.69215E-44	68.95%	3	F:protein binding; F:protein kinase activity; P:mRNA processing
gi|20155511|gb|BQ105849.1|BQ105849	protein phosphatase	448	20	1.65437E-51	76.3%	4	P:response to water deprivation; F:protein serine/threonine phosphatase activity; P:protein amino acid dephosphorylation; C:protein serine/threonine phosphatase complex
gi|20155513|gb|BQ105851.1|BQ105851	protein	498	20	5.37635E-66	76.95%	9	F:phenylalanine-tRNA ligase activity; F:RNA binding; F:ATP binding; F:magnesium ion binding; P:phenylalanyl-tRNA aminoacylation; P:tryptophan biosynthetic process; P:tyrosine biosynthetic process; P:L-phenylalanine biosynthetic process; C:phenylalanine-tRNA ligase complex	EC:6.1.1.20
gi|20155516|gb|BQ105854.1|BQ105854	elongation factor 2	501	20	1.77319E-77	96.55%	9	F:translation elongation factor activity; P:response to cold; F:GTP binding; F:copper ion binding; C:plasma membrane; C:chloroplast; F:GTPase activity; C:ribosome; P:regulation of translational elongation	EC:3.6.5.3; EC:3.6.5.1; EC:3.6.5.2; EC:3.6.5.4
gi|20155517|gb|BQ105855.1|BQ105855	gtp-binding protein	500	20	4.8402E-83	89.0%	3	P:response to cadmium ion; C:intracellular; F:GTP binding
gi|20155518|gb|BQ105856.1|BQ105856	quinone oxidoreductase-like protein	508	20	1.58512E-34	86.45%	5	P:oxidation reduction; F:oxidoreductase activity; F:zinc ion binding; C:plasma membrane; P:response to oxidative stress
gi|20155519|gb|BQ105857.1|BQ105857	protein	499	20	5.93048E-73	84.65%	6	P:cellular metabolic process; P:response to salt stress; F:catalytic activity; C:mitochondrion; F:coenzyme binding; C:respiratory chain complex I
gi|20155520|gb|BQ105858.1|BQ105858	tir-nbs-lrr resistance protein	495	20	6.23629E-21	57.45%	4	F:ATP binding; P:apoptosis; F:nucleotide binding; F:protein binding
gi|20155524|gb|BQ105862.1|BQ105862	protein	460	20	3.40501E-33	69.05%	2	F:F; P:P
gi|20155525|gb|BQ105863.1|BQ105863	palmitoyl-protein thioesterase 1	500	20	5.98575E-41	84.85%	4	C:vacuole; F:palmitoyl-(protein) hydrolase activity; P:protein modification process; C:cytoplasmic membrane-bounded vesicle	EC:3.1.2.22
gi|20155526|gb|BQ105864.1|BQ105864	---NA---	499	0			0
gi|20155527|gb|BQ105865.1|BQ105865	squalene synthase 2	495	20	4.71919E-83	94.75%	4	C:integral to membrane; F:farnesyl-diphosphate farnesyltransferase activity; P:steroid biosynthetic process; P:terpenoid biosynthetic process	EC:2.5.1.21
gi|20155529|gb|BQ105867.1|BQ105867	glycine-rich rna-binding protein	472	20	1.20506E-30	84.45%	2	F:nucleic acid binding; F:nucleotide binding
gi|20155530|gb|BQ105868.1|BQ105868	at3g62770 f26k9_200	505	20	1.18356E-60	87.15%	1	C:plastid
gi|20155534|gb|BQ105872.1|BQ105872	nucleobase ascorbate transporter	500	19	4.04305E-13	75.52631578947368%	3	P:transport; C:membrane; F:transmembrane transporter activity
gi|20155538|gb|BQ105876.1|BQ105876	sorting nexin 1	477	20	1.5384E-25	89.7%	12	P:positive gravitropism; P:root development; C:retromer complex; C:multivesicular body; P:protein targeting to vacuole; P:endosome to lysosome transport; P:Golgi to vacuole transport; C:microsome; F:protein binding; P:auxin homeostasis; F:phosphoinositide binding;
gi|20155539|gb|BQ105877.1|BQ105877	h+-or na+-translocating f- v-type and a-type atpase superfamily	247	20	5.4931E-7	74.0%	6	F:hydrogen ion transmembrane transporter activity; F:ATPase activity, coupled to transmembrane movement of ions; P:ATP biosynthetic process; F:nucleotide binding; P:proton transport; C:proton-transporting two-sector ATPase complex, catalytic domain
gi|20155540|gb|BQ105878.1|BQ105878	unknown [Glycine max]	498	20	4.72085E-54	76.2%	2	P:biosynthetic process; F:strictosidine synthase activity
gi|20155541|gb|BQ105879.1|BQ105879	tha8 -like	422	20	3.37237E-36	58.45%	1	C:chloroplast
gi|20155544|gb|BQ105882.1|BQ105882	---NA---	223	0			0
gi|20155545|gb|BQ105883.1|BQ105883	dead deah box helicase domain-containing protein	502	20	1.86499E-18	50.8%	11	P:protein transport; F:protein transporter activity; P:endocytosis; C:Golgi apparatus; P:intracellular protein transport; F:protein binding; C:membrane coat; P:vesicle-mediated transport; P:P; F:binding; P:cell adhesion
gi|20155546|gb|BQ105884.1|BQ105884	---NA---	417	0			0
gi|20155547|gb|BQ105885.1|BQ105885	protein	498	20	3.47677E-73	91.65%	1	F:transferase activity
gi|20155549|gb|BQ105887.1|BQ105887	protein	446	5	5.77745E-12	60.4%	5	P:protein folding; F:chaperone binding; F:adenyl-nucleotide exchange factor activity; F:protein homodimerization activity; F:protein binding
gi|20155551|gb|BQ105889.1|BQ105889	indole-3-glycerol phosphate synthase	441	20	7.25567E-47	74.95%	5	C:chloroplast stroma; F:indole-3-glycerol-phosphate synthase activity; P:tryptophan biosynthetic process; P:tyrosine biosynthetic process; P:L-phenylalanine biosynthetic process	EC:4.1.1.48
gi|20155552|gb|BQ105890.1|BQ105890	dna binding	504	20	1.22195E-65	79.45%	3	P:regulation of transcription; F:transcription factor activity; C:transcription factor complex
gi|20155553|gb|BQ105891.1|BQ105891	receptor protein	453	20	5.80564E-65	83.9%	11	F:protein serine/threonine kinase activity; C:mitochondrion; P:transmembrane receptor protein tyrosine kinase signaling pathway; C:cytoplasmic membrane-bounded vesicle; F:protein tyrosine kinase activity; F:ATP binding; F:protein binding; C:endomembrane system; P:root hair cell differentiation; P:protein amino acid phosphorylation; P:serine family amino acid metabolic process	EC:2.7.11.0; EC:2.7.10.0
gi|20155556|gb|BQ105894.1|BQ105894	atp synthase beta chain	502	20	2.31049E-85	98.9%	6	F:hydrogen-exporting ATPase activity, phosphorylative mechanism; F:hydrogen ion transporting ATP synthase activity, rotational mechanism; P:ATP synthesis coupled proton transport; F:ATP binding; F:proton-transporting ATPase activity, rotational mechanism; C:mitochondrial proton-transporting ATP synthase, catalytic core	EC:3.6.3.6; EC:3.6.3.14
gi|20155558|gb|BQ105896.1|BQ105896	PREDICTED: hypothetical protein [Vitis vinifera]	495	3	9.40434E-7	71.33333333333333%	1	F:calcium ion binding
gi|20155559|gb|BQ105897.1|BQ105897	dna binding nuclease	502	20	3.05279E-45	75.35%	2	F:DNA binding; C:chloroplast
gi|20155560|gb|BQ105898.1|BQ105898	alpha-glucan water chloroplast	224	11	2.89288E-11	63.72727272727273%	2	F:binding; F:transferase activity
gi|20155561|gb|BQ105899.1|BQ105899	chaperone protein dnaj 49	451	20	6.49221E-40	79.65%	4	P:protein folding; F:unfolded protein binding; F:heat shock protein binding; C:plasma membrane
gi|20155562|gb|BQ105900.1|BQ105900	---NA---	431	0			0
gi|20155565|gb|BQ105903.1|BQ105903	beta-galactosidase like protein	474	20	1.73566E-85	89.4%	9	C:cytoplasmic membrane-bounded vesicle; C:beta-galactosidase complex; F:beta-galactosidase activity; F:sugar binding; F:cation binding; P:galactose metabolic process; P:glycosaminoglycan catabolic process; P:glycosphingolipid metabolic process; P:glycerolipid metabolic process	EC:3.2.1.23
gi|20155566|gb|BQ105904.1|BQ105904	---NA---	149	0			0
gi|20155569|gb|BQ105907.1|BQ105907	seed maturation protein	485	20	1.52155E-44	77.95%	3	C:mitochondrion; C:membrane; C:endoplasmic reticulum
gi|20155570|gb|BQ105908.1|BQ105908	protein	488	20	3.32149E-76	95.4%	2	C:cytoplasmic membrane-bounded vesicle; C:integral to membrane
gi|20155571|gb|BQ105909.1|BQ105909	---NA---	482	0			0
gi|20155573|gb|BQ105911.1|BQ105911	---NA---	453	0			0
gi|20155575|gb|BQ105913.1|BQ105913	caffeoyl- o-methyltransferase	499	20	4.03368E-21	82.1%	3	F:DNA binding; F:O-methyltransferase activity; P:DNA integration
gi|20155577|gb|BQ105915.1|BQ105915	leucine rich repeat protein	481	20	2.34079E-58	84.05%	8	C:endomembrane system; C:membrane; P:defense response; C:apoplast; P:signal transduction; C:cell wall; F:protein binding; C:chloroplast
gi|20155579|gb|BQ105917.1|BQ105917	at1g68600 f24j5_14	502	20	2.74835E-62	83.4%	4	C:plant-type vacuole membrane; P:malate transport; F:anion channel activity; P:anion transport
gi|20155581|gb|BQ105919.1|BQ105919	pyrophosphate-fructose-6-phosphate 1-phosphotransferase	475	20	3.17046E-79	91.7%	10	F:6-phosphofructokinase activity; C:6-phosphofructokinase complex; F:ATP binding; P:glycolysis; C:chloroplast; P:fructose metabolic process; P:galactose metabolic process; P:mannose metabolic process; P:gluconeogenesis; P:pentose-phosphate shunt	EC:2.7.1.11
gi|20155583|gb|BQ105921.1|BQ105921	glycosyltransferase 5	471	20	2.14619E-59	95.25%	7	P:root hair elongation; C:mitochondrion; F:UDP-xylosyltransferase activity; C:integral to membrane; F:transferase activity, transferring hexosyl groups; F:xyloglucan 6-xylosyltransferase activity; P:xyloglucan biosynthetic process	EC:2.4.1.0; EC:2.4.2.39
gi|20155587|gb|BQ105925.1|BQ105925	dead box atp-dependent rna	459	2	3.00376E-5	78.5%	0
gi|20155589|gb|BQ105927.1|BQ105927	glycolate oxidase	501	20	1.31807E-64	94.75%	8	C:peroxisome; P:oxidation reduction; F:(S)-2-hydroxy-acid oxidase activity; F:electron carrier activity; P:oxidative photosynthetic carbon pathway; F:FMN binding; P:glyoxylate metabolic process; P:electron transport	EC:1.1.3.15
gi|20155590|gb|BQ105928.1|BQ105928	---NA---	232	0			0
gi|20155593|gb|BQ105931.1|BQ105931	farnesyl diphosphate synthase	503	20	1.11065E-79	91.05%	5	F:geranyltranstransferase activity; C:cytoplasm; P:cholesterol biosynthetic process; F:dimethylallyltranstransferase activity; P:terpenoid biosynthetic process	EC:2.5.1.10; EC:2.5.1.1
gi|20155596|gb|BQ105934.1|BQ105934	at5g18400 f20l16_120	515	20	1.01109E-41	62.65%	2	C:endomembrane system; P:P
gi|20155597|gb|BQ105935.1|BQ105935	phototropic-responsive nph3 family protein	502	20	1.04437E-61	68.35%	4	P:response to light stimulus; F:signal transducer activity; F:protein binding; P:signal transduction
gi|20155599|gb|BQ105937.1|BQ105937	hydroxyproline-rich glycoprotein homolog	502	20	9.79773E-52	70.5%	2	F:F; P:P
gi|20155601|gb|BQ105939.1|BQ105939	aim1 protein	503	20	7.78123E-41	86.1%	17	F:oxidoreductase activity; C:peroxisome; C:cell wall; P:fatty acid beta-oxidation; P:flower development; F:coenzyme binding; P:seed germination; F:enoyl-CoA hydratase activity; P:isoleucine catabolic process; P:leucine catabolic process; P:lysine catabolic process; P:tryptophan metabolic process; P:valine catabolic process; P:fatty acid biosynthetic process; P:benzoate metabolic process; P:beta-a…	EC:4.2.1.17
gi|20155604|gb|BQ105942.1|BQ105942	s-adenosylmethionine synthetase	502	20	2.32123E-69	98.0%	14	F:copper ion binding; C:cell wall; F:potassium ion binding; P:ethylene biosynthetic process; P:response to salt stress; F:methionine adenosyltransferase activity; F:cobalt ion binding; P:S-adenosylmethionine biosynthetic process; F:ATP binding; P:one-carbon metabolic process; F:magnesium ion binding; P:response to cadmium ion; C:cytoplasm; C:plasma membrane	EC:2.5.1.6
gi|20155605|gb|BQ105943.1|BQ105943	transferring glycosyl	476	20	2.88089E-64	94.2%	5	C:obs,3-beta-glucan synthase complex; F:obs,3-beta-glucan synthase activity; P:obs,3-beta-glucan biosynthetic process; P:starch metabolic process; P:sucrose metabolic process	EC:2.4.1.34
gi|20155606|gb|BQ105944.1|BQ105944	atp-dependent clp	502	20	6.81669E-37	68.45%	13	C:cell wall; P:primary metabolic process; C:mitochondrion; F:ATP-dependent peptidase activity; P:chloroplast organization; F:ATP binding; C:Tic complex; C:chloroplast thylakoid membrane; C:chloroplast stroma; P:regulation of chlorophyll biosynthetic process; P:protein import into chloroplast stroma; ; P:ATP-dependent proteolysis
gi|20155607|gb|BQ105945.1|BQ105945	eukaryotic translation initiation factor 6	499	20	2.76762E-54	95.6%	6	P:mature ribosome assembly; P:embryonic development ending in seed dormancy; F:translation initiation factor activity; F:ribosome binding; C:ribosome; P:regulation of translational initiation
gi|20155608|gb|BQ105946.1|BQ105946	protein	415	20	9.8588E-47	85.2%	2	P:oxidation reduction; F:aromatase activity
gi|20155609|gb|BQ105947.1|BQ105947	protein	387	20	8.76096E-13	77.5%	2	C:endomembrane system; C:plasma membrane
gi|20155610|gb|BQ105948.1|BQ105948	60s ribosomal protein l23	502	20	2.48002E-71	99.2%	7	C:nucleolus; F:structural constituent of ribosome; P:embryonic development ending in seed dormancy; C:cytosolic large ribosomal subunit; P:translation; C:mitochondrion; P:ribosome biogenesis	EC:3.6.5.3
gi|20155611|gb|BQ105949.1|BQ105949	type ii inositol 5-	499	20	3.58956E-78	84.1%	10	F:inositol or phosphatidylinositol phosphatase activity; P:response to wounding; P:response to nutrient; P:phloem or xylem histogenesis; P:response to blue light; P:root development; P:response to abscisic acid stimulus; P:sugar mediated signaling pathway; C:nucleus; P:auxin homeostasis
gi|20155612|gb|BQ105950.1|BQ105950	protein	413	20	1.42757E-55	86.3%	9	P:regulation of protein catabolic process; C:proteasome regulatory particle, base subcomplex; F:binding; C:cytoplasmic membrane-bounded vesicle; C:plasma membrane; P:ubiquitin-dependent protein catabolic process; P:regulation of cell cycle; F:enzyme regulator activity; C:nucleus
gi|20155613|gb|BQ105951.1|BQ105951	vacuolar protein sorting 55 containing protein	498	20	3.37535E-60	87.9%	5	C:membrane; C:cytoplasmic membrane-bounded vesicle; C:vacuole; C:mitochondrion; P:transport
gi|20155614|gb|BQ105952.1|BQ105952	acyl synthetase	503	20	9.10682E-74	86.05%	5	P:cutin biosynthetic process; P:defense response to fungus; F:long-chain-fatty-acid-CoA ligase activity; P:lateral root formation; C:plastid	EC:6.2.1.3
gi|20155615|gb|BQ105953.1|BQ105953	protein	404	20	2.1751E-27	94.7%	4	P:response to salt stress; P:metabolic process; F:catalytic activity; C:mitochondrion
gi|20155616|gb|BQ105954.1|BQ105954	at5g21070 t10f18_100	476	20	2.30394E-29	89.6%	1	C:membrane
gi|20155618|gb|BQ105956.1|BQ105956	gdp dissociation inhibitor	466	20	1.12516E-15	97.35%	3	F:Rab GDP-dissociation inhibitor activity; P:plasma membrane to endosome transport; P:regulation of GTPase activity
gi|20155622|gb|BQ105960.1|BQ105960	xanthine dehydrogenase	484	20	1.31213E-72	87.45%	7	F:metal ion binding; P:superoxide anion generation; F:iron-sulfur cluster binding; P:purine base catabolic process; P:response to stress; F:xanthine dehydrogenase activity; P:xanthine metabolic process	EC:1.17.1.4
gi|20155626|gb|BQ105964.1|BQ105964	mevalonate kinase	496	20	6.87801E-50	73.5%	6	C:cytoplasm; P:phosphorylation; P:isoprenoid biosynthetic process; F:mevalonate kinase activity; F:ATP binding; P:steroid biosynthetic process	EC:2.7.1.36
gi|20155627|gb|BQ105965.1|BQ105965	amp-binding protein	385	20	1.99529E-65	95.45%	2	P:long-chain fatty acid metabolic process; F:long-chain-fatty-acid-CoA ligase activity	EC:6.2.1.3
gi|20155629|gb|BQ105967.1|BQ105967	---NA---	386	0			0
gi|20155631|gb|BQ105969.1|BQ105969	---NA---	127	0			0
gi|20155635|gb|BQ105973.1|BQ105973	protein	426	20	1.39192E-66	97.2%	4	C:proteasome core complex; P:ubiquitin-dependent protein catabolic process; C:cytosol; F:threonine-type endopeptidase activity	EC:3.4.25.0
gi|20155637|gb|BQ105975.1|BQ105975	pectate lyase	487	20	4.94034E-88	94.75%	2	F:pectate lyase activity; C:membrane	EC:4.2.2.2
gi|20155639|gb|BQ105977.1|BQ105977	at1g03060-like protein	485	19	3.97831E-45	67.3157894736842%	1	F:binding
gi|20155641|gb|BQ105979.1|BQ105979	endo- -beta-	499	20	2.76051E-33	84.0%	9	F:hydrolase activity, hydrolyzing O-glycosyl compounds; P:carbohydrate metabolic process; C:cytoplasmic membrane-bounded vesicle; C:mitochondrion; F:NADH dehydrogenase (ubiquinone) activity; P:mitochondrial electron transport, NADH to ubiquinone; P:ubiquinone biosynthetic process; P:sodium ion transport; P:proton transport	EC:3.2.1.0; EC:1.6.5.3
gi|20155642|gb|BQ105980.1|BQ105980	---NA---	489	0			0
gi|20155644|gb|BQ105982.1|BQ105982	slt1 protein	500	20	1.90777E-71	79.0%	1	P:hyperosmotic salinity response
gi|20155648|gb|BQ105986.1|BQ105986	---NA---	350	0			0
gi|20155649|gb|BQ105987.1|BQ105987	pectate lyase	341	20	1.4266E-39	84.25%	2	F:pectate lyase activity; C:endomembrane system	EC:4.2.2.2
gi|20155653|gb|BQ105991.1|BQ105991	glycosyltransferase 5	501	20	2.15754E-91	93.0%	7	P:root hair elongation; C:mitochondrion; F:UDP-xylosyltransferase activity; C:integral to membrane; F:transferase activity, transferring hexosyl groups; F:xyloglucan 6-xylosyltransferase activity; P:xyloglucan biosynthetic process	EC:2.4.1.0; EC:2.4.2.39
gi|20155654|gb|BQ105992.1|BQ105992	protein	497	20	6.37818E-80	84.15%	4	F:polygalacturonase activity; P:cellular cell wall organization; P:starch metabolic process; P:sucrose metabolic process	EC:3.2.1.15
gi|20155656|gb|BQ105994.1|BQ105994	ap-1 complex subunit gamma-	498	20	1.40828E-82	91.95%	6	C:Golgi apparatus part; F:protein binding; F:protein transporter activity; P:vesicle-mediated transport; P:intracellular protein transport; C:clathrin adaptor complex
gi|20155659|gb|BQ105997.1|BQ105997	plastid-lipid associated protein pap fibrillin family protein	500	18	1.4812E-23	59.888888888888886%	1	C:chloroplast
gi|20155666|gb|BQ106004.1|BQ106004	atp binding	500	20	2.26931E-48	72.4%	1	F:kinase activity
gi|20155667|gb|BQ106005.1|BQ106005	eto1 (ethylene overproducer 1) protein bridging	399	20	6.7424E-53	79.35%	2	P:regulation of ethylene biosynthetic process; F:protein binding
gi|20155670|gb|BQ106008.1|BQ106008	type ii peroxiredoxin	427	20	7.65546E-57	92.85%	15	F:microtubule binding; P:response to oxidative stress; C:plasma membrane; F:electron carrier activity; P:cell redox homeostasis; F:heme binding; P:oxidation reduction; F:calcium ion binding; F:peroxidase activity; C:chloroplast; P:spindle assembly; C:nucleus; C:tubulin complex; P:electron transport; P:peroxidase reaction	EC:1.11.1.7
gi|20155671|gb|BQ106009.1|BQ106009	predicted protein [Populus trichocarpa]	229	4	1.92731E-7	74.0%	2	C:membrane; F:acetylglucosaminyltransferase activity
gi|20155673|gb|BQ106011.1|BQ106011	alpha tubulin 1	449	20	2.2978E-69	99.75%	11	C:cell wall; P:response to salt stress; C:microtubule; C:tubulin complex; P:protein polymerization; P:microtubule-based movement; F:GTPase activity; F:structural constituent of cytoskeleton; P:response to cadmium ion; F:GTP binding; C:plasma membrane	EC:3.6.5.1; EC:3.6.5.2; EC:3.6.5.3; EC:3.6.5.4
gi|20155674|gb|BQ106012.1|BQ106012	npr1 nim1-like regulatory protein	393	20	5.78156E-36	76.65%	1	F:protein binding
gi|20155676|gb|BQ106014.1|BQ106014	protein	499	20	1.28561E-51	78.25%	4	P:protein folding; F:unfolded protein binding; F:heat shock protein binding; C:chloroplast
gi|20155677|gb|BQ106015.1|BQ106015	zinc finger	504	20	6.98711E-37	81.4%	4	F:hydrolase activity, acting on ester bonds; C:cytoplasmic membrane-bounded vesicle; C:apoplast; P:lipid metabolic process
gi|20155678|gb|BQ106016.1|BQ106016	serine threonine protein	502	18	1.51508E-44	66.0%	4	C:plasma membrane; F:protein binding; F:protein kinase activity; C:nucleus
gi|20155679|gb|BQ106017.1|BQ106017	-(+)-mandelonitrile lyase isoform mdl4 precursor	503	20	2.49155E-55	75.85%	6	P:cyanide biosynthetic process; P:alcohol metabolic process; C:cell part; F:oxidoreductase activity, acting on CH-OH group of donors; F:lyase activity; F:FAD binding
gi|20155683|gb|BQ106021.1|BQ106021	---NA---	507	0			0
gi|20155686|gb|BQ106024.1|BQ106024	atp binding	503	20	2.68681E-25	75.55%	2	C:chloroplast; C:vacuole
gi|20155690|gb|BQ106028.1|BQ106028	pid kinase	476	20	1.80447E-66	69.5%	12	P:root hair elongation; F:protein serine/threonine kinase activity; P:auxin polar transport; C:plastid; F:identical protein binding; C:cell surface; F:ATP binding; P:root hair initiation; P:cotyledon development; P:auxin mediated signaling pathway; P:protein amino acid phosphorylation; P:serine family amino acid metabolic process	EC:2.7.11.0
gi|20155691|gb|BQ106029.1|BQ106029	protein	502	20	3.08124E-13	64.0%	1	C:Golgi apparatus
gi|20155693|gb|BQ106031.1|BQ106031	cysteine proteinase inhibitor	498	20	1.16009E-60	81.1%	2	F:peptidase activity; F:cysteine-type endopeptidase inhibitor activity
gi|20155694|gb|BQ106032.1|BQ106032	protein	494	20	2.05657E-86	93.1%	5	P:protein amino acid phosphorylation; P:regulation of transcription; F:ATP binding; F:protein serine/threonine kinase activity; P:serine family amino acid metabolic process	EC:2.7.11.0
gi|20155695|gb|BQ106033.1|BQ106033	---NA---	310	0			0
gi|20155703|gb|BQ106041.1|BQ106041	autoinhibited h+ atpase	498	20	3.46872E-81	95.65%	8	F:hydrogen-exporting ATPase activity, phosphorylative mechanism; C:integral to membrane; P:ATP biosynthetic process; F:ATP binding; F:ATPase activity, uncoupled; P:oxidative phosphorylation; P:proton transport; P:purine base metabolic process	EC:3.6.3.6; EC:3.6.1.3
gi|20155705|gb|BQ106043.1|BQ106043	isoamylase-type starch-debranching enzyme 3	502	20	2.03822E-57	69.6%	6	F:cation binding; F:alpha-amylase activity; F:isoamylase activity; P:starch catabolic process; C:chloroplast starch grain; P:sucrose metabolic process	EC:3.2.1.1; EC:3.2.1.68
gi|20155707|gb|BQ106045.1|BQ106045	---NA---	461	0			0
gi|20155708|gb|BQ106046.1|BQ106046	zinc finger	435	20	1.81561E-26	73.75%	2	F:zinc ion binding; C:intracellular
gi|20155709|gb|BQ106047.1|BQ106047	---NA---	326	0			0
gi|20155710|gb|BQ106048.1|BQ106048	structural constituent of ribosome	499	20	3.26929E-55	70.3%	4	C:ribosome; F:structural constituent of ribosome; P:translation; P:ribosome biogenesis	EC:3.6.5.3
gi|20155713|gb|BQ106051.1|BQ106051	farnesyl diphosphate synthase	498	20	1.85642E-50	88.1%	5	F:geranyltranstransferase activity; C:cytoplasm; P:cholesterol biosynthetic process; F:dimethylallyltranstransferase activity; P:terpenoid biosynthetic process	EC:2.5.1.10; EC:2.5.1.1
gi|20155714|gb|BQ106052.1|BQ106052	unnamed protein product [Vitis vinifera]	453	6	5.15726E-13	54.5%	0
gi|20155715|gb|BQ106053.1|BQ106053	---NA---	171	0			0
gi|20155716|gb|BQ106054.1|BQ106054	60s ribosomal protein l27a	311	20	6.61139E-53	96.5%	5	F:structural constituent of ribosome; C:cytosolic large ribosomal subunit; C:membrane; P:translation; P:ribosome biogenesis	EC:3.6.5.3
gi|20155717|gb|BQ106055.1|BQ106055	rer1a protein	495	20	9.25289E-63	92.5%	1	C:integral to membrane
gi|20155721|gb|BQ106059.1|BQ106059	glu-rich protein	480	14	3.77196E-24	59.357142857142854%	3	F:metal ion binding; F:zinc ion binding; F:protein binding
gi|20155723|gb|BQ106061.1|BQ106061	---NA---	393	0			0
gi|20155725|gb|BQ106063.1|BQ106063	protein	502	20	1.71801E-25	59.45%	1	F:kinase activity
gi|20155728|gb|BQ106066.1|BQ106066	---NA---	502	0			0
gi|20155730|gb|BQ106068.1|BQ106068	protein tyrosine expressed	501	20	1.04923E-45	76.2%	8	F:hydrolase activity, hydrolyzing O-glycosyl compounds; F:protein tyrosine/serine/threonine phosphatase activity; F:polysaccharide binding; P:starch metabolic process; F:protein binding; P:protein amino acid dephosphorylation; C:chloroplast stroma; C:mitochondrion	EC:3.2.1.0
gi|20155732|gb|BQ106070.1|BQ106070	bzip transcription factor	502	20	4.439E-20	72.1%	5	F:sequence-specific DNA binding; F:transcription factor activity; F:protein heterodimerization activity; P:regulation of transcription, DNA-dependent; C:transcription factor complex
gi|20155733|gb|BQ106071.1|BQ106071	protein kinase	502	20	1.71747E-72	87.2%	4	P:protein amino acid phosphorylation; F:ATP binding; F:protein serine/threonine kinase activity; P:serine family amino acid metabolic process	EC:2.7.11.0
gi|20155734|gb|BQ106072.1|BQ106072	by-2 kinesin-like protein 10	501	20	3.04572E-53	86.2%	7	P:microtubule-based movement; C:microtubule associated complex; C:plasma membrane; F:ATP binding; C:plastid; F:microtubule motor activity; C:microtubule
gi|20155735|gb|BQ106073.1|BQ106073	ph domain containing protein	495	20	3.89653E-53	81.85%	3	C:plant-type cell wall; F:phosphoinositide binding; C:plastid
gi|20155737|gb|BQ106075.1|BQ106075	ribosomal protein	499	20	6.8011E-61	90.3%	14	P:translation; P:adaxial/abaxial pattern formation; F:zinc ion binding; C:nucleolus; F:structural constituent of ribosome; P:nucleocytoplasmic transport; P:protein complex assembly; P:ribosome biogenesis; F:protein binding; C:chloroplast; C:vacuole; C:cytosolic large ribosomal subunit; C:plasma membrane; F:5S rRNA binding	EC:3.6.5.3
gi|20155738|gb|BQ106076.1|BQ106076	---NA---	499	0			0
gi|20155740|gb|BQ106078.1|BQ106078	protein	504	9	4.84997E-30	50.888888888888886%	0
gi|20155741|gb|BQ106079.1|BQ106079	protein	498	20	1.47777E-31	65.45%	2	C:plasma membrane; C:plastid
gi|20155743|gb|BQ106081.1|BQ106081	protein	490	20	5.82254E-81	87.25%	2	C:plasma membrane; C:chloroplast
gi|20155745|gb|BQ106083.1|BQ106083	protein	502	20	1.61873E-46	83.9%	6	P:mitochondrial electron transport, NADH to ubiquinone; F:NADH dehydrogenase (ubiquinone) activity; C:plastid; P:ubiquinone biosynthetic process; P:sodium ion transport; P:proton transport	EC:1.6.5.3
gi|20155747|gb|BQ106085.1|BQ106085	---NA---	476	0			0
gi|20155748|gb|BQ106086.1|BQ106086	protein	496	20	2.45767E-31	77.85%	2	P:metal ion transport; F:metal ion binding
gi|20155749|gb|BQ106087.1|BQ106087	nitrite transporter	462	20	1.07705E-66	80.4%	3	C:membrane; P:oligopeptide transport; F:transporter activity
gi|20155752|gb|BQ106090.1|BQ106090	pyruvate orthophosphate dikinase regulatory protein	439	20	3.88192E-32	86.55%	8	F:phosphoprotein phosphatase activity; F:ATP binding; F:phosphotransferase activity, phosphate group as acceptor; C:chloroplast; F:protein serine/threonine kinase activity; P:protein amino acid dephosphorylation; P:serine family amino acid metabolic process; P:phosphorylation	EC:3.1.3.16; EC:2.7.4.0; EC:2.7.11.0
gi|20155753|gb|BQ106091.1|BQ106091	protein	481	20	5.80582E-33	80.95%	5	C:vacuole; F:alpha-galactosidase activity; P:globoside metabolic process; P:galactose metabolic process; P:glycerolipid metabolic process	EC:3.2.1.22
gi|20155754|gb|BQ106092.1|BQ106092	squalene synthase	367	20	2.44243E-26	92.3%	4	C:integral to membrane; F:farnesyl-diphosphate farnesyltransferase activity; P:steroid biosynthetic process; P:terpenoid biosynthetic process	EC:2.5.1.21
gi|20155755|gb|BQ106093.1|BQ106093	sieve element-occluding protein 3	514	20	1.67434E-28	62.95%	0
gi|20155756|gb|BQ106094.1|BQ106094	protein	494	20	4.75218E-75	82.0%	3	C:mitochondrion; C:plastid; F:GTP binding
gi|20155757|gb|BQ106095.1|BQ106095	amino acid permease	356	20	5.31909E-42	85.05%	4	C:integral to plasma membrane; F:amino acid transmembrane transporter activity; P:neutral amino acid transport; P:acidic amino acid transport
gi|20155758|gb|BQ106096.1|BQ106096	stearoyl-acyl-carrier protein desaturase	329	20	2.71923E-54	97.6%	5	P:fatty acid biosynthetic process; F:transition metal ion binding; P:oxidation reduction; F:acyl-[acyl-carrier-protein] desaturase activity; C:chloroplast stroma	EC:1.14.19.2
gi|20155760|gb|BQ106098.1|BQ106098	protein	495	20	1.17867E-33	84.25%	6	C:ribosome; F:structural constituent of ribosome; P:embryonic development ending in seed dormancy; C:chloroplast stroma; P:translation; P:ribosome biogenesis	EC:3.6.5.3
gi|20155761|gb|BQ106099.1|BQ106099	---NA---	413	0			0
gi|20155762|gb|BQ106100.1|BQ106100	---NA---	221	0			0
gi|20155765|gb|BQ106103.1|BQ106103	serine carboxylase ii-2	418	20	1.16127E-44	85.85%	3	F:serine-type carboxypeptidase activity; C:cytoplasmic membrane-bounded vesicle; P:proteolysis	EC:3.4.16.0
gi|20155767|gb|BQ106105.1|BQ106105	protein	504	20	2.93556E-35	82.6%	2	F:RNA binding; C:mitochondrion
gi|20155768|gb|BQ106106.1|BQ106106	cytochrome p450	388	20	9.95433E-33	66.1%	1	F:metal ion binding
gi|20155773|gb|BQ106111.1|BQ106111	citrate synthase	465	20	6.31539E-51	90.2%	10	P:cellular carbohydrate metabolic process; P:response to cadmium ion; F:ATP citrate synthase activity; C:mitochondrial matrix; F:citrate (Si)-synthase activity; F:ATP binding; P:tricarboxylic acid cycle; F:lyase activity; C:chloroplast; P:glyoxylate metabolic process	EC:2.3.3.8; EC:2.3.3.1
gi|20155774|gb|BQ106112.1|BQ106112	protein	486	20	1.36424E-37	62.1%	1	C:plasma membrane
gi|20155775|gb|BQ106113.1|BQ106113	tpr repeat nuclear	503	20	4.22048E-79	72.8%	1	F:binding
gi|20155777|gb|BQ106115.1|BQ106115	asparaginyl-trna synthetase	504	20	1.55657E-36	71.85%	11	F:asparagine-tRNA ligase activity; P:asparaginyl-tRNA aminoacylation; F:nucleic acid binding; C:mitochondrion; P:aspartyl-tRNA aminoacylation; P:ovule development; F:ATP binding; F:aspartate-tRNA ligase activity; C:chloroplast; P:alanine metabolic process; P:aspartate metabolic process	EC:6.1.1.22; EC:6.1.1.12
gi|20155779|gb|BQ106117.1|BQ106117	---NA---	353	0			0
gi|20155780|gb|BQ106118.1|BQ106118	phosphoprotein phosphatase	501	20	2.83751E-67	98.0%	17	P:protein amino acid dephosphorylation; F:zinc ion binding; P:negative regulation of flower development; F:protein serine/threonine kinase activity; P:embryonic development ending in seed dormancy; F:manganese ion binding; P:regulation of transcription, DNA-dependent; F:sequence-specific DNA binding; F:protein serine/threonine phosphatase activity; F:protein dimerization activity; F:transcription…	EC:2.7.11.0
gi|20155781|gb|BQ106119.1|BQ106119	protein	478	20	2.19583E-64	81.5%	14	F:microtubule motor activity; C:cytosol; C:microtubule associated complex; P:root development; C:microtubule; F:ATP binding; P:microtubule-based movement; P:cellular protein localization; P:protein amino acid autophosphorylation; C:vacuole; F:transmembrane receptor protein serine/threonine kinase activity; C:plasma membrane; P:transmembrane receptor protein serine/threonine kinase signaling pathw…
gi|20155782|gb|BQ106120.1|BQ106120	wd repeat	502	20	2.65583E-65	88.95%	2	F:transferase activity; C:CUL4 RING ubiquitin ligase complex
gi|20155783|gb|BQ106121.1|BQ106121	uncoupling protein	506	20	8.17741E-70	95.35%	7	F:oxidative phosphorylation uncoupler activity; F:binding; C:mitochondrial inner membrane; C:plasma membrane; P:photorespiration; P:mitochondrial transport; C:integral to membrane
gi|20155784|gb|BQ106122.1|BQ106122	vitamin-b12 independent methionine 5-methyltetrahydropteroyltriglutamate-homocysteine	504	20	4.33604E-71	95.0%	4	C:cytoplasm; P:methionine biosynthetic process; F:zinc ion binding; F:5-methyltetrahydropteroyltriglutamate-homocysteine S-methyltransferase activity	EC:2.1.1.14
gi|20155785|gb|BQ106123.1|BQ106123	sensory transduction histidine	487	20	2.56093E-52	87.9%	8	P:circadian rhythm; P:two-component signal transduction system (phosphorelay); F:two-component response regulator activity; C:nucleus; C:mitochondrion; P:red or far-red light signaling pathway; P:regulation of transcription, DNA-dependent; P:response to temperature stimulus
gi|20155786|gb|BQ106124.1|BQ106124	protein	495	20	7.83304E-62	77.0%	11	C:peroxisome; F:electron carrier activity; P:long-chain fatty acid metabolic process; P:oxidation reduction; P:fatty acid beta-oxidation; C:glyoxysome; F:acyl-CoA dehydrogenase activity; F:FAD binding; F:acyl-CoA oxidase activity; P:electron transport; P:acyl-CoA metabolic process	EC:1.3.99.3; EC:1.3.3.6
gi|20155789|gb|BQ106127.1|BQ106127	lysophosphatidic acid	497	20	6.70841E-21	91.75%	6	C:endoplasmic reticulum membrane; P:phospholipid biosynthetic process; F:obs-acylglycerol-3-phosphate O-acyltransferase activity; C:integral to membrane; P:acyl-carrier-protein biosynthetic process; P:glycerolipid metabolic process	EC:2.3.1.51
gi|20155791|gb|BQ106129.1|BQ106129	---NA---	469	0			0
gi|20155800|gb|BQ106138.1|BQ106138	#NAME?	497	7	2.56105E-4	71.85714285714286%	6	P:protein secretion; C:integral to membrane; C:membrane; F:protein transporter activity; P:protein transport; F:P-P-bond-hydrolysis-driven protein transmembrane transporter activity
gi|20155801|gb|BQ106139.1|BQ106139	conserved hypothetical protein [Ricinus communis]	502	12	4.15477E-18	60.666666666666664%	2	F:F; P:P
gi|20155802|gb|BQ106140.1|BQ106140	protein kinase family protein	498	18	3.89789E-24	77.77777777777777%	5	P:protein amino acid phosphorylation; F:ATP binding; F:protein serine/threonine kinase activity; C:plastid; P:serine family amino acid metabolic process	EC:2.7.11.0
gi|20155803|gb|BQ106141.1|BQ106141	protein	327	16	2.65834E-17	77.5625%	3	C:vacuole; P:P; C:plasma membrane
gi|20155805|gb|BQ106143.1|BQ106143	uv excision repair protein	355	20	7.71645E-25	89.9%	5	P:protein modification process; P:proteasomal ubiquitin-dependent protein catabolic process; F:damaged DNA binding; P:nucleotide-excision repair; C:nucleus
gi|20155807|gb|BQ106145.1|BQ106145	pectin methylesterase	492	20	6.40788E-80	87.4%	10	F:pectinesterase activity; P:cell wall modification; C:extracellular region; C:plant-type cell wall; F:aspartyl esterase activity; F:enzyme inhibitor activity; C:plasma membrane; P:ripening; P:starch metabolic process; P:sucrose metabolic process	EC:3.1.1.11
gi|20155809|gb|BQ106147.1|BQ106147	protein	468	18	1.32317E-16	83.5%	2	C:endomembrane system; C:mitochondrion
gi|20155810|gb|BQ106148.1|BQ106148	cpn20 (chaperonin 20) calmodulin binding	394	20	6.63031E-24	90.65%	10	P:protein folding; C:chloroplast envelope; P:response to cold; P:response to cadmium ion; F:ATP binding; C:chloroplast stroma; C:apoplast; C:chloroplast thylakoid membrane; C:mitochondrion; F:calmodulin binding
gi|20155811|gb|BQ106149.1|BQ106149	---NA---	421	0			0
gi|20155812|gb|BQ106150.1|BQ106150	60s ribosomal protein l38	445	20	4.25493E-31	96.8%	4	F:structural constituent of ribosome; P:ribosome biogenesis; C:cytosolic large ribosomal subunit; P:translation	EC:3.6.5.3
gi|20155813|gb|BQ106151.1|BQ106151	cullin	502	20	8.66323E-16	66.15%	13	C:CUL4 RING ubiquitin ligase complex; P:ubiquitin-dependent protein catabolic process; P:DNA repair; P:negative regulation of photomorphogenesis; P:protein polyubiquitination; C:plastid; P:flower development; F:ubiquitin protein ligase binding; P:sugar mediated signaling pathway; P:hormone-mediated signaling pathway; P:leaf development; P:cotyledon development; C:nucleus
gi|20155815|gb|BQ106153.1|BQ106153	---NA---	484	0			0
gi|20155819|gb|BQ106157.1|BQ106157	membrane protein	500	20	3.87985E-40	74.85%	2	C:Golgi apparatus; F:serine-type endopeptidase activity	EC:3.4.21.0
gi|20155821|gb|BQ106159.1|BQ106159	---NA---	502	0			0
gi|20155823|gb|BQ106161.1|BQ106161	emb1789 (embryo defective 1789) nucleic acid binding zinc ion binding	116	8	1.09553E-10	71.125%	2	F:nucleic acid binding; P:embryonic development ending in seed dormancy
gi|20155824|gb|BQ106162.1|BQ106162	crt3 (calreticulin 3) calcium ion binding unfolded protein binding	507	20	1.17161E-63	91.55%	4	P:protein folding; C:endoplasmic reticulum; F:unfolded protein binding; F:calcium ion binding
gi|20155826|gb|BQ106164.1|BQ106164	cytosolic protein	496	13	1.49795E-12	65.6923076923077%	3	F:F; F:translation initiation factor activity; P:P
gi|20155829|gb|BQ106167.1|BQ106167	lipid transfer protein	489	20	5.90413E-33	70.4%	2	F:lipid binding; P:lipid transport
gi|20155831|gb|BQ106169.1|BQ106169	protein	481	20	5.75221E-65	86.65%	5	F:obs-acylglycerol-3-phosphate O-acyltransferase activity; C:membrane; P:phospholipid biosynthetic process; P:acyl-carrier-protein biosynthetic process; P:glycerolipid metabolic process	EC:2.3.1.51
gi|20155833|gb|BQ106171.1|BQ106171	anthocyanin 5-aromatic	486	20	2.46899E-63	76.8%	1	F:transferase activity, transferring acyl groups other than amino-acyl groups	EC:2.3.1.0
gi|20155834|gb|BQ106172.1|BQ106172	hypothetical protein [Vitis vinifera]	497	5	2.92343E-8	44.6%	5	F:nucleic acid binding; F:RNA binding; F:phosphorylase activity; P:carbohydrate metabolic process; F:zinc ion binding
gi|20155835|gb|BQ106173.1|BQ106173	lipoxygenase	473	20	6.68711E-53	80.55%	6	F:lipoxygenase activity; P:oxidation reduction; F:iron ion binding; F:electron carrier activity; P:oxylipin biosynthetic process; P:electron transport	EC:1.13.11.12
gi|20155836|gb|BQ106174.1|BQ106174	hypothetical protein RCOM_1494490 [Ricinus communis]	504	4	6.5854E-11	65.5%	0
gi|20155837|gb|BQ106175.1|BQ106175	TNP2 [Antirrhinum majus]	283	5	9.66795E-7	53.4%	0
gi|20155839|gb|BQ106177.1|BQ106177	protein	485	20	6.94142E-82	90.4%	1	C:endomembrane system
gi|20155840|gb|BQ106178.1|BQ106178	transcription factor	503	20	6.72249E-85	97.4%	5	F:identical protein binding; F:sequence-specific DNA binding; F:transcription factor activity; P:regulation of transcription, DNA-dependent; C:transcription factor complex
gi|20155842|gb|BQ106180.1|BQ106180	histone 2	407	20	3.80584E-40	100.0%	4	C:nucleosome; F:DNA binding; P:nucleosome assembly; C:nucleus
gi|20155843|gb|BQ106181.1|BQ106181	helicase domain-containing protein	359	7	7.21085E-15	71.28571428571429%	3	F:helicase activity; F:ATP binding; P:P
gi|20155846|gb|BQ106184.1|BQ106184	cg8675 cg8675-pa	498	20	5.75747E-60	74.65%	1	P:P
gi|20155849|gb|BQ106187.1|BQ106187	alcohol dehydrogenase	469	20	1.18022E-65	93.15%	3	F:zinc ion binding; F:alcohol dehydrogenase (NAD) activity; P:oxidation reduction	EC:1.1.1.1
gi|20155853|gb|BQ106191.1|BQ106191	---NA---	497	0			0
gi|20155856|gb|BQ106194.1|BQ106194	---NA---	396	0			0
gi|20155857|gb|BQ106195.1|BQ106195	---NA---	237	0			0
gi|20155859|gb|BQ106197.1|BQ106197	nodulation receptor kinase	485	20	9.3816E-79	87.65%	8	P:protein amino acid phosphorylation; C:plasma membrane; F:protein binding; F:ATP binding; F:protein serine/threonine kinase activity; P:transmembrane receptor protein tyrosine kinase signaling pathway; C:plastid; P:serine family amino acid metabolic process	EC:2.7.11.0
gi|20155862|gb|BQ106200.1|BQ106200	3-hydroxy-3-methylglutaryl coenzyme a reductase	502	20	6.91722E-76	94.55%	10	C:endoplasmic reticulum membrane; F:NADP or NADPH binding; P:isoprenoid biosynthetic process; P:oxidation reduction; C:plastid membrane; C:integral to membrane; P:coenzyme A metabolic process; F:hydroxymethylglutaryl-CoA reductase (NADPH) activity; C:mitochondrial membrane; P:steroid biosynthetic process	EC:1.1.1.34
gi|20155865|gb|BQ106203.1|BQ106203	4-methyl-5(b-hydroxyethyl)-thiazole monophosphate biosynthesis	502	20	1.31807E-64	78.75%	5	C:vacuole; P:response to cadmium ion; C:plasma membrane; C:chloroplast; P:thiamin biosynthetic process
gi|20155869|gb|BQ106207.1|BQ106207	protein	476	20	1.86301E-71	84.9%	6	C:cytoplasmic membrane-bounded vesicle; F:protein binding; C:membrane coat; P:vesicle-mediated transport; P:intracellular protein transport; C:plastid
gi|20155870|gb|BQ106208.1|BQ106208	protein	502	18	2.19286E-35	71.0%	4	F:binding; C:chloroplast; C:nucleus; P:DNA repair
gi|20155871|gb|BQ106209.1|BQ106209	s-adenosylmethionine synthetase	501	20	2.11412E-46	93.3%	8	F:potassium ion binding; F:ATP binding; C:cytoplasm; P:one-carbon metabolic process; F:methionine adenosyltransferase activity; F:cobalt ion binding; F:magnesium ion binding; P:methionine metabolic process	EC:2.5.1.6
gi|20155872|gb|BQ106210.1|BQ106210	kinesin-related protein	477	20	3.41133E-41	80.85%	8	P:microtubule-based movement; C:microtubule associated complex; F:protein binding; F:ATP binding; C:chloroplast; F:zinc ion binding; F:microtubule motor activity; C:microtubule
gi|20155874|gb|BQ106212.1|BQ106212	protein	501	20	4.97395E-88	92.05%	4	F:zinc ion binding; F:nucleic acid binding; C:intracellular; F:protein binding
gi|20155879|gb|BQ106217.1|BQ106217	isoprene synthase	499	20	2.9501E-64	81.8%	3	P:metabolic process; F:lyase activity; F:magnesium ion binding
gi|20155881|gb|BQ106219.1|BQ106219	duf26 domain-containing protein 1	335	20	1.76959E-13	79.0%	0
gi|20155882|gb|BQ106220.1|BQ106220	---NA---	501	0			0
gi|20155884|gb|BQ106222.1|BQ106222	disease resistance protein	349	20	8.8978E-21	57.5%	2	P:defense response to fungus; C:cell wall
gi|20155886|gb|BQ106224.1|BQ106224	f-box family protein	502	20	3.05988E-37	49.35%	1	F:catalytic activity
gi|20155887|gb|BQ106225.1|BQ106225	caltractin	223	20	1.38097E-29	89.75%	13	C:bacterial-type flagellum; F:nucleic acid binding; F:calcium ion binding; F:ATP-dependent helicase activity; P:chromatin assembly or disassembly; C:centrosome; P:cell division; P:ciliary or flagellar motility; F:ATP binding; C:chromatin; P:mitosis; F:chromatin binding; C:nucleus
gi|20155888|gb|BQ106226.1|BQ106226	importin beta-	503	20	4.84006E-67	90.25%	17	C:plastid; P:protein import into nucleus, docking; C:ribosome; P:multidimensional cell growth; P:translation; F:protein transporter activity; F:RNA-directed DNA polymerase activity; C:nuclear pore; P:leaf morphogenesis; P:meristem structural organization; P:auxin polar transport; P:RNA-dependent DNA replication; P:radial pattern formation; F:structural constituent of ribosome; F:RNA binding; P:le…	EC:3.6.5.3; EC:2.7.7.49
gi|20155889|gb|BQ106227.1|BQ106227	map kinase	503	20	8.31354E-43	86.2%	6	F:MAP kinase activity; P:protein amino acid phosphorylation; P:cell cycle; F:ATP binding; P:transmembrane receptor protein serine/threonine kinase signaling pathway; P:serine family amino acid metabolic process	EC:2.7.11.24
gi|20155891|gb|BQ106229.1|BQ106229	gip1-like protein	498	20	9.86642E-44	93.25%	5	P:response to fructose stimulus; C:endomembrane system; P:response to sucrose stimulus; P:gibberellic acid mediated signaling pathway; P:response to glucose stimulus
gi|20155892|gb|BQ106230.1|BQ106230	pyruvate dehydrogenase e1 component subunit beta	502	20	1.01391E-48	86.8%	16	F:pyruvate dehydrogenase (acetyl-transferring) activity; C:mitochondrion; C:nucleolus; P:pentose-phosphate shunt; P:defense response to bacterium; P:oxidation reduction; F:phosphogluconate dehydrogenase (decarboxylating) activity; F:NADP or NADPH binding; C:plasma membrane; P:gluconeogenesis; P:glycolysis; P:isoleucine biosynthetic process; P:leucine biosynthetic process; P:valine biosynthetic pr…	EC:1.2.4.1; EC:1.1.1.44
gi|20155894|gb|BQ106232.1|BQ106232	chalcone isomerase	467	9	1.78804E-29	54.111111111111114%	4	F:chalcone isomerase activity; F:F; P:P; P:flavonoid biosynthetic process
gi|20155895|gb|BQ106233.1|BQ106233	at1g08480 t27g7_10	486	16	9.46958E-31	71.625%	4	C:vacuole; C:mitochondrion; C:plastid; C:plasma membrane
gi|20155896|gb|BQ106234.1|BQ106234	ribosomal protein l30	487	20	3.23959E-47	96.95%	4	F:structural constituent of ribosome; C:cytosolic large ribosomal subunit; P:translation; P:ribosome biogenesis	EC:3.6.5.3
gi|20155897|gb|BQ106235.1|BQ106235	---NA---	488	0			0
gi|20155898|gb|BQ106236.1|BQ106236	branched-chain amino acid aminotransferase	475	20	1.86734E-63	87.35%	10	F:branched-chain-amino-acid transaminase activity; C:mitochondrion; C:chloroplast; P:isoleucine catabolic process; P:leucine catabolic process; P:valine catabolic process; P:isoleucine biosynthetic process; P:leucine biosynthetic process; P:valine biosynthetic process; P:pantothenate biosynthetic process	EC:2.6.1.42
gi|20155899|gb|BQ106237.1|BQ106237	protein	335	20	3.54089E-38	87.55%	12	F:NAD(P)H dehydrogenase (quinone) activity; P:defense response to bacterium; P:response to oxidative stress; C:peroxisome; P:oxidation reduction; F:FMN reductase activity; C:chloroplast stroma; F:zinc ion binding; P:response to salt stress; C:mitochondrion; P:electron transport; P:steroid biosynthetic process	EC:1.6.5.2; EC:1.5.1.29
gi|20155900|gb|BQ106238.1|BQ106238	---NA---	378	0			0
gi|20155902|gb|BQ106240.1|BQ106240	chaperone protein	454	20	9.33357E-39	74.2%	9	P:cellularization of the embryo sac; P:chaperone mediated protein folding requiring cofactor; P:polar nucleus fusion; P:synergid death; F:heat shock protein binding; F:unfolded protein binding; P:nuclear membrane fusion; C:plastid; C:mitochondrion
gi|20155909|gb|BQ106247.1|BQ106247	---NA---	302	0			0
gi|20155910|gb|BQ106248.1|BQ106248	protein	487	20	2.31627E-53	71.95%	5	P:medium-chain fatty acid metabolic process; C:peroxisome; P:fatty acid beta-oxidation; F:acyl-CoA oxidase activity; P:acyl-CoA metabolic process	EC:1.3.3.6
gi|20155912|gb|BQ106250.1|BQ106250	hypothetical protein [Vitis vinifera]	498	9	7.58958E-28	57.55555555555556%	4	F:F; P:carbohydrate metabolic process; P:P; F:oxidoreductase activity, acting on CH-OH group of donors
gi|20155914|gb|BQ106252.1|BQ106252	---NA---	504	0			0
gi|20155915|gb|BQ106253.1|BQ106253	rna polymerase ii and iii kda subunit	503	20	2.18778E-43	75.85%	7	F:DNA-directed RNA polymerase activity; F:DNA binding; C:cytoplasmic membrane-bounded vesicle; C:nucleolus; P:purine base metabolic process; P:pyrimidine base metabolic process; P:transcription, DNA-dependent	EC:2.7.7.6
gi|20155916|gb|BQ106254.1|BQ106254	exonuclease family protein	453	20	9.31195E-47	72.9%	3	F:exonuclease activity; F:nucleic acid binding; C:intracellular
gi|20155918|gb|BQ106256.1|BQ106256	protein	502	20	1.27666E-59	84.45%	3	C:cytoplasmic membrane-bounded vesicle; C:plant-type cell wall; C:mitochondrion
gi|20155919|gb|BQ106257.1|BQ106257	predicted protein [Populus trichocarpa]	493	3	2.24881E-8	55.0%	0
gi|20155920|gb|BQ106258.1|BQ106258	acyl- :diacylglycerol acyltransferase 1	153	2	4.31046E-7	72.5%	4	F:acyltransferase activity; F:transferase activity; C:integral to membrane; C:membrane
gi|20155921|gb|BQ106259.1|BQ106259	---NA---	479	0			0
gi|20155922|gb|BQ106260.1|BQ106260	at4g37300 c7a10_60	498	20	1.24521E-46	61.1%	1	P:embryonic development ending in seed dormancy
gi|20155923|gb|BQ106261.1|BQ106261	oxidation protection	477	20	2.6789E-18	85.25%	3	F:F; C:chloroplast; P:P
gi|20155924|gb|BQ106262.1|BQ106262	---NA---	508	0			0
gi|20155925|gb|BQ106263.1|BQ106263	acyl synthetase	495	20	2.15302E-27	71.7%	5	C:plasma membrane; P:cutin biosynthetic process; P:defense response to fungus; F:long-chain-fatty-acid-CoA ligase activity; P:lateral root formation	EC:6.2.1.3
gi|20155927|gb|BQ106265.1|BQ106265	inorganic pyrophosphatase	499	20	1.68363E-77	99.6%	8	F:hydrogen-translocating pyrophosphatase activity; C:vacuolar membrane; F:magnesium ion binding; P:proton transport; F:hydrogen ion transmembrane transporter activity; F:inorganic diphosphatase activity; C:integral to membrane; P:oxidative phosphorylation	EC:3.6.1.1
gi|20155928|gb|BQ106266.1|BQ106266	nadp-specific isocitrate dehydrogenase	500	20	4.70991E-62	95.15%	15	F:manganese ion binding; F:copper ion binding; P:response to cadmium ion; C:plasma membrane; F:protein binding; F:isocitrate dehydrogenase (NADP+) activity; P:oxidation reduction; F:magnesium ion binding; C:chloroplast; P:isocitrate metabolic process; C:apoplast; P:response to salt stress; P:glyoxylate cycle; P:glutathione metabolic process; P:reductive tricarboxylic acid cycle	EC:1.1.1.42
gi|20155929|gb|BQ106267.1|BQ106267	chloroplast small heat shock protein	507	20	6.93263E-32	62.75%	1	P:response to stress
gi|20155931|gb|BQ106269.1|BQ106269	protein	486	20	9.73153E-52	70.35%	3	C:plasma membrane; F:signal transducer activity; P:signal transduction
gi|20155934|gb|BQ106272.1|BQ106272	protein	503	18	3.85284E-48	85.61111111111111%	2	C:chloroplast thylakoid membrane; P:aging
gi|20155935|gb|BQ106273.1|BQ106273	---NA---	490	0			0
gi|20155936|gb|BQ106274.1|BQ106274	---NA---	495	0			0
gi|20155938|gb|BQ106276.1|BQ106276	---NA---	323	0			0
gi|20155941|gb|BQ106279.1|BQ106279	---NA---	316	0			0
gi|20155942|gb|BQ106280.1|BQ106280	---NA---	285	0			0
gi|20155943|gb|BQ106281.1|BQ106281	---NA---	345	0			0
gi|20155944|gb|BQ106282.1|BQ106282	leucine rich repeat protein	461	20	2.14268E-19	86.3%	8	P:defense response; C:cytoplasmic membrane-bounded vesicle; F:protein binding; C:cell wall; P:signal transduction; C:chloroplast; C:membrane; C:apoplast
gi|20155945|gb|BQ106283.1|BQ106283	myosin heavy chain-related	425	14	9.39802E-55	84.5%	1	P:embryonic development ending in seed dormancy
gi|20155947|gb|BQ106285.1|BQ106285	peptidyl-prolyl cis-trans isomerase cyclophilin-type family protein	493	12	3.23225E-23	72.25%	5	P:protein folding; F:peptidyl-prolyl cis-trans isomerase activity; C:Golgi apparatus; C:mitochondrion; C:plasma membrane	EC:5.2.1.8
gi|20155948|gb|BQ106286.1|BQ106286	---NA---	117	0			0
gi|20155949|gb|BQ106287.1|BQ106287	---NA---	320	0			0
gi|20155950|gb|BQ106288.1|BQ106288	PREDICTED: hypothetical protein [Vitis vinifera]	498	20	1.41811E-58	86.7%	2	C:mitochondrion; C:chloroplast
gi|20155953|gb|BQ106291.1|BQ106291	flavine-containing monoxygenase	502	20	5.78408E-28	70.7%	3	P:auxin biosynthetic process; F:oxidoreductase activity; C:cytoplasmic membrane-bounded vesicle
gi|20155955|gb|BQ106293.1|BQ106293	carboxylesterase/ lipase	290	20	1.52885E-12	75.25%	9	P:systemic acquired resistance; C:extracellular space; F:carboxylesterase activity; F:lipase activity; P:defense response to fungus, incompatible interaction; P:jasmonic acid and ethylene-dependent systemic resistance, ethylene mediated signaling pathway; P:response to salicylic acid stimulus; P:induced systemic resistance, ethylene mediated signaling pathway; P:lipid catabolic process	EC:3.1.1.0; EC:3.1.1.1;
gi|20155960|gb|BQ106298.1|BQ106298	unknown [Glycine max]	504	6	8.0501E-9	62.166666666666664%	1	F:DNA binding
gi|20155961|gb|BQ106299.1|BQ106299	protein	500	20	1.42471E-42	71.15%	3	F:protein kinase activity; C:chloroplast; F:nucleotide binding
gi|20155963|gb|BQ106301.1|BQ106301	protein phosphatase	461	20	1.20545E-46	74.3%	4	F:protein serine/threonine phosphatase activity; P:leaf development; P:protein amino acid dephosphorylation; C:protein serine/threonine phosphatase complex
gi|20155964|gb|BQ106302.1|BQ106302	protein	498	20	2.60246E-36	75.25%	3	P:response to water deprivation; P:response to abscisic acid stimulus; P:hyperosmotic salinity response
gi|20155966|gb|BQ106304.1|BQ106304	dihydroorotate dehydrogenase family protein	503	20	2.23271E-88	92.25%	5	P:UMP biosynthetic process; F:dihydroorotate oxidase activity; P:oxidation reduction; C:chloroplast; P:'de novo' pyrimidine base biosynthetic process	EC:1.3.3.1
gi|20155967|gb|BQ106305.1|BQ106305	protein mo25	516	20	6.41716E-76	84.35%	1	F:binding
gi|20155968|gb|BQ106306.1|BQ106306	er glycerol-phosphate acyltransferase	503	20	5.00868E-64	80.0%	7	F:obs-acylglycerol-3-phosphate O-acyltransferase activity; C:membrane; F:glycerol-3-phosphate O-acyltransferase activity; P:cutin biosynthetic process; P:phospholipid biosynthetic process; P:acyl-carrier-protein biosynthetic process; P:glycerolipid metabolic process	EC:2.3.1.51; EC:2.3.1.15
gi|20155969|gb|BQ106307.1|BQ106307	---NA---	457	0			0
gi|20155970|gb|BQ106308.1|BQ106308	early flowering 3	497	20	1.48756E-36	50.1%	1	F:transferase activity
gi|20155971|gb|BQ106309.1|BQ106309	---NA---	212	0			0
gi|20155972|gb|BQ106310.1|BQ106310	atp synthase beta chain	487	20	5.745E-28	89.65%	6	F:hydrogen-exporting ATPase activity, phosphorylative mechanism; F:hydrogen ion transporting ATP synthase activity, rotational mechanism; P:ATP synthesis coupled proton transport; F:ATP binding; F:proton-transporting ATPase activity, rotational mechanism; C:mitochondrial proton-transporting ATP synthase, catalytic core	EC:3.6.3.6; EC:3.6.3.14
gi|20155973|gb|BQ106311.1|BQ106311	protein	493	20	6.29399E-49	75.3%	2	F:protein binding; C:plasma membrane
gi|20155974|gb|BQ106312.1|BQ106312	---NA---	399	0			0
gi|20155976|gb|BQ106314.1|BQ106314	---NA---	501	0			0
gi|20155977|gb|BQ106315.1|BQ106315	---NA---	500	0			0
gi|20155978|gb|BQ106316.1|BQ106316	glucose-6-phosphate dehydrogenase	391	20	2.58481E-65	93.7%	7	F:binding; F:glucose-6-phosphate dehydrogenase activity; P:oxidation reduction; C:chloroplast; C:cytosol; P:pentose-phosphate shunt, oxidative branch; P:glutathione metabolic process	EC:1.1.1.49
gi|20155979|gb|BQ106317.1|BQ106317	---NA---	181	0			0
gi|20155980|gb|BQ106318.1|BQ106318	u4977_arath ame: full=upf0497 membrane protein at2g28370	270	10	5.54429E-7	70.7%	1	C:plasma membrane
gi|20155985|gb|BQ106323.1|BQ106323	calcineurin subunit b	383	20	7.73743E-9	81.0%	1	F:calcium ion binding
gi|20155986|gb|BQ106324.1|BQ106324	---NA---	253	0			0
gi|20155987|gb|BQ106325.1|BQ106325	kda sulfur-rich protein	470	20	2.75898E-14	72.25%	1	P:defense response
gi|20155990|gb|BQ106328.1|BQ106328	ap2 erf domain-containing transcription factor	496	20	3.78285E-40	77.55%	8	P:response to water deprivation; P:regulation of transcription, DNA-dependent; P:cutin biosynthetic process; F:sequence-specific DNA binding; F:transcription factor activity; P:wax metabolic process; P:ethylene mediated signaling pathway; C:transcription factor complex
gi|20155991|gb|BQ106329.1|BQ106329	poly(adp-ribose) polymerase	446	20	5.3825E-26	80.55%	12	P:base-excision repair; C:nucleolus; P:response to oxidative stress; F:NAD or NADH binding; C:nucleoplasm; F:DNA binding; P:response to abiotic stimulus; F:protein binding; P:response to abscisic acid stimulus; F:NAD+ ADP-ribosyltransferase activity; P:protein amino acid ADP-ribosylation; F:zinc ion binding	EC:2.4.2.30
gi|20155992|gb|BQ106330.1|BQ106330	---NA---	138	0			0
gi|20155996|gb|BQ106334.1|BQ106334	predicted protein [Populus trichocarpa]	310	2	2.30414E-5	63.0%	0
gi|20155997|gb|BQ106335.1|BQ106335	protein	489	18	1.25929E-67	82.22222222222223%	6	C:nuclear pore; C:nucleolus; P:transport; P:metabolic process; F:transferase activity, transferring hexosyl groups; C:mitochondrion	EC:2.4.1.0
gi|20155998|gb|BQ106336.1|BQ106336	40s ribosomal protein s15	399	20	1.71857E-48	96.1%	5	F:structural constituent of ribosome; C:small ribosomal subunit; C:membrane; P:translation; P:ribosome biogenesis	EC:3.6.5.3
gi|20156000|gb|BQ106338.1|BQ106338	cysteine proteinase	493	20	6.61575E-85	95.75%	2	P:proteolysis; F:cysteine-type endopeptidase activity	EC:3.4.22.0
gi|20156002|gb|BQ106340.1|BQ106340	pyrophosphate-dependent phosphofructokinase beta subunit	479	20	4.28542E-60	88.35%	15	C:pyrophosphate-dependent phosphofructokinase complex, beta-subunit complex; P:response to cadmium ion; F:6-phosphofructokinase activity; C:6-phosphofructokinase complex; C:cell wall; F:diphosphate-fructose-6-phosphate 1-phosphotransferase activity; F:ATP binding; P:glycolysis; C:membrane; C:plastid; P:fructose metabolic process; P:galactose metabolic process; P:mannose metabolic process; P:gluco…	EC:2.7.1.11; EC:2.7.1.90
gi|20156003|gb|BQ106341.1|BQ106341	breast carcinoma amplified	503	7	2.28509E-8	68.85714285714286%	1	C:mitochondrion
gi|20156004|gb|BQ106342.1|BQ106342	unknown protein [Arabidopsis thaliana]	481	5	3.7895E-8	76.0%	1	P:response to oxidative stress
gi|20156006|gb|BQ106344.1|BQ106344	zinc finger (c3hc4-type ring finger) family protein	506	20	6.97093E-45	59.95%	1	F:metal ion binding
gi|20156007|gb|BQ106345.1|BQ106345	protein	508	20	2.38271E-32	61.85%	2	P:lipid metabolic process; F:triglyceride lipase activity
gi|20156010|gb|BQ106348.1|BQ106348	mandelonitrile glucosyltransferase ugt85a19	502	20	2.32662E-61	85.1%	2	F:transferase activity, transferring hexosyl groups; P:metabolic process	EC:2.4.1.0
gi|20156011|gb|BQ106349.1|BQ106349	---NA---	502	0			0
gi|20156013|gb|BQ106351.1|BQ106351	beta-glucosidase d7	495	20	1.56373E-94	87.2%	3	F:amygdalin beta-glucosidase activity; P:carbohydrate metabolic process; F:cation binding	EC:3.2.1.117
gi|20156015|gb|BQ106353.1|BQ106353	---NA---	112	0			0
gi|20156016|gb|BQ106354.1|BQ106354	---NA---	291	0			0
gi|20156017|gb|BQ106355.1|BQ106355	---NA---	503	0			0
gi|20156018|gb|BQ106356.1|BQ106356	---NA---	501	0			0
gi|20156020|gb|BQ106358.1|BQ106358	btb poz domain-containing protein	379	13	4.8547E-19	91.84615384615384%	2	F:protein binding; P:cell adhesion
gi|20156025|gb|BQ106363.1|BQ106363	glycoside hydrolase family 28 expressed	503	20	1.71747E-72	83.65%	6	C:cytoplasmic membrane-bounded vesicle; C:vacuole; F:polygalacturonase activity; P:cellular cell wall organization; P:starch metabolic process; P:sucrose metabolic process	EC:3.2.1.15
gi|20156026|gb|BQ106364.1|BQ106364	protein	470	20	3.46592E-33	93.55%	4	F:serine-type endopeptidase activity; C:chloroplastic endopeptidase Clp complex; C:chloroplast thylakoid; P:proteolysis	EC:3.4.21.0
gi|20156029|gb|BQ106367.1|BQ106367	PREDICTED: hypothetical protein [Vitis vinifera]	406	14	3.81468E-32	80.42857142857143%	1	C:plastid
gi|20156031|gb|BQ106369.1|BQ106369	at1g12930 f13k23_14	297	15	2.64467E-41	82.93333333333334%	1	F:binding
gi|20156032|gb|BQ106370.1|BQ106370	---NA---	499	0			0
gi|20156033|gb|BQ106371.1|BQ106371	rna-binding protein	493	20	1.70991E-32	62.65%	4	F:RNA binding; C:chloroplast part; C:ribonucleoprotein complex; F:nucleotide binding
gi|20156034|gb|BQ106372.1|BQ106372	ubiquitin conjugating enzyme 2	296	20	1.35693E-53	94.25%	4	P:ubiquitin-dependent protein catabolic process; F:ubiquitin-protein ligase activity; P:regulation of protein metabolic process; P:protein ubiquitination	EC:6.3.2.19
gi|20156035|gb|BQ106373.1|BQ106373	---NA---	393	0			0
gi|20156036|gb|BQ106374.1|BQ106374	coatomer alpha	221	20	1.58537E-25	84.95%	8	C:plasma membrane; F:protein binding; C:CUL4 RING ubiquitin ligase complex; P:intracellular protein transport; P:ER to Golgi vesicle-mediated transport; C:mitochondrion; C:COPI vesicle coat; F:structural molecule activity
gi|20156037|gb|BQ106375.1|BQ106375	pollen specific protein	491	20	4.33816E-60	85.8%	1	P:cell differentiation
gi|20156041|gb|BQ106379.1|BQ106379	protein	503	20	3.82613E-72	85.2%	7	P:protein amino acid phosphorylation; C:endomembrane system; F:carbohydrate binding; P:recognition of pollen; F:ATP binding; F:protein serine/threonine kinase activity; P:serine family amino acid metabolic process	EC:2.7.11.0
gi|20156042|gb|BQ106380.1|BQ106380	protein	496	20	9.81732E-89	90.2%	2	F:F; P:P
gi|20156044|gb|BQ106382.1|BQ106382	---NA---	485	0			0
gi|20156046|gb|BQ106384.1|BQ106384	multidrug resistance protein abc transporter family	398	20	1.45408E-63	91.1%	4	F:ATPase activity, coupled to transmembrane movement of substances; P:transport; F:ATP binding; C:integral to membrane
gi|20156048|gb|BQ106386.1|BQ106386	tyrosylprotein sulfotransferase	474	16	2.3842E-26	77.875%	5	F:ATP binding; P:fructose 2,6-bisphosphate metabolic process; C:integral to membrane; F:catalytic activity; F:sulfotransferase activity
gi|20156049|gb|BQ106387.1|BQ106387	protein	502	20	3.98707E-45	67.15%	6	P:anthocyanin biosynthetic process; P:chlorophyll biosynthetic process; F:transcription activator activity; C:nucleus; P:response to light stimulus; P:positive regulation of transcription
gi|20156050|gb|BQ106388.1|BQ106388	selenium-binding protein	456	20	2.97543E-53	89.95%	8	F:nutrient reservoir activity; P:response to cadmium ion; P:polar nucleus fusion; F:selenium binding; F:sugar:hydrogen symporter activity; P:carbohydrate transport; C:membrane; F:zinc ion binding
gi|20156051|gb|BQ106389.1|BQ106389	myb-like dna-binding protein	500	8	1.02576E-24	49.875%	4	P:regulation of transcription; C:nucleus; P:protein modification process; F:DNA binding
gi|20156052|gb|BQ106390.1|BQ106390	ara6 gtp binding gtpase	471	17	2.17626E-11	79.88235294117646%	8	C:early endosome; F:GTP binding; P:early endosome to late endosome transport; C:external side of endosome membrane; F:protein binding; P:small GTPase mediated signal transduction; F:GTPase activity; P:protein transport	EC:3.6.5.1; EC:3.6.5.2; EC:3.6.5.3; EC:3.6.5.4
gi|20156057|gb|BQ106395.1|BQ106395	protein	502	20	1.91658E-39	90.05%	14	F:transcription regulator activity; F:binding; F:ADP transmembrane transporter activity; P:mitochondrial transport; C:integral to membrane; C:mitochondrial inner membrane; P:regulation of transcription; C:plastid; P:ATP transport; P:aerobic respiration; P:ADP transport; F:ATP transmembrane transporter activity; C:nucleus; C:plasma membrane
gi|20156060|gb|BQ106398.1|BQ106398	---NA---	404	0			0
gi|20156061|gb|BQ106399.1|BQ106399	cytochrome b561	442	20	2.13075E-14	80.55%	3	C:cytoplasmic membrane-bounded vesicle; C:integral to membrane; C:mitochondrion
gi|20156062|gb|BQ106400.1|BQ106400	ran gtpase binding	506	20	1.49027E-71	74.3%	1	F:Ran GTPase binding
gi|20156063|gb|BQ106401.1|BQ106401	---NA---	378	0			0
gi|20156065|gb|BQ106403.1|BQ106403	chaperone binding	471	13	6.13299E-6	74.61538461538461%	1	F:binding
gi|20156066|gb|BQ106404.1|BQ106404	---NA---	360	0			0
gi|20156067|gb|BQ106405.1|BQ106405	ribulose-phosphate 3-epimerase	402	20	7.40669E-60	90.35%	5	C:endomembrane system; C:plasma membrane; F:ribulose-phosphate 3-epimerase activity; P:pentose-phosphate shunt; P:carbon utilization	EC:5.1.3.1
gi|20156068|gb|BQ106406.1|BQ106406	---NA---	124	0			0
gi|20156069|gb|BQ106407.1|BQ106407	---NA---	147	0			0
gi|20156070|gb|BQ106408.1|BQ106408	protein	502	20	7.43259E-84	83.55%	4	P:protein amino acid phosphorylation; F:ATP binding; F:protein serine/threonine kinase activity; P:serine family amino acid metabolic process	EC:2.7.11.0
gi|20156071|gb|BQ106409.1|BQ106409	zinc finger (ccch-type) family protein rna recognition motif -containing protein	500	1	5.85171E-4	68.0%	0
gi|20156072|gb|BQ106410.1|BQ106410	beta-galactosidase expressed	455	20	8.11991E-59	79.5%	10	F:sugar binding; F:cation binding; C:cytoplasmic membrane-bounded vesicle; C:membrane; F:beta-galactosidase activity; C:beta-galactosidase complex; P:galactose metabolic process; P:glycosaminoglycan catabolic process; P:glycosphingolipid metabolic process; P:glycerolipid metabolic process	EC:3.2.1.23
gi|20156074|gb|BQ106412.1|BQ106412	protein	324	20	2.24329E-40	71.55%	1	F:nucleotide binding
gi|20156075|gb|BQ106413.1|BQ106413	polynucleotide adenylyltransferase family protein	496	20	3.80044E-24	51.65%	3	C:endomembrane system; P:RNA processing; F:polynucleotide adenylyltransferase activity
gi|20156076|gb|BQ106414.1|BQ106414	zip transporter	510	20	5.38433E-64	84.1%	3	C:integral to membrane; P:zinc ion transport; F:zinc ion transmembrane transporter activity
gi|20156078|gb|BQ106416.1|BQ106416	---NA---	445	0			0
gi|20156079|gb|BQ106417.1|BQ106417	conserved hypothetical protein [Ricinus communis]	500	1	2.62671E-4	73.0%	0
gi|20156080|gb|BQ106418.1|BQ106418	af462820_1 at3g27930 k24a2_2	497	16	7.85123E-54	75.0%	1	F:F
gi|20156081|gb|BQ106419.1|BQ106419	3-ketoacyl- thiolase	447	20	7.70268E-41	83.95%	15	P:glyoxysome organization; C:peroxisome; C:mitochondrion; C:nucleolus; F:acetyl-CoA C-acyltransferase activity; P:jasmonic acid biosynthetic process; P:fatty acid beta-oxidation; C:chloroplast; C:plasma membrane; P:isoleucine catabolic process; P:leucine catabolic process; P:valine catabolic process; P:bile acid biosynthetic process; P:benzoate metabolic process; P:acyl-carrier-protein biosynthet…	EC:2.3.1.16
gi|20156083|gb|BQ106421.1|BQ106421	4-methyl-5(b-hydroxyethyl)-thiazol monophosphate biosynthesis enzyme	497	20	1.06113E-50	80.3%	5	C:vacuole; P:response to cadmium ion; C:plasma membrane; C:chloroplast; P:thiamin biosynthetic process
gi|20156085|gb|BQ106423.1|BQ106423	---NA---	477	0			0
gi|20156087|gb|BQ106425.1|BQ106425	aspartate aminotransferase	501	20	2.67437E-41	90.2%	17	F:pyridoxal phosphate binding; F:L-aspartate:2-oxoglutarate aminotransferase activity; P:embryonic development ending in seed dormancy; F:obs-aminocyclopropane-1-carboxylate synthase activity; C:plastid; P:tryptophan biosynthetic process; P:oxaloacetate metabolic process; P:alanine metabolic process; P:arginine metabolic process; P:aspartate metabolic process; P:cysteine metabolic process; P:glut…	EC:2.6.1.1; EC:4.4.1.14
gi|20156090|gb|BQ106428.1|BQ106428	gtp-binding protein	428	4	2.11399E-6	68.0%	0
gi|20156092|gb|BQ106430.1|BQ106430	mitochondrial transcription termination factor	340	20	6.38887E-48	74.6%	2	C:mitochondrion; C:chloroplast
gi|20156093|gb|BQ106431.1|BQ106431	alcohol oxidase	503	20	4.39801E-52	78.95%	7	F:FAD binding; C:endoplasmic reticulum; F:long-chain-alcohol oxidase activity; C:microsome; F:electron carrier activity; C:mitochondrion; P:electron transport	EC:1.1.3.20
gi|20156096|gb|BQ106434.1|BQ106434	protein	456	12	4.9387E-32	70.0%	1	C:chloroplast thylakoid membrane
gi|20156099|gb|BQ106437.1|BQ106437	protein	502	20	9.86614E-28	58.15%	2	C:nucleus; C:cytosol
gi|20156100|gb|BQ106438.1|BQ106438	---NA---	422	0			0
gi|20156101|gb|BQ106439.1|BQ106439	branched-chain amino acid expressed	506	20	5.47239E-74	75.9%	8	F:branched-chain-amino-acid transaminase activity; P:isoleucine catabolic process; P:leucine catabolic process; P:valine catabolic process; P:isoleucine biosynthetic process; P:leucine biosynthetic process; P:valine biosynthetic process; P:pantothenate biosynthetic process	EC:2.6.1.42
gi|20156102|gb|BQ106440.1|BQ106440	protein	499	19	3.84402E-72	83.15789473684211%	0
gi|20156104|gb|BQ106442.1|BQ106442	spindle assembly checkpoint component	502	13	1.36716E-53	71.84615384615384%	1	C:mitochondrion
gi|20156105|gb|BQ106443.1|BQ106443	zinc finger (b-box type) family protein	508	8	1.71551E-14	65.5%	3	P:regulation of transcription; F:transcription factor activity; C:transcription factor complex
gi|20156107|gb|BQ106445.1|BQ106445	short-chain dehydrogenase reductase family protein	471	20	4.33446E-52	88.45%	4	F:binding; F:oxidoreductase activity; P:oxidation reduction; C:chloroplast inner membrane
gi|20156108|gb|BQ106446.1|BQ106446	endo-beta- -glucanase	504	20	1.48338E-87	95.35%	5	C:extracellular region; F:carbohydrate binding; F:cellulase activity; P:starch metabolic process; P:sucrose metabolic process	EC:3.2.1.4
gi|20156110|gb|BQ106448.1|BQ106448	protein	503	20	1.20047E-41	86.15%	10	P:ubiquitin-dependent protein catabolic process; P:cell cycle; P:embryonic development ending in seed dormancy; C:cullin-RING ubiquitin ligase complex; F:ubiquitin protein ligase binding; P:endosperm development; P:positive regulation of flower development; F:ubiquitin-protein ligase activity; P:response to red or far red light; P:protein ubiquitination	EC:6.3.2.19
gi|20156111|gb|BQ106449.1|BQ106449	---NA---	415	0			0
gi|20156115|gb|BQ106453.1|BQ106453	---NA---	342	0			0
gi|20156116|gb|BQ106454.1|BQ106454	tubulin beta-2 beta-3 chain	509	20	1.20123E-92	100.0%	12	C:cell wall; P:response to salt stress; C:microtubule; C:tubulin complex; P:protein polymerization; P:microtubule-based movement; F:protein binding; F:GTPase activity; F:structural constituent of cytoskeleton; P:response to cadmium ion; F:GTP binding; C:plasma membrane	EC:3.6.5.1; EC:3.6.5.2; EC:3.6.5.3; EC:3.6.5.4
gi|20156119|gb|BQ106457.1|BQ106457	senescence-inducible chloroplast stay-green protein	486	20	4.24086E-39	81.15%	1	P:chlorophyll catabolic process
gi|20156121|gb|BQ106459.1|BQ106459	protein	496	20	1.82264E-26	73.9%	1	C:plastid
gi|20156122|gb|BQ106460.1|BQ106460	adp-ribosylation factor	464	20	2.16014E-83	100.0%	6	F:GTP binding; F:hydrolase activity; P:intracellular protein transport; P:small GTPase mediated signal transduction; C:mitochondrion; F:transporter activity
gi|20156123|gb|BQ106461.1|BQ106461	leucyl-trna synthetase	348	20	8.55846E-40	87.5%	7	C:cytoplasm; F:leucine-tRNA ligase activity; P:leucyl-tRNA aminoacylation; F:ATP binding; P:isoleucine biosynthetic process; P:leucine biosynthetic process; P:valine biosynthetic process	EC:6.1.1.4
gi|20156124|gb|BQ106462.1|BQ106462	udp-glucose 6-	390	20	5.60336E-44	95.15%	8	C:endomembrane system; F:UDP-glucose 6-dehydrogenase activity; P:oxidation reduction; C:cell wall; F:NAD or NADH binding; P:starch metabolic process; P:sucrose metabolic process; P:nucleotide metabolic process	EC:1.1.1.22
gi|20156125|gb|BQ106463.1|BQ106463	protein	398	18	4.54117E-49	81.83333333333333%	5	P:pollen germination; P:vesicle docking during exocytosis; C:exocyst; P:pollen tube growth; P:protein transport
gi|20156129|gb|BQ106467.1|BQ106467	---NA---	368	0			0
gi|20156130|gb|BQ106468.1|BQ106468	glutamate decarboxylase	506	20	4.3461E-63	87.65%	8	F:pyridoxal phosphate binding; F:calmodulin binding; P:glutamate metabolic process; F:glutamate decarboxylase activity; P:alanine metabolic process; P:aspartate metabolic process; P:beta-alanine metabolic process; P:taurine metabolic process	EC:4.1.1.15
gi|20156131|gb|BQ106469.1|BQ106469	protein	497	20	9.84012E-81	87.3%	7	F:polyamine oxidase activity; C:peroxisome; F:electron carrier activity; P:polyamine catabolic process; F:amine oxidase activity; F:methyltransferase activity; P:electron transport	EC:1.5.3.11; EC:1.4.3.4; EC:1.4.3.6; EC:2.1.1.0
gi|20156132|gb|BQ106470.1|BQ106470	polyubiquitin	344	20	6.20973E-22	99.3%	5	C:cytoplasm; P:response to UV-B; F:protein binding; P:protein ubiquitination during ubiquitin-dependent protein catabolic process; C:nucleus
gi|20156134|gb|BQ106472.1|BQ106472	---NA---	459	0			0
gi|20156135|gb|BQ106473.1|BQ106473	benzoate carboxyl	500	20	1.01629E-56	71.3%	1	F:S-adenosylmethionine-dependent methyltransferase activity
gi|20156136|gb|BQ106474.1|BQ106474	protein	498	20	4.87399E-59	81.8%	5	P:protein amino acid phosphorylation; F:protein binding; F:ATP binding; F:protein serine/threonine kinase activity; P:serine family amino acid metabolic process	EC:2.7.11.0
gi|20156137|gb|BQ106475.1|BQ106475	e6 protein	244	20	3.79084E-32	98.0%	3	C:host cell nucleus; F:DNA binding; C:nuclear matrix
gi|20156138|gb|BQ106476.1|BQ106476	heat shock protein 101	318	20	1.28344E-35	81.3%	7	P:response to high light intensity; F:ATPase activity; F:protein binding; F:ATP binding; P:response to hydrogen peroxide; P:protein unfolding; P:response to heat
gi|20156139|gb|BQ106477.1|BQ106477	wuschel-like protein	497	20	4.80757E-19	69.85%	5	P:regulation of transcription; F:protein binding; F:transcription factor activity; P:maintenance of shoot apical meristem identity; C:transcription factor complex
gi|20156140|gb|BQ106478.1|BQ106478	gdp-d-mannose pyrophosphorylase	461	20	5.58657E-52	97.3%	4	F:mannose-1-phosphate guanylyltransferase (GDP) activity; P:biosynthetic process; P:fructose metabolic process; P:mannose metabolic process	EC:2.7.7.22
gi|20156141|gb|BQ106479.1|BQ106479	xaa-pro aminopeptidase 1	498	20	1.45397E-87	91.9%	3	P:proteolysis; F:metalloexopeptidase activity; F:aminopeptidase activity	EC:3.4.11.0
gi|20156142|gb|BQ106480.1|BQ106480	PREDICTED: hypothetical protein [Vitis vinifera]	429	1	2.32734E-5	79.0%	0
gi|20156143|gb|BQ106481.1|BQ106481	proline-rich cell wall protein	407	20	3.58703E-14	45.3%	2	F:structural constituent of cell wall; F:nutrient reservoir activity
gi|20156144|gb|BQ106482.1|BQ106482	pollen profilin	480	20	2.21647E-16	72.6%	2	P:cytoskeleton organization; C:cytoskeleton
gi|20156149|gb|BQ106487.1|BQ106487	tor1 (tortifolia 1) microtubule binding	481	10	3.66192E-11	55.6%	6	F:microtubule binding; C:cortical microtubule, transverse to long axis; P:unidimensional cell growth; P:multicellular organismal development; P:circumnutation; C:tubulin complex
gi|20156150|gb|BQ106488.1|BQ106488	nematode-resistance protein	502	20	2.56642E-68	80.7%	5	P:defense response to bacterium, incompatible interaction; P:response to salicylic acid stimulus; F:receptor activity; P:response to oxidative stress; P:signal transduction
gi|20156151|gb|BQ106489.1|BQ106489	---NA---	502	0			0
gi|20156153|gb|BQ106491.1|BQ106491	---NA---	386	0			0
gi|20156154|gb|BQ106492.1|BQ106492	protein binding	502	5	2.19286E-35	63.0%	1	F:binding
gi|20156155|gb|BQ106493.1|BQ106493	profilin	492	20	3.09459E-58	92.15%	4	P:actin cytoskeleton organization; C:cytoplasm; F:actin binding; C:actin cytoskeleton
gi|20156156|gb|BQ106494.1|BQ106494	---NA---	503	0			0
gi|20156157|gb|BQ106495.1|BQ106495	protein	502	20	5.57641E-39	62.75%	2	F:protein binding; P:jasmonic acid mediated signaling pathway
gi|20156158|gb|BQ106496.1|BQ106496	nucleosome assembly protein	433	20	1.76206E-29	76.8%	5	P:DNA mediated transformation; F:DNA binding; P:nucleosome assembly; C:plasma membrane; C:nucleus
gi|20156159|gb|BQ106497.1|BQ106497	transducin family protein wd-40 repeat family protein	502	12	8.33284E-35	49.583333333333336%	2	C:chloroplast; P:P
gi|20156160|gb|BQ106498.1|BQ106498	tata-box binding protein	500	20	2.24836E-80	95.05%	5	P:transcription initiation from RNA polymerase II promoter; F:DNA binding; C:transcription factor TFIID complex; F:RNA polymerase II transcription factor activity; P:regulation of transcription from RNA polymerase II promoter
gi|20156162|gb|BQ106500.1|BQ106500	protein	501	20	5.37619E-50	81.35%	8	F:receptor activity; F:sugar binding; P:protein amino acid phosphorylation; P:recognition of pollen; F:ATP binding; F:protein serine/threonine kinase activity; P:signal transduction; P:serine family amino acid metabolic process	EC:2.7.11.0
gi|20156163|gb|BQ106501.1|BQ106501	---NA---	503	0			0
gi|20156168|gb|BQ106506.1|BQ106506	inducer of cbf expression 1	500	20	1.37675E-45	94.65%	6	P:stomatal lineage progression; F:transcription activator activity; F:transcription factor activity; P:response to freezing; P:positive regulation of transcription; C:transcription factor complex
gi|20156170|gb|BQ106508.1|BQ106508	protein kinase	338	20	9.65058E-20	87.95%	6	P:protein amino acid phosphorylation; F:protein binding; F:ATP binding; P:signal transduction; F:protein serine/threonine kinase activity; P:serine family amino acid metabolic process	EC:2.7.11.0
gi|20156172|gb|BQ106510.1|BQ106510	syringolide-induced protein b13-1-1	113	20	1.06187E-13	95.5%	7	F:copper ion binding; C:extracellular region; C:cytoplasmic membrane-bounded vesicle; F:L-ascorbate oxidase activity; P:oxidation reduction; P:electron transport; P:L-ascorbic acid metabolic process	EC:1.10.3.3
gi|20156173|gb|BQ106511.1|BQ106511	atp binding protein	502	20	1.83071E-82	91.55%	5	P:protein amino acid phosphorylation; F:protein tyrosine kinase activity; F:ATP binding; F:protein serine/threonine kinase activity; P:serine family amino acid metabolic process	EC:2.7.10.0; EC:2.7.11.0
gi|20156175|gb|BQ106513.1|BQ106513	s-adenosylmethionine synthetase	331	20	2.21604E-56	97.45%	9	F:potassium ion binding; F:ATP binding; C:cytoplasm; P:one-carbon metabolic process; F:methionine adenosyltransferase activity; F:manganese ion binding; F:cobalt ion binding; F:magnesium ion binding; P:methionine metabolic process	EC:2.5.1.6
gi|20156176|gb|BQ106514.1|BQ106514	---NA---	491	0			0
gi|20156177|gb|BQ106515.1|BQ106515	phosphoglycerate dehydrogenase-like protein	382	18	2.73923E-22	74.0%	4	P:metabolic process; C:mitochondrion; F:NAD or NADH binding; F:oxidoreductase activity, acting on the CH-OH group of donors, NAD or NADP as acceptor	EC:1.1.1.0
gi|20156179|gb|BQ106517.1|BQ106517	---NA---	234	0			0
gi|20156181|gb|BQ106519.1|BQ106519	retrotransposon unclassified	477	20	2.91478E-8	47.2%	7	F:nucleic acid binding; F:RNA binding; C:plastid; F:ribonuclease H activity; P:RNA-dependent DNA replication; F:zinc ion binding; F:RNA-directed DNA polymerase activity
gi|20156182|gb|BQ106520.1|BQ106520	protein	277	20	1.43526E-39	92.35%	1	F:protein binding
gi|20156184|gb|BQ106522.1|BQ106522	ribonucleoprotein	442	20	1.04045E-69	88.55%	2	F:nucleotide binding; F:RNA binding
gi|20156186|gb|BQ106524.1|BQ106524	smc3 protein	301	20	6.49016E-40	79.85%	9	P:chromosome segregation; P:chromosome organization; C:cohesin complex; F:RNA-directed DNA polymerase activity; P:RNA-dependent DNA replication; F:RNA binding; F:protein binding; F:ATP binding; C:nucleus	EC:2.7.7.49
gi|20156188|gb|BQ106526.1|BQ106526	---NA---	192	0			0
gi|20156189|gb|BQ106527.1|BQ106527	protein	491	20	2.31343E-35	61.45%	2	C:intracellular membrane-bounded organelle; F:nucleotide binding
gi|20156190|gb|BQ106528.1|BQ106528	protein	500	20	5.02045E-72	81.8%	6	F:binding; C:plasma membrane; P:mitosis; P:cell growth; P:protein stabilization; C:spindle microtubule
gi|20156191|gb|BQ106529.1|BQ106529	---NA---	295	0			0
gi|20156192|gb|BQ106530.1|BQ106530	shaggy-like protein kinase etha (ec -)	502	20	3.71451E-59	94.3%	12	P:multidimensional cell growth; P:positive regulation of protein export from nucleus; F:glycogen synthase kinase 3 activity; P:hyperosmotic salinity response; P:leaf morphogenesis; F:identical protein binding; P:brassinosteroid mediated signaling pathway; P:response to auxin stimulus; F:ATP binding; P:detection of brassinosteroid stimulus; P:protein amino acid phosphorylation; P:serine family ami…
gi|20156194|gb|BQ106532.1|BQ106532	nadh-ubiquinone oxidoreductase 18 kda subunit	503	20	5.74397E-52	88.05%	10	C:mitochondrial inner membrane; F:ferric-chelate reductase activity; C:respiratory chain complex I; F:NADH dehydrogenase (ubiquinone) activity; P:response to osmotic stress; P:cold acclimation; P:mitochondrial electron transport, NADH to ubiquinone; P:ubiquinone biosynthetic process; P:sodium ion transport; P:proton transport	EC:1.16.1.7; EC:1.6.5.3
gi|20156196|gb|BQ106534.1|BQ106534	iaa33 (indole-3-acetic acid inducible 33) transcription factor	503	3	4.76471E-6	61.666666666666664%	7	P:regulation of transcription, DNA-dependent; P:transcription; P:auxin mediated signaling pathway; P:response to auxin stimulus; F:protein dimerization activity; F:transcription factor activity; C:nucleus
gi|20156198|gb|BQ106536.1|BQ106536	hydroxymethylbutenyl diphosphate reductase	476	20	1.73969E-77	95.4%	3	F:4-hydroxy-3-methylbut-2-en-1-yl diphosphate reductase activity; P:oxidation reduction; P:isopentenyl diphosphate biosynthetic process, mevalonate-independent pathway	EC:1.17.1.2
gi|20156199|gb|BQ106537.1|BQ106537	beta-d-glucan exohydrolase-like protein	497	20	6.40783E-64	82.2%	3	F:hydrolase activity, hydrolyzing O-glycosyl compounds; P:carbohydrate metabolic process; C:vacuole	EC:3.2.1.0
gi|20156201|gb|BQ106539.1|BQ106539	adrenodoxin-like ferredoxin 1	502	20	8.27506E-59	93.7%	5	F:iron ion binding; F:electron carrier activity; C:mitochondrion; F:2 iron, 2 sulfur cluster binding; P:electron transport
gi|20156203|gb|BQ106541.1|BQ106541	major facilitator superfamily protein	494	20	1.99195E-81	95.95%	2	C:endomembrane system; C:plasma membrane
gi|20156204|gb|BQ106542.1|BQ106542	1-deoxy-d-xylulose 5-phosphate synthase	509	20	6.0172E-60	85.55%	4	F:obs-deoxy-D-xylulose-5-phosphate synthase activity; C:plastid; P:terpenoid biosynthetic process; P:steroid biosynthetic process	EC:2.2.1.7
gi|20156207|gb|BQ106545.1|BQ106545	PREDICTED: hypothetical protein [Vitis vinifera]	493	11	1.89053E-31	62.54545454545455%	1	C:cell part
gi|20156208|gb|BQ106546.1|BQ106546	protein	530	20	7.56763E-59	71.0%	1	C:mitochondrion
gi|20156209|gb|BQ106547.1|BQ106547	hypothetical protein [Vitis vinifera]	511	20	3.53893E-15	77.5%	3	F:DNA binding; F:zinc ion binding; P:DNA integration
gi|20156210|gb|BQ106548.1|BQ106548	alcohol oxidase	493	20	1.02541E-69	81.3%	7	F:FAD binding; F:long-chain-alcohol oxidase activity; C:microsome; F:electron carrier activity; C:mitochondrion; C:plastid; P:electron transport	EC:1.1.3.20
gi|20156212|gb|BQ106550.1|BQ106550	phosphopantothenate--cysteine ligase	499	20	3.99644E-53	82.55%	3	F:phosphopantothenate--cysteine ligase activity; P:coenzyme A biosynthetic process; P:pantothenate biosynthetic process	EC:6.3.2.5
gi|20156217|gb|BQ106555.1|BQ106555	exocyst componenet	495	13	2.39151E-10	84.3076923076923%	5	P:pollen tube growth; P:vesicle docking during exocytosis; P:pollen germination; C:exocyst; P:protein transport
gi|20156218|gb|BQ106556.1|BQ106556	triosephosphate isomerase	412	20	2.52182E-63	95.5%	15	P:reductive pentose-phosphate cycle; P:fatty acid biosynthetic process; C:mitochondrion; P:pentose-phosphate shunt; C:thylakoid; F:triose-phosphate isomerase activity; F:protein binding; P:glycolysis; C:chloroplast stroma; P:gluconeogenesis; C:apoplast; P:fructose metabolic process; P:mannose metabolic process; P:inositol metabolic process; P:glycerolipid metabolic process	EC:5.3.1.1
gi|20156219|gb|BQ106557.1|BQ106557	gpi transamidase component pig-s-related	501	16	9.23443E-26	70.6875%	2	C:plasma membrane; C:endoplasmic reticulum
gi|20156220|gb|BQ106558.1|BQ106558	peptidyl-prolyl cis-trans isomerase	500	20	7.31708E-39	73.45%	3	P:regulation of phosphoprotein phosphatase activity; F:phosphoprotein phosphatase inhibitor activity; P:regulation of signal transduction
gi|20156225|gb|BQ106563.1|BQ106563	maize gl1 homolog	244	20	2.15257E-27	81.35%	7	P:DNA metabolic process; P:fatty acid biosynthetic process; F:oxidoreductase activity; F:nucleic acid binding; F:iron ion binding; P:oxidation reduction; C:endoplasmic reticulum
gi|20156226|gb|BQ106564.1|BQ106564	f-box family protein	493	20	6.2935E-27	62.3%	2	F:F; P:P
gi|20156229|gb|BQ106567.1|BQ106567	---NA---	498	0			0
gi|20156230|gb|BQ106568.1|BQ106568	---NA---	435	0			0
gi|20156231|gb|BQ106569.1|BQ106569	patatin t5	454	20	1.35089E-29	90.4%	6	C:membrane; C:cytoplasm; F:nutrient reservoir activity; P:plant-type hypersensitive response; P:lipid catabolic process; F:lipase activity
gi|20156233|gb|BQ106571.1|BQ106571	---NA---	297	0			0
gi|20156234|gb|BQ106572.1|BQ106572	PREDICTED: hypothetical protein [Vitis vinifera]	485	1	4.02471E-5	69.0%	3	F:growth factor activity; P:cell proliferation; C:extracellular region
gi|20156236|gb|BQ106574.1|BQ106574	gaut15 (galacturonosyltransferase 15) polygalacturonate 4-alpha-galacturonosyltransferase transferring glycosyl groups transferring hexosyl groups	500	6	2.14381E-14	70.66666666666667%	1	F:transferase activity, transferring glycosyl groups
gi|20156237|gb|BQ106575.1|BQ106575	chaperone protein dnaj-related	500	20	1.51864E-52	82.65%	6	P:protein folding; F:heat shock protein binding; P:chromoplast organization; P:carotene biosynthetic process; F:unfolded protein binding; C:chloroplast
gi|20156238|gb|BQ106576.1|BQ106576	phosphosulfolactate synthase-related protein	502	20	9.79773E-52	86.15%	3	P:coenzyme M biosynthetic process; F:catalytic activity; P:heat acclimation
gi|20156241|gb|BQ106579.1|BQ106579	glycerol-3-phosphate dehydrogenase	503	20	2.23789E-80	92.9%	8	P:carbohydrate metabolic process; F:NAD or NADH binding; F:glycerol-3-phosphate dehydrogenase (NAD+) activity; P:oxidation reduction; P:glycerol-3-phosphate catabolic process; C:cytosol; C:glycerol-3-phosphate dehydrogenase complex; P:glycerolipid metabolic process	EC:1.1.1.8
gi|20156242|gb|BQ106580.1|BQ106580	cytosolic phosphoglucose isomerase	504	20	1.75633E-80	96.0%	7	C:cytoplasm; P:gluconeogenesis; F:glucose-6-phosphate isomerase activity; P:glycolysis; P:starch metabolic process; P:sucrose metabolic process; P:pentose-phosphate shunt	EC:5.3.1.9
gi|20156243|gb|BQ106581.1|BQ106581	f-box family protein	387	5	1.95627E-4	64.8%	0
gi|20156245|gb|BQ106583.1|BQ106583	gtp binding protein	500	20	1.04683E-69	88.3%	3	P:protein transport; F:GTP binding; P:small GTPase mediated signal transduction
gi|20156246|gb|BQ106584.1|BQ106584	cytochrome p450	506	20	7.97577E-41	85.5%	8	F:heme binding; C:membrane; P:oxidation reduction; F:monooxygenase activity; F:electron carrier activity; C:chloroplast; F:oxygen binding; P:electron transport
gi|20156247|gb|BQ106585.1|BQ106585	---NA---	501	0			0
gi|20156248|gb|BQ106586.1|BQ106586	protein	503	20	3.0246E-77	86.75%	1	C:integral to membrane
gi|20156249|gb|BQ106587.1|BQ106587	proline-rich cell wall protein	498	9	1.81778E-6	48.77777777777778%	1	F:structural constituent of cell wall
gi|20156250|gb|BQ106588.1|BQ106588	cinnamyl alcohol dehydrogenase-like protein	508	20	4.07373E-24	73.9%	3	F:metal ion binding; F:oxidoreductase activity; P:metabolic process
gi|20156252|gb|BQ106590.1|BQ106590	---NA---	350	0			0
gi|20156253|gb|BQ106591.1|BQ106591	dna-binding protein s1fa2	475	14	1.65879E-11	82.57142857142857%	3	F:DNA binding; P:regulation of transcription; C:nucleus
gi|20156254|gb|BQ106592.1|BQ106592	aconitate hydratase	490	20	4.0416E-74	96.1%	6	F:aconitate hydratase activity; C:cytoplasm; F:iron ion binding; F:4 iron, 4 sulfur cluster binding; P:glyoxylate cycle; P:reductive tricarboxylic acid cycle	EC:4.2.1.3
gi|20156257|gb|BQ106595.1|BQ106595	mads box interactor-like	510	20	2.96822E-46	84.85%	1	C:plastid
gi|20156258|gb|BQ106596.1|BQ106596	protein	503	20	1.22797E-78	88.2%	5	C:endomembrane system; C:membrane; C:cytoplasmic membrane-bounded vesicle; F:zinc ion binding; F:protein binding
gi|20156260|gb|BQ106598.1|BQ106598	protein	461	20	6.39186E-48	81.35%	3	F:fumarylacetoacetase activity; P:tyrosine metabolic process; P:styrene catabolic process	EC:3.7.1.2
gi|20156261|gb|BQ106599.1|BQ106599	tir-nbs-lrr resistance protein	498	20	8.14647E-14	45.6%	7	F:transmembrane receptor activity; F:ATP binding; P:apoptosis; P:signal transduction; F:protein binding; C:intrinsic to membrane; P:innate immune response
gi|20156262|gb|BQ106600.1|BQ106600	protein	502	20	1.85206E-42	82.75%	2	F:binding; C:phycobilisome
gi|20156263|gb|BQ106601.1|BQ106601	protein	411	20	2.31109E-5	63.25%	0
gi|20156264|gb|BQ106602.1|BQ106602	carboxypeptidase c cbp31	470	20	1.00609E-40	85.2%	6	F:serine-type carboxypeptidase activity; C:endoplasmic reticulum membrane; C:vacuole; C:peroxisome; C:cytoplasmic membrane-bounded vesicle; P:proteolysis	EC:3.4.16.0
gi|20156265|gb|BQ106603.1|BQ106603	---NA---	492	0			0
gi|20156266|gb|BQ106604.1|BQ106604	3-hydroxyisobutyryl-coenzyme a hydrolase-like protein	502	20	7.46714E-68	84.15%	3	C:membrane; P:fatty acid beta-oxidation; F:catalytic activity
gi|20156268|gb|BQ106606.1|BQ106606	ups2 (ureide permease 2)	351	20	1.0094E-32	86.7%	11	F:xanthine transmembrane transporter activity; P:allantoin transport; C:endomembrane system; F:uracil transmembrane transporter activity; F:allantoin uptake transmembrane transporter activity; P:uracil transport; C:cytoplasmic membrane-bounded vesicle; F:ATP binding; P:xanthine transport; C:integral to membrane; P:cation transport
gi|20156270|gb|BQ106608.1|BQ106608	atp-dependent clp protease adaptor protein containing protein	366	20	2.61558E-20	90.15%	3	C:mitochondrion; P:protein catabolic process; F:peptidase activity
gi|20156272|gb|BQ106610.1|BQ106610	---NA---	502	0			0
gi|20156275|gb|BQ106613.1|BQ106613	amino acid	485	20	1.23383E-54	70.55%	5	C:vacuole; C:plasma membrane; F:amino acid transmembrane transporter activity; P:amino acid transport; C:integral to membrane
gi|20156276|gb|BQ106614.1|BQ106614	---NA---	494	0			0
gi|20156277|gb|BQ106615.1|BQ106615	protein	333	20	8.22007E-11	83.25%	2	C:chloroplast; P:P
gi|20156278|gb|BQ106616.1|BQ106616	atnudx15 (arabidopsis thaliana nudix hydrolase homolog 15) hydrolase	500	20	4.29964E-31	85.05%	2	F:hydrolase activity; C:mitochondrion
gi|20156279|gb|BQ106617.1|BQ106617	30s ribosomal protein s5	480	15	5.27236E-26	65.93333333333334%	7	F:RNA binding; C:ribosome; P:response to cold; C:chloroplast thylakoid membrane; C:chloroplast stroma; P:response to cadmium ion; C:nucleus
gi|20156281|gb|BQ106619.1|BQ106619	zinc finger	472	9	5.00548E-16	54.666666666666664%	5	F:metal ion binding; F:ATP binding; C:chloroplast envelope; F:zinc ion binding; F:protein binding
gi|20156283|gb|BQ106621.1|BQ106621	protein	469	20	3.44776E-57	74.35%	1	C:plastid
gi|20156284|gb|BQ106622.1|BQ106622	brassinosteroid insensitive 1-associated receptor kinase 1	502	20	2.16629E-83	93.4%	7	F:receptor activity; P:protein amino acid phosphorylation; C:plasma membrane; F:ATP binding; F:protein serine/threonine kinase activity; P:signal transduction; P:serine family amino acid metabolic process	EC:2.7.11.0
gi|20156285|gb|BQ106623.1|BQ106623	---NA---	469	0			0
gi|20156287|gb|BQ106625.1|BQ106625	swi snf class chromatin remodeling complex protein	499	16	2.8574E-59	71.1875%	9	F:transcription regulator activity; P:ATP-dependent chromatin remodeling; P:regulation of transcription; C:chromatin remodeling complex; P:regulation of gene expression, epigenetic; F:DNA binding; F:ATP binding; F:helicase activity; P:organ boundary specification between lateral organs and the meristem
gi|20156288|gb|BQ106626.1|BQ106626	---NA---	231	0			0
gi|20156289|gb|BQ106627.1|BQ106627	clathrin heavy	457	20	1.33169E-69	96.7%	8	P:vesicle-mediated transport; C:clathrin coat of coated pit; C:clathrin coat of trans-Golgi network vesicle; F:protein binding; P:intracellular protein transport; F:structural molecule activity; C:chloroplast; C:vacuole
gi|20156293|gb|BQ106631.1|BQ106631	---NA---	497	0			0
gi|20156295|gb|BQ106633.1|BQ106633	atp citrate lyase	502	20	6.32132E-67	91.3%	14	P:acetyl-CoA biosynthetic process; C:cytosol; F:binding; F:lyase activity; F:acyltransferase activity; F:ATP citrate synthase activity; C:citrate lyase complex; P:cellular carbohydrate metabolic process; F:succinate-CoA ligase (ADP-forming) activity; P:citrate metabolic process; C:nucleus; P:acyl-carrier-protein biosynthetic process; P:reductive tricarboxylic acid cycle; C:succinate-CoA ligase co…	EC:2.3.3.8; EC:6.2.1.5
gi|20156296|gb|BQ106634.1|BQ106634	vesicle-associated membrane	499	20	6.61802E-40	90.7%	7	P:protein targeting to vacuole; C:endosome; C:cytoplasmic membrane-bounded vesicle; C:SNARE complex; P:vesicle-mediated transport; C:integral to membrane; P:vacuole organization
gi|20156297|gb|BQ106635.1|BQ106635	speckle-type poz	409	20	7.6671E-33	80.65%	1	F:identical protein binding
gi|20156299|gb|BQ106637.1|BQ106637	cysteine string	501	20	9.75239E-68	72.8%	5	P:protein folding; C:membrane; C:endoplasmic reticulum; F:unfolded protein binding; F:heat shock protein binding
gi|20156301|gb|BQ106639.1|BQ106639	protein	488	20	9.16651E-34	69.55%	12	P:response to water deprivation; P:response to cold; F:ATP-dependent helicase activity; F:DNA binding; F:RNA binding; C:cell wall; F:ATP binding; C:nucleus; F:zinc ion binding; C:plastid; P:response to salt stress; C:mitochondrion
gi|20156302|gb|BQ106640.1|BQ106640	mitochondrial import inner membrane translocase subunit tim14	257	20	3.53191E-17	85.85%	2	F:heat shock protein binding; F:hydrolase activity
gi|20156305|gb|BQ106643.1|BQ106643	wnk1 (with no lysine 1) kinase protein kinase protein serine threonine kinase	508	20	7.1202E-61	71.45%	3	P:protein amino acid phosphorylation; P:circadian rhythm; F:protein kinase activity
gi|20156306|gb|BQ106644.1|BQ106644	bt4 (btb and taz domain protein 4) protein binding transcription regulator	376	20	2.4079E-20	79.45%	11	F:transcription cofactor activity; P:response to gibberellin stimulus; F:zinc ion binding; P:regulation of transcription, DNA-dependent; P:response to auxin stimulus; P:response to chitin; F:histone acetyltransferase activity; C:cytoplasm; C:transcription factor complex; C:histone acetyltransferase complex; P:acyl-carrier-protein biosynthetic process	EC:2.3.1.48
gi|20156308|gb|BQ106646.1|BQ106646	sterol desaturase	498	20	4.13566E-50	81.95%	9	F:oxidoreductase activity; P:wax biosynthetic process; F:iron ion binding; C:exine; P:cutin biosynthetic process; P:oxidation reduction; P:anther development; C:membrane; C:endoplasmic reticulum
gi|20156310|gb|BQ106648.1|BQ106648	protein	509	20	9.36419E-37	85.5%	2	C:mitochondrion; C:membrane
gi|20156313|gb|BQ106651.1|BQ106651	nad-dependent epimerase dehydratase	206	20	4.09827E-18	83.25%	8	P:defense response to bacterium; C:plasma membrane; P:cellular metabolic process; C:chloroplast stroma; F:coenzyme binding; C:thylakoid; C:apoplast; F:catalytic activity
gi|20156314|gb|BQ106652.1|BQ106652	protein	501	20	3.46657E-73	97.65%	10	P:cytokinesis by cell plate formation; P:translation; C:cell wall; C:nucleolus; P:trichome morphogenesis; F:structural constituent of ribosome; C:cytosolic small ribosomal subunit; C:chloroplast; C:membrane; P:ribosome biogenesis	EC:3.6.5.3
gi|20156315|gb|BQ106653.1|BQ106653	#NAME?	489	20	2.74729E-30	64.7%	3	F:magnesium ion binding; P:metabolic process; F:lyase activity
gi|20156316|gb|BQ106654.1|BQ106654	---NA---	520	0			0
gi|20156318|gb|BQ106656.1|BQ106656	digestive organ expansion factor	459	20	4.28475E-52	67.15%	1	C:plastid
gi|20156319|gb|BQ106657.1|BQ106657	---NA---	357	0			0
gi|20156321|gb|BQ106659.1|BQ106659	cellulose synthase	494	20	2.71099E-54	91.2%	11	P:primary cell wall biogenesis; F:zinc ion binding; C:integral to membrane; P:cellulose biosynthetic process; P:hyperosmotic salinity response; F:cellulose synthase (UDP-forming) activity; F:protein binding; C:Golgi apparatus; P:starch metabolic process; P:sucrose metabolic process; P:UDP-glucose metabolic process	EC:2.4.1.12
gi|20156323|gb|BQ106661.1|BQ106661	---NA---	432	0			0
gi|20156324|gb|BQ106662.1|BQ106662	class ii knox homeobox transcription factor	443	7	8.6653E-16	59.142857142857146%	3	F:transcription regulator activity; F:DNA binding; P:regulation of transcription
gi|20156325|gb|BQ106663.1|BQ106663	multidrug resistance	474	20	1.82129E-34	72.05%	2	F:transporter activity; P:transport
gi|20156326|gb|BQ106664.1|BQ106664	sugar transporter	498	20	7.08717E-34	85.9%	4	C:integral to membrane; F:sugar:hydrogen symporter activity; P:transmembrane transport; P:carbohydrate transport
gi|20156327|gb|BQ106665.1|BQ106665	predicted protein [Populus trichocarpa]	480	7	1.1403E-12	59.42857142857143%	2	F:F; P:P
gi|20156328|gb|BQ106666.1|BQ106666	glyoxalase ii	502	20	2.75311E-62	85.1%	6	P:methylglyoxal catabolic process to D-lactate; F:iron ion binding; F:hydroxyacylglutathione hydrolase activity; F:zinc ion binding; C:mitochondrion; P:pyruvate metabolic process	EC:3.1.2.6
gi|20156329|gb|BQ106667.1|BQ106667	dna double-strand break repair rad50	186	20	4.62514E-9	71.15%	2	F:F; P:P
gi|20156330|gb|BQ106668.1|BQ106668	2-isopropylmalate synthase	504	20	1.14304E-71	86.05%	8	F:acyltransferase activity; F:2-isopropylmalate synthase activity; C:chloroplast; P:leucine biosynthetic process; P:acyl-carrier-protein biosynthetic process; P:pyruvate metabolic process; P:isoleucine biosynthetic process; P:valine biosynthetic process	EC:2.3.3.13
gi|20156331|gb|BQ106669.1|BQ106669	protein	501	20	3.98471E-53	71.8%	1	C:cytoplasmic membrane-bounded vesicle
gi|20156333|gb|BQ106671.1|BQ106671	receptor-like protein kinase	497	20	6.02186E-54	75.65%	2	F:protein kinase activity; F:nucleotide binding
gi|20156336|gb|BQ106674.1|BQ106674	mitochondrial deoxynucleotide carrier	502	20	4.88229E-43	78.2%	5	F:binding; C:mitochondrial inner membrane; P:mitochondrial transport; C:integral to membrane; F:transporter activity
gi|20156341|gb|BQ106679.1|BQ106679	---NA---	504	0			0
gi|20156342|gb|BQ106680.1|BQ106680	---NA---	503	0			0
gi|20156344|gb|BQ106682.1|BQ106682	unnamed protein product [Vitis vinifera]	503	15	1.14935E-76	87.4%	1	C:mitochondrion
gi|20156345|gb|BQ106683.1|BQ106683	transcription factor	506	20	5.91145E-44	97.05%	5	F:identical protein binding; F:sequence-specific DNA binding; F:transcription factor activity; P:regulation of transcription, DNA-dependent; C:transcription factor complex
gi|20156346|gb|BQ106684.1|BQ106684	serine hydroxymethyltransferase	499	20	5.01747E-80	93.5%	7	F:pyridoxal phosphate binding; P:one-carbon metabolic process; P:L-serine metabolic process; C:plasma membrane; C:cytosol; P:glycine metabolic process; F:glycine hydroxymethyltransferase activity	EC:2.1.2.1
gi|20156349|gb|BQ106687.1|BQ106687	elongation factor 1-gamma	486	20	1.1542E-44	92.4%	4	F:translation elongation factor activity; C:eukaryotic translation elongation factor 1 complex; C:ribosome; P:regulation of translational elongation
gi|20156350|gb|BQ106688.1|BQ106688	phagocytosis and cell motility protein elmo1-related	518	20	2.4655E-43	84.1%	2	C:cytoskeleton; P:phagocytosis
gi|20156351|gb|BQ106689.1|BQ106689	adenosine 5 -phosphosulfate reductase expressed	461	20	3.75363E-48	68.5%	1	C:cytoplasmic membrane-bounded vesicle
gi|20156352|gb|BQ106690.1|BQ106690	hypothetical protein RCOM_1439490 [Ricinus communis]	500	4	4.79527E-6	58.25%	0
gi|20156354|gb|BQ106692.1|BQ106692	digalactosyldiacylglycerol synthase expressed	311	20	2.13516E-43	86.3%	5	P:galactolipid biosynthetic process; P:nodulation; F:digalactosyldiacylglycerol synthase activity; C:chloroplast outer membrane; P:cellular response to phosphate starvation	EC:2.4.1.241
gi|20156356|gb|BQ106694.1|BQ106694	esp4 (enhanced silencing phenotype 4) binding	501	20	8.06625E-38	58.6%	5	C:plastid; C:mRNA cleavage and polyadenylation specificity factor complex; F:binding; P:posttranscriptional gene silencing by RNA; P:RNA processing
gi|20156358|gb|BQ106696.1|BQ106696	---NA---	375	0			0
gi|20156359|gb|BQ106697.1|BQ106697	---NA---	144	0			0
gi|20156361|gb|BQ106699.1|BQ106699	cyclin c-like protein	476	20	1.12956E-76	89.85%	5	C:nucleus; P:regulation of cell cycle; F:cyclin-dependent protein kinase regulator activity; ; P:regulation of protein kinase activity
gi|20156363|gb|BQ106701.1|BQ106701	protein	501	6	6.42478E-11	62.333333333333336%	0
gi|20156364|gb|BQ106702.1|BQ106702	---NA---	498	0			0
gi|20156368|gb|BQ106706.1|BQ106706	dihydroflavonol 4-reductase	119	20	2.28082E-8	88.75%	4	P:oxidation reduction; P:flavonoid biosynthetic process; F:coenzyme binding; F:dihydrokaempferol 4-reductase activity	EC:1.1.1.219
gi|20156369|gb|BQ106707.1|BQ106707	set domain protein	480	20	5.08307E-37	67.8%	3	F:methyltransferase activity; F:transferase activity; P:P
gi|20156370|gb|BQ106708.1|BQ106708	PREDICTED: hypothetical protein [Vitis vinifera]	417	1	1.38776E-5	84.0%	0
gi|20156373|gb|BQ106711.1|BQ106711	---NA---	491	0			0
gi|20156374|gb|BQ106712.1|BQ106712	---NA---	462	0			0
gi|20156375|gb|BQ106713.1|BQ106713	nudix hydrolase	485	20	1.4978E-76	83.45%	3	F:metal ion binding; F:hydrolase activity; C:chloroplast
gi|20156376|gb|BQ106714.1|BQ106714	---NA---	499	0			0
gi|20156377|gb|BQ106715.1|BQ106715	---NA---	150	0			0
gi|20156379|gb|BQ106717.1|BQ106717	unnamed protein product [Tetraodon nigroviridis]	414	1	9.68521E-4	46.0%	0
gi|20156380|gb|BQ106718.1|BQ106718	hexokinase 2	502	20	9.44038E-71	82.25%	13	F:glucokinase activity; F:ATP binding; P:glycolysis; C:chloroplast; F:fructokinase activity; P:cell division; P:starch metabolic process; P:sucrose metabolic process; P:galactose metabolic process; P:gluconeogenesis; P:streptomycin biosynthetic process; P:fructose metabolic process; P:mannose metabolic process	EC:2.7.1.2; EC:2.7.1.4
gi|20156381|gb|BQ106719.1|BQ106719	---NA---	218	0			0
gi|20156384|gb|BQ106722.1|BQ106722	---NA---	203	0			0
gi|20156386|gb|BQ106724.1|BQ106724	---NA---	417	0			0
gi|20156388|gb|BQ106726.1|BQ106726	multidrug pheromone mdr abc transporter family	512	20	9.80676E-74	95.15%	19	P:basipetal auxin transport; P:positive gravitropism; C:integral to membrane; F:ATPase activity, coupled to transmembrane movement of substances; P:photomorphogenesis; C:ATP-binding cassette (ABC) transporter complex; P:response to blue light; P:acropetal auxin transport; C:cytoplasmic membrane-bounded vesicle; P:response to auxin stimulus; P:regulation of cell size; F:ATP binding; F:auxin efflux…
gi|24419045|gb|BI977237.1|BI977237	protein	424	20	5.74139E-28	91.0%	1	C:plastid
gi|24419048|gb|BI977240.1|BI977240	---NA---	344	0			0
gi|24419049|gb|BI977241.1|BI977241	---NA---	746	0			0
gi|24419050|gb|BI977242.1|BI977242	at3g05880 f10a16_18	607	3	8.22132E-10	93.66666666666667%	4	P:response to abscisic acid stimulus; C:integral to membrane; P:response to cold; P:hyperosmotic salinity response
gi|24419051|gb|BI977243.1|BI977243	1-aminocyclopropane-1-carboxylate oxidase	755	20	1.40318E-103	89.2%	6	P:ethylene biosynthetic process; P:ripening; F:L-ascorbic acid binding; F:iron ion binding; F:obs-aminocyclopropane-1-carboxylate oxidase activity; P:oxidation reduction	EC:1.14.17.4
gi|24419052|gb|BI977244.1|BI977244	26s proteasome atpase subunit	632	20	1.59632E-74	99.55%	6	C:proteasome regulatory particle, base subcomplex; F:ATPase activity; P:ubiquitin-dependent protein catabolic process; F:ATP binding; C:nucleus; C:cytosol
gi|24419053|gb|BI977245.1|BI977245	sar1 gtp-binding secretory factor	748	20	1.24814E-96	97.9%	7	F:GTP binding; C:Golgi apparatus; C:cytoplasmic membrane-bounded vesicle; P:intracellular protein transport; P:ER to Golgi vesicle-mediated transport; C:endoplasmic reticulum; F:transporter activity
gi|24419055|gb|BI977247.1|BI977247	auxin-induced saur-like protein	528	20	5.85847E-27	80.2%	0
gi|24419056|gb|BI977248.1|BI977248	protein	699	20	3.93324E-46	94.45%	3	C:U6 snRNP; P:regulation of alternative nuclear mRNA splicing, via spliceosome; C:small nucleolar ribonucleoprotein complex
gi|24419059|gb|BI977251.1|BI977251	protein	746	20	1.56282E-98	88.6%	6	C:microsome; P:endosome to lysosome transport; C:retromer complex; C:multivesicular body; P:retrograde transport, endosome to Golgi; P:intracellular protein transport
gi|24419060|gb|BI977252.1|BI977252	amino acid permease	748	20	5.70433E-41	85.55%	9	P:aspartate transport; P:response to nematode; F:neutral amino acid transmembrane transporter activity; P:neutral amino acid transport; F:acidic amino acid transmembrane transporter activity; C:cytoplasmic membrane-bounded vesicle; C:plasma membrane; P:tryptophan transport; C:integral to membrane
gi|24419061|gb|BI977253.1|BI977253	---NA---	384	0			0
gi|24419062|gb|BI977254.1|BI977254	acyl carrier protein	675	20	5.34142E-29	84.6%	7	P:fatty acid biosynthetic process; F:acyl carrier activity; F:cofactor binding; C:chloroplast; F:phosphopantetheine binding; P:transport; P:acyl-carrier-protein biosynthetic process
gi|24419064|gb|BI977256.1|BI977256	sarcosine oxidase	751	20	2.55304E-81	67.7%	4	F:sarcosine oxidase activity; P:glycine metabolic process; P:L-serine metabolic process; P:threonine metabolic process	EC:1.5.3.1
gi|24419069|gb|BI977261.1|BI977261	biotin protein	689	20	2.18579E-54	76.65%	3	F:catalytic activity; C:mitochondrion; P:protein modification process
gi|24419070|gb|BI977262.1|BI977262	gdsl-motif lipase hydrolase family protein	728	20	1.84571E-81	74.45%	4	F:hydrolase activity, acting on ester bonds; C:endomembrane system; C:cytoplasmic membrane-bounded vesicle; P:lipid metabolic process
gi|24419072|gb|BI977264.1|BI977264	pointed first leaf	726	20	1.56612E-72	97.1%	8	C:vacuole; P:translational initiation; F:structural constituent of ribosome; C:plasma membrane; F:RNA binding; C:cell wall; C:cytosolic small ribosomal subunit; P:ribosome biogenesis
gi|24419074|gb|BI977266.1|BI977266	coiled-coil domain-containing	453	16	4.99521E-8	75.0%	1	C:plasma membrane
gi|24419075|gb|BI977267.1|BI977267	---NA---	524	0			0
gi|24419077|gb|BI977269.1|BI977269	late embryogenesis abundant lea	754	20	1.26101E-11	57.0%	2	P:double fertilization forming a zygote and endosperm; C:nucleus
gi|24419079|gb|BI977271.1|BI977271	---NA---	598	0			0
gi|24419083|gb|BI977275.1|BI977275	ozone-responsive stress-related	501	20	3.28246E-31	85.4%	4	C:membrane; C:cytoplasmic membrane-bounded vesicle; P:response to stress; C:mitochondrion
gi|24419084|gb|BI977276.1|BI977276	photosystem i reaction center subunit v	657	20	5.29238E-55	82.2%	6	C:integral to membrane; P:photosynthetic electron transport in photosystem I; P:protein stabilization; P:photosystem I stabilization; C:chloroplast photosystem I; P:photosynthetic NADP+ reduction
gi|24419085|gb|BI977277.1|BI977277	vacuolar atpase subunit h protein	560	20	6.03787E-39	79.7%	9	F:hydrogen-exporting ATPase activity, phosphorylative mechanism; C:vacuolar proton-transporting V-type ATPase, V1 domain; C:plant-type vacuole; P:ATP synthesis coupled proton transport; F:ATP binding; F:proton-transporting ATPase activity, rotational mechanism; F:heme binding; C:chloroplast; C:plasma membrane	EC:3.6.3.6; EC:3.6.3.14
gi|24419086|gb|BI977278.1|BI977278	gdp dissociation inhibitor	747	20	1.9156E-121	93.7%	3	F:Rab GDP-dissociation inhibitor activity; P:protein transport; P:regulation of GTPase activity
gi|24419087|gb|BI977279.1|BI977279	chloroplast carboxyltransferase alpha subunit isoform 2	738	20	8.95881E-44	67.5%	3	F:ligase activity; C:chloroplast stroma; C:membrane
gi|24419089|gb|BI977281.1|BI977281	protein	696	20	1.63126E-60	81.45%	5	C:ribosome; C:chloroplast envelope; F:structural constituent of ribosome; P:ribosome biogenesis; P:translation	EC:3.6.5.3
gi|24419091|gb|BI977283.1|BI977283	atp-citrate expressed	759	20	2.27579E-106	92.9%	5	P:acetyl-CoA biosynthetic process; C:citrate lyase complex; F:ATP citrate synthase activity; F:ATP binding; P:tricarboxylic acid cycle	EC:2.3.3.8
gi|24419093|gb|BI977285.1|BI977285	glycine-rich rna-binding	554	20	3.40762E-47	82.1%	3	F:RNA binding; C:mitochondrion; F:nucleotide binding
gi|24419096|gb|BI977288.1|BI977288	---NA---	572	0			0
gi|24419097|gb|BI977289.1|BI977289	pectin acetylesterase	757	20	5.77554E-81	80.35%	4	C:endomembrane system; C:membrane; C:cytoplasmic membrane-bounded vesicle; C:plant-type cell wall
gi|24419098|gb|BI977290.1|BI977290	---NA---	168	0			0
gi|24419100|gb|BI977292.1|BI977292	mannosyltransferase-like protein	766	20	1.11174E-95	74.95%	10	P:GPI anchor biosynthetic process; C:integral to membrane; P:cellulose biosynthetic process; F:alpha-1,4-mannosyltransferase activity; P:cell division; C:cytoplasmic membrane-bounded vesicle; P:embryonic development; P:plant-type cell wall biogenesis; C:endoplasmic reticulum membrane; C:nucleus
gi|24419101|gb|BI977293.1|BI977293	mip tip subfamily	761	20	1.27401E-89	91.75%	10	C:plant-type cell wall; C:plant-type vacuole membrane; C:plasma membrane; F:ammonia transmembrane transporter activity; F:methylammonium transmembrane transporter activity; C:integral to membrane; F:water channel activity; C:chloroplast; P:methylammonium transport; P:water transport
gi|24419104|gb|BI977296.1|BI977296	protein	744	18	4.01503E-71	71.88888888888889%	2	C:cytoplasmic membrane-bounded vesicle; C:chloroplast
gi|24419108|gb|BI977300.1|BI977300	elicitor like protein	744	20	4.00001E-51	79.1%	1	C:cytoplasmic membrane-bounded vesicle
gi|24419110|gb|BI977302.1|BI977302	ocs element-binding	752	20	1.19699E-46	72.55%	5	F:transcription factor activity; F:protein heterodimerization activity; F:protein homodimerization activity; P:regulation of transcription, DNA-dependent; C:transcription factor complex
gi|24419111|gb|BI977303.1|BI977303	---NA---	743	0			0
gi|24419112|gb|BI977304.1|BI977304	---NA---	543	0			0
gi|24419113|gb|BI977305.1|BI977305	atp synthase subunit h family protein	646	20	2.28622E-31	90.85%	7	P:ATP hydrolysis coupled proton transport; C:vacuole; C:cytoplasmic membrane-bounded vesicle; C:proton-transporting V-type ATPase, V0 domain; F:hydrolase activity; F:ATP binding; F:hydrogen ion transmembrane transporter activity
gi|24419118|gb|BI977310.1|BI977310	invertase pectin methylesterase inhibitor family protein	752	20	8.4047E-32	68.05%	1	F:pectinesterase inhibitor activity
gi|24419121|gb|BI977313.1|BI977313	---NA---	129	0			0
gi|24419122|gb|BI977314.1|BI977314	---NA---	167	0			0
gi|24419127|gb|BI977319.1|BI977319	14-3-3 protein	522	20	5.07798E-28	99.0%	10	P:defense response to bacterium; C:plant-type cell wall; F:protein domain specific binding; P:response to cadmium ion; C:plasma membrane; F:protein phosphorylated amino acid binding; C:chloroplast; C:nucleus; C:cytosol; P:brassinosteroid mediated signaling pathway
gi|24419129|gb|BI977321.1|BI977321	protein	706	20	3.26963E-49	71.3%	3	C:plasma membrane; C:plastid; C:vacuole
gi|24419134|gb|BI977326.1|BI977326	protein	483	20	2.40797E-50	76.9%	2	P:response to stress; C:vacuole
gi|24419137|gb|BI977329.1|BI977329	---NA---	722	0			0
gi|24419139|gb|BI977331.1|BI977331	---NA---	253	0			0
gi|24419141|gb|BI977333.1|BI977333	glutathione peroxidase	482	20	2.14682E-11	81.95%	7	F:phospholipid-hydroperoxide glutathione peroxidase activity; F:glutathione peroxidase activity; C:cytoplasm; P:oxidation reduction; P:response to oxidative stress; P:glutathione metabolic process; P:peroxidase reaction	EC:1.11.1.12; EC:1.11.1.9
gi|24419144|gb|BI977336.1|BI977336	---NA---	615	0			0
gi|24419147|gb|BI977339.1|BI977339	zinc finger	616	20	1.28581E-25	84.45%	4	P:regulation of transcription; F:transcription factor activity; F:zinc ion binding; C:transcription factor complex
gi|24419155|gb|BI977347.1|BI977347	---NA---	610	0			0
gi|24419156|gb|BI977348.1|BI977348	protein	607	20	6.99311E-21	65.85%	1	P:P
gi|24419159|gb|BI977351.1|BI977351	isoamyl acetate-hydrolyzing	700	20	1.28926E-84	76.15%	2	P:lipid metabolic process; F:carboxylesterase activity	EC:3.1.1.0; EC:3.1.1.1
gi|24419161|gb|BI977353.1|BI977353	ribosomal protein s9	663	20	3.14789E-38	72.6%	8	C:plastid small ribosomal subunit; P:translation; F:rRNA binding; F:structural constituent of ribosome; C:cytosolic small ribosomal subunit; C:chloroplast stroma; C:membrane; P:ribosome biogenesis	EC:3.6.5.3
gi|24419162|gb|BI977354.1|BI977354	glycine-rich rna-binding protein	693	20	2.57836E-35	95.05%	25	P:etioplast organization; P:RNA secondary structure unwinding; P:DNA duplex unwinding; F:RNA binding; F:double-stranded DNA binding; C:peroxisome; F:cinnamoyl-CoA reductase activity; P:response to salt stress; P:vegetative to reproductive phase transition of meristem; P:response to cold; P:carotenoid biosynthetic process; P:innate immune response; P:regulation of stomatal movement; P:circadian rh…	EC:1.2.1.44
gi|24419165|gb|BI977357.1|BI977357	protein	671	17	6.10658E-22	44.8235294117647%	2	C:mitochondrion; F:transferase activity
gi|24419167|gb|BI977359.1|BI977359	histone deacetylase complex subunit	638	20	2.30383E-52	84.25%	5	F:transcription regulator activity; F:protein binding; P:response to abscisic acid stimulus; P:response to salt stress; P:regulation of transcription
gi|24419169|gb|BI977361.1|BI977361	glutaredoxin	647	20	9.60379E-30	81.95%	7	P:cell redox homeostasis; P:electron transport chain; C:cytoplasm; F:electron carrier activity; F:protein disulfide oxidoreductase activity; P:transport; P:electron transport
gi|24419179|gb|BI977372.1|BI977372	hydrophobic protein lti6a	620	20	1.4945E-13	94.9%	8	P:hyperosmotic salinity response; P:response to water deprivation; P:response to cold; C:membrane fraction; C:cytoplasmic membrane-bounded vesicle; C:plasma membrane; P:response to abscisic acid stimulus; C:integral to membrane
gi|24419180|gb|BI977373.1|BI977373	---NA---	425	0			0
gi|24419183|gb|BI977376.1|BI977376	zinc finger (b-box type) family protein	624	20	5.26129E-22	56.65%	1	F:binding
gi|24419193|gb|BI977386.1|BI977386	GDSL esterase/lipase	356	20	2.93906E-16	91.3%	3	C:endomembrane system; P:lipid metabolic process; F:carboxylesterase activity	EC:3.1.1.0; EC:3.1.1.1;
gi|24419194|gb|BI977387.1|BI977387	pectinesterase family protein	618	20	7.98014E-100	86.0%	7	F:pectinesterase activity; P:cell wall modification; F:aspartyl esterase activity; C:cell wall; F:enzyme inhibitor activity; P:starch metabolic process; P:sucrose metabolic process	EC:3.1.1.11
gi|24419196|gb|BI977389.1|BI977389	transcription factor	619	20	5.83958E-26	76.1%	7	P:chromatin assembly or disassembly; C:chromatin; F:transcription factor activity; F:structural constituent of chromatin; F:chromatin binding; C:transcription factor complex; P:regulation of transcription
gi|24419198|gb|BI977391.1|BI977391	---NA---	315	0			0
gi|24419199|gb|BI977392.1|BI977392	lipid binding	551	20	1.66816E-30	74.65%	1	C:cytoplasmic membrane-bounded vesicle
gi|24419203|gb|BI977396.1|BI977396	actin 3	620	20	9.72682E-114	99.25%	4	C:cytoskeleton; C:cytoplasm; F:ATP binding; F:protein binding
gi|24419204|gb|BI977397.1|BI977397	acyl carrier protein	621	20	7.21265E-40	83.5%	7	P:fatty acid biosynthetic process; F:acyl carrier activity; F:cofactor binding; C:chloroplast; F:phosphopantetheine binding; P:transport; P:acyl-carrier-protein biosynthetic process
gi|24419208|gb|BI977401.1|BI977401	cysteine protease component of protease-inhibitor complex	551	20	1.76581E-64	81.45%	5	C:vacuole; F:protein binding; F:cysteine-type endopeptidase activity; P:proteolysis; P:response to salt stress	EC:3.4.22.0
gi|24419209|gb|BI977402.1|BI977402	plasma membrane intrinsic protein	623	20	3.08002E-91	90.3%	5	P:transport; C:plasma membrane; C:integral to membrane; P:response to stress; F:transporter activity
gi|24419210|gb|BI977403.1|BI977403	n3 protein	621	20	2.38441E-59	83.3%	2	C:cytoplasmic membrane-bounded vesicle; C:integral to membrane
gi|24419214|gb|BI977407.1|BI977407	---NA---	620	0			0
gi|24419215|gb|BI977408.1|BI977408	protein	623	20	8.25075E-87	88.2%	1	C:chloroplast
gi|24419216|gb|BI977409.1|BI977409	multi-copper oxidase-related protein	622	20	1.57453E-103	85.1%	4	F:copper ion binding; C:cytoplasmic membrane-bounded vesicle; F:oxidoreductase activity; C:mitochondrion
gi|24419217|gb|BI977410.1|BI977410	protein	622	20	8.56461E-17	86.05%	5	C:plastoglobule; C:respiratory chain complex I; P:photorespiration; C:chloroplast thylakoid membrane; C:mitochondrial membrane
gi|24419219|gb|BI977412.1|BI977412	class iii chitinase	515	20	4.97431E-30	79.05%	3	F:hydrolase activity, hydrolyzing O-glycosyl compounds; P:chitin catabolic process; F:cation binding	EC:3.2.1.0
gi|24419220|gb|BI977413.1|BI977413	nhl repeat-containing	621	20	6.99006E-27	56.8%	6	F:nucleic acid binding; F:transposase activity; C:chloroplast; P:transposition, DNA-mediated; P:P; F:DNA binding
gi|24419223|gb|BI977416.1|BI977416	peptidase m48-like	620	16	2.91163E-9	77.1875%	8	C:plastid; P:proteolysis; F:metallopeptidase activity; F:hydrolase activity; C:membrane; F:peptidase activity; F:zinc ion binding; F:metalloendopeptidase activity
gi|24419224|gb|BI977417.1|BI977417	sorbitol dehydrogenase-like protein	621	20	1.05797E-99	91.95%	6	F:L-iditol 2-dehydrogenase activity; P:oxidation reduction; F:NAD or NADH binding; F:zinc ion binding; P:fructose metabolic process; P:mannose metabolic process	EC:1.1.1.14
gi|24419228|gb|BI977421.1|BI977421	protein	619	20	1.37948E-59	81.0%	4	C:vacuole; C:cytoplasmic membrane-bounded vesicle; C:plasma membrane; C:chloroplast thylakoid membrane
gi|24419233|gb|BI977424.1|BI977424	inorganic pyrophosphatase	621	20	1.84906E-80	96.25%	5	F:inorganic diphosphatase activity; C:membrane; C:cytoplasm; F:magnesium ion binding; P:oxidative phosphorylation	EC:3.6.1.1
gi|24419234|gb|BI977425.1|BI977425	grx_a2 - glutaredoxin subgroup iii	621	20	4.079E-43	66.6%	4	P:cell redox homeostasis; F:electron carrier activity; F:protein disulfide oxidoreductase activity; P:electron transport
gi|24419237|gb|BI977428.1|BI977428	carboxypeptidase regulatory region-	621	13	1.43809E-39	76.38461538461539%	4	C:cytoplasmic membrane-bounded vesicle; C:endoplasmic reticulum; F:carbohydrate binding; C:plasma membrane
gi|24419238|gb|BI977429.1|BI977429	protein	622	20	2.88173E-72	85.5%	1	P:cell redox homeostasis
gi|24419242|gb|BI977433.1|BI977433	---NA---	509	0			0
gi|24419244|gb|BI977435.1|BI977435	aig2-like protein	621	20	3.37733E-61	79.15%	3	C:endomembrane system; C:plasma membrane; P:response to salt stress
gi|24419245|gb|BI977436.1|BI977436	protein	619	20	4.93755E-27	76.25%	4	C:mitochondrial respiratory chain complex IV; F:cytochrome-c oxidase activity; P:mitochondrial electron transport, cytochrome c to oxygen; P:proton transport	EC:1.9.3.1
gi|24419247|gb|BI977438.1|BI977438	---NA---	402	0			0
gi|24419248|gb|BI977439.1|BI977439	gras family transcription factor	621	20	2.45179E-72	63.75%	3	C:cytoplasm; P:regulation of transcription; C:nucleus
gi|24419251|gb|BI977442.1|BI977442	erd15 protein	621	20	6.73909E-38	71.9%	5	P:response to high light intensity; P:response to water deprivation; C:cytoplasm; P:response to bacterium; F:protein binding
gi|24419253|gb|BI977444.1|BI977444	protein	621	20	2.90968E-57	82.3%	3	C:intracellular; P:transport; F:transporter activity
gi|24419254|gb|BI977445.1|BI977445	protein	624	20	2.27293E-33	73.1%	6	P:regulation of transcription, DNA-dependent; F:DNA binding; C:chloroplast thylakoid membrane; F:transcription coactivator activity; C:transcription factor complex; P:positive regulation of transcription
gi|24419259|gb|BI977450.1|BI977450	---NA---	156	0			0
gi|24419260|gb|BI977451.1|BI977451	saur family protein	444	2	6.84054E-5	75.5%	0
gi|24419266|gb|BI977457.1|BI977457	---NA---	723	0			0
gi|24419270|gb|BI977461.1|BI977461	---NA---	393	0			0
gi|24419271|gb|BI977462.1|BI977462	nhl1	612	20	2.40179E-52	78.6%	1	P:defense response to virus
gi|24419285|gb|BI977476.1|BI977476	glycosyltransferase [Lycium barbarum]	393	1	2.62373E-4	82.0%	4	F:transferase activity; P:metabolic process; F:transferase activity, transferring hexosyl groups; F:transferase activity, transferring glycosyl groups
gi|24419293|gb|BI977484.1|BI977484	---NA---	252	0			0
gi|24419297|gb|BI977488.1|BI977488	---NA---	455	0			0
gi|24419303|gb|BI977494.1|BI977494	protein	520	20	5.22432E-47	82.6%	2	P:metal ion transport; F:metal ion binding
gi|24419307|gb|BI977498.1|BI977498	---NA---	328	0			0
gi|24419308|gb|BI977499.1|BI977499	protein	633	20	1.48311E-46	76.35%	2	F:zinc ion binding; F:protein binding
gi|24419311|gb|BI977502.1|BI977502	xyloglucan endo-transglycosylase	593	20	7.52939E-49	80.9%	5	F:hydrolase activity, hydrolyzing O-glycosyl compounds; P:cellular glucan metabolic process; C:apoplast; C:cell wall; F:xyloglucan:xyloglucosyl transferase activity	EC:3.2.1.0; EC:2.4.1.207;
gi|24419313|gb|BI977504.1|BI977504	unknown [Glycine max]	473	2	3.25754E-7	51.0%	0
gi|24419314|gb|BI977506.1|BI977506	---NA---	471	0			0
gi|24419316|gb|BI977508.1|BI977508	lipid transfer protein	645	20	1.297E-13	55.1%	3	P:lipid transport; F:lipid binding; P:transport
gi|24419319|gb|BI977511.1|BI977511	60s ribosomal	582	20	4.36593E-38	88.35%	2	C:mitochondrion; C:plastid
gi|24419324|gb|BI977516.1|BI977516	---NA---	494	0			0
gi|24419325|gb|BI977517.1|BI977517	protein	619	20	1.50761E-98	83.6%	14	P:negative regulation of cell migration; P:negative regulation of DNA replication; P:protein stabilization; P:negative regulation of cell proliferation; F:protein binding; P:negative regulation of collagen binding; F:GTPase activity; P:negative regulation of protein ubiquitination; C:perinuclear region of cytoplasm; P:regulation of cyclin-dependent protein kinase activity; P:negative regulation o…	EC:3.6.5.1; EC:3.6.5.2; EC:3.6.5.3; EC:3.6.5.4
gi|24419328|gb|BI977520.1|BI977520	transmembrane protein	314	18	2.90539E-11	88.77777777777777%	2	C:membrane; C:chloroplast envelope
gi|24419332|gb|BI977524.1|BI977524	---NA---	564	0			0
gi|24419338|gb|BI977530.1|BI977530	---NA---	564	0			0
gi|24419345|gb|BI977537.1|BI977537	---NA---	336	0			0
gi|24419347|gb|BI977539.1|BI977539	protein	611	20	1.31817E-75	86.5%	6	F:phosphoprotein phosphatase activity; P:mRNA processing; C:chloroplast; C:nucleus; C:mitochondrion; P:protein amino acid dephosphorylation	EC:3.1.3.16
gi|24419348|gb|BI977540.1|BI977540	glutaredoxin type i	583	20	1.31683E-34	78.0%	8	C:vacuole; C:plasma membrane; F:electron carrier activity; P:cell redox homeostasis; P:transport; F:protein disulfide oxidoreductase activity; P:electron transport chain; P:electron transport
gi|24419361|gb|BI977553.1|BI977553	---NA---	374	0			0
gi|24419362|gb|BI977554.1|BI977554	aspartate aminotransferase	519	20	7.57082E-48	96.0%	18	F:pyridoxal phosphate binding; P:response to cold; P:response to cadmium ion; F:L-aspartate:2-oxoglutarate aminotransferase activity; C:chloroplast stroma; C:apoplast; P:tryptophan biosynthetic process; P:oxaloacetate metabolic process; P:alanine metabolic process; P:arginine metabolic process; P:aspartate metabolic process; P:cysteine metabolic process; P:glutamate metabolic process; P:proline m…	EC:2.6.1.1
gi|24419368|gb|BI977560.1|BI977560	nascent polypeptide associated complex alpha	586	20	2.70104E-27	92.75%	3	F:F; P:P; C:C
gi|24419373|gb|BI977566.1|BI977566	mitochondrial inner membrane protease	614	20	2.46405E-37	63.0%	4	F:peptidase activity; C:mitochondrial inner membrane; P:proteolysis; C:membrane part
gi|24419375|gb|BI977568.1|BI977568	---NA---	513	0			0
gi|24419379|gb|BI977572.1|BI977572	---NA---	624	0			0
gi|24419381|gb|BI977574.1|BI977574	---NA---	605	0			0
gi|24419383|gb|BI977576.1|BI977576	fructose-bisphosphate aldolase	425	20	5.89652E-50	87.75%	9	C:cytoplasm; P:glycolysis; F:fructose-bisphosphate aldolase activity; P:fructose metabolic process; P:mannose metabolic process; P:inositol metabolic process; P:gluconeogenesis; P:pentose-phosphate shunt; P:carbon utilization	EC:4.1.2.13
gi|24419395|gb|BI977588.1|BI977588	ubiquitin	553	20	1.45854E-90	98.0%	3	C:cytoplasm; C:nucleus; P:protein modification process
gi|24419398|gb|BI977591.1|BI977591	---NA---	450	0			0
gi|24419399|gb|BI977592.1|BI977592	prefoldin subunit 3	550	20	7.62855E-76	87.7%	4	P:protein folding; C:prefoldin complex; F:unfolded protein binding; C:plastid
gi|24419400|gb|BI977593.1|BI977593	---NA---	310	0			0
gi|24419406|gb|BI977600.1|BI977600	---NA---	398	0			0
gi|24419407|gb|BI977601.1|BI977601	protein	468	20	2.41139E-18	69.9%	2	C:endomembrane system; P:P
gi|24419409|gb|BI977603.1|BI977603	serine-threonine protein plant-	609	18	1.38321E-24	53.05555555555556%	6	C:endomembrane system; F:protein kinase activity; F:ATP binding; P:protein amino acid phosphorylation; F:protein binding; F:protein serine/threonine kinase activity
gi|24419410|gb|BI977604.1|BI977604	f-box domain containing protein	526	15	1.63928E-28	53.06666666666667%	0
gi|24419413|gb|BI977607.1|BI977607	protein	549	20	8.24065E-46	67.05%	2	C:mitochondrion; P:P
gi|24419414|gb|BI977608.1|BI977608	---NA---	226	0			0
gi|24419415|gb|BI977609.1|BI977609	predicted protein [Populus trichocarpa]	412	7	6.48281E-16	72.85714285714286%	0
gi|24419417|gb|BI977611.1|BI977611	---NA---	453	0			0
gi|24419421|gb|BI977615.1|BI977615	initiation factor	617	20	2.82188E-81	97.15%	3	F:translation initiation factor activity; C:ribosome; P:regulation of translational initiation
gi|24419422|gb|BI977616.1|BI977616	acylphosphatase family	487	20	2.6563E-41	71.25%	5	C:plastid; F:acylphosphatase activity; P:gluconeogenesis; P:glycolysis; P:benzoate metabolic process	EC:3.6.1.7
gi|24419427|gb|BI977621.1|BI977621	alpha-expansin 5	607	20	2.22883E-51	93.35%	3	C:extracellular region; P:plant-type cell wall organization; C:membrane
gi|24419428|gb|BI977622.1|BI977622	---NA---	353	0			0
gi|24419429|gb|BI977623.1|BI977623	protein	632	20	1.40495E-54	63.3%	1	F:peptidase activity
gi|24419430|gb|BI977624.1|BI977624	limonoid udp-glucosyltransferase	482	20	8.03732E-77	85.4%	2	P:metabolic process; F:limonoid glucosyltransferase activity	EC:2.4.1.210
gi|24419436|gb|BI977630.1|BI977630	desiccation-related protein pcc13-62	592	20	9.77301E-50	78.1%	2	C:endomembrane system; C:cytoplasmic membrane-bounded vesicle
gi|24419440|gb|BI977634.1|BI977634	indole-3-acetic acid inducible 17	632	20	1.01095E-44	70.75%	4	F:protein dimerization activity; P:auxin mediated signaling pathway; C:nucleus; P:regulation of transcription, DNA-dependent
gi|24419443|gb|BI977637.1|BI977637	dna binding	622	20	1.27907E-20	78.45%	4	P:regulation of transcription; F:transcription factor activity; C:mitochondrion; C:transcription factor complex
gi|24419445|gb|BI977639.1|BI977639	ultraviolet-b-repressible protein	609	20	3.07611E-24	73.4%	1	C:membrane
gi|24419447|gb|BI977641.1|BI977641	60s ribosomal protein l6	290	20	1.05488E-12	83.1%	6	C:nucleolus; F:structural constituent of ribosome; C:plasma membrane; C:cytosolic large ribosomal subunit; P:translation; P:ribosome biogenesis	EC:3.6.5.3
gi|24419448|gb|BI977642.1|BI977642	pre-mrna cleavage complex ii protein clp1	357	20	3.56215E-30	80.5%	6	P:vegetative to reproductive phase transition of meristem; F:protein binding; P:phyllome development; C:mRNA cleavage factor complex; P:mRNA processing; P:flower development
gi|24419450|gb|BI977644.1|BI977644	---NA---	175	0			0
gi|24419451|gb|BI977645.1|BI977645	protein	631	20	7.24202E-71	92.8%	8	C:vacuole; F:structural constituent of ribosome; C:plasma membrane; C:cell wall; C:cytosolic small ribosomal subunit; C:chloroplast; P:translation; P:ribosome biogenesis	EC:3.6.5.3
gi|24419453|gb|BI977648.1|BI977648	protein	504	20	1.91493E-18	60.3%	11	F:transferase activity; C:cytoplasmic membrane-bounded vesicle; F:protein serine/threonine kinase activity; F:protein kinase activity; F:peptidyl-prolyl cis-trans isomerase activity; P:protein amino acid phosphorylation; F:nucleotide binding; F:ATP binding; F:kinase activity; F:isomerase activity; P:protein folding
gi|24419454|gb|BI977649.1|BI977649	conserved hypothetical protein [Ricinus communis]	442	5	4.59767E-9	77.0%	2	F:F; P:P
gi|24419455|gb|BI977650.1|BI977650	---NA---	417	0			0
gi|24419457|gb|BI977652.1|BI977652	rab1 -family small gtpase	643	20	1.85863E-69	94.0%	8	P:two-component signal transduction system (phosphorelay); P:small GTPase mediated signal transduction; P:regulation of transcription, DNA-dependent; F:DNA binding; C:cytoplasmic membrane-bounded vesicle; P:protein transport; F:GTP binding; C:plasma membrane
gi|24419459|gb|BI977654.1|BI977654	---NA---	473	0			0
gi|24419460|gb|BI977655.1|BI977655	protein kinase domain containing expressed	573	20	1.76233E-10	57.05%	8	C:plastid; F:nucleic acid binding; C:mitochondrion; F:ribonuclease H activity; C:membrane; F:zinc ion binding; F:nucleoside transmembrane transporter activity; P:transport
gi|24419464|gb|BI977659.1|BI977659	germin-like protein	274	20	1.35344E-29	68.9%	4	C:cytoplasmic membrane-bounded vesicle; C:apoplast; F:nutrient reservoir activity; F:manganese ion binding
gi|24419468|gb|BI977663.1|BI977663	---NA---	492	0			0
gi|24419469|gb|BI977664.1|BI977664	protein	384	20	6.50597E-32	85.3%	5	C:cytoplasmic membrane-bounded vesicle; F:phosphoglycolate phosphatase activity; C:plastid; C:plasma membrane; P:glyoxylate metabolic process	EC:3.1.3.18
gi|24419471|gb|BI977666.1|BI977666	expansin	345	20	1.86968E-11	83.95%	3	C:extracellular region; P:plant-type cell wall organization; C:membrane
gi|24419477|gb|BI977672.1|BI977672	eukaryotic translation initiation factor 4e	632	20	3.13535E-54	91.35%	4	F:RNA binding; F:translation initiation factor activity; C:ribosome; P:regulation of translational initiation
gi|24419478|gb|BI977673.1|BI977673	phosphatidylinositol synthase	395	20	3.17981E-26	61.9%	4	F:CDP-diacylglycerol-inositol 3-phosphatidyltransferase activity; P:phosphatidylinositol biosynthetic process; C:membrane; P:glycerolipid metabolic process	EC:2.7.8.11
gi|24419480|gb|BI977675.1|BI977675	---NA---	587	0			0
gi|24419485|gb|BI977680.1|BI977680	sigma factor sigb regulation protein	585	20	5.60269E-50	88.75%	1	F:hydrolase activity
gi|24419487|gb|BI977682.1|BI977682	nodulin-like protein	473	20	3.3399E-36	80.2%	1	C:membrane
gi|24419496|gb|BI977691.1|BI977691	---NA---	328	0			0
gi|24419498|gb|BI977693.1|BI977693	protein aq_1857	678	20	9.79349E-47	76.5%	5	F:metal ion binding; P:iron-sulfur cluster assembly; F:structural molecule activity; C:mitochondrion; F:iron-sulfur cluster binding
gi|24419499|gb|BI977694.1|BI977694	---NA---	382	0			0
gi|24419500|gb|BI977695.1|BI977695	30s ribosomal protein mitochondrial	497	8	6.09209E-14	79.625%	2	C:mitochondrion; P:P
gi|24419503|gb|BI977698.1|BI977698	conserved hypothetical protein [Ricinus communis]	426	6	6.36094E-11	84.16666666666667%	1	C:endomembrane system
gi|24419505|gb|BI977700.1|BI977700	glycerol-3-phosphate dehydrogenase	398	12	3.88657E-16	90.16666666666667%	8	C:mitochondrial inner membrane; P:glycerol catabolic process; P:glycerol-3-phosphate metabolic process; P:glycerophosphate shuttle; F:glycerol-3-phosphate dehydrogenase activity; C:glycerol-3-phosphate dehydrogenase complex; P:electron transport; P:glycerolipid metabolic process	EC:1.1.99.5
gi|24419507|gb|BI977702.1|BI977702	predicted protein [Populus trichocarpa]	487	1	9.8679E-4	60.0%	0
gi|24419509|gb|BI977704.1|BI977704	---NA---	379	0			0
gi|24419510|gb|BI977705.1|BI977705	---NA---	585	0			0
gi|24419513|gb|BI977708.1|BI977708	ubiquitin-conjugating enzyme ubc7	614	20	1.52294E-79	96.95%	5	P:protein deubiquitination; P:ubiquitin-dependent protein catabolic process; F:ubiquitin-protein ligase activity; P:regulation of protein metabolic process; P:protein ubiquitination	EC:6.3.2.19
gi|24419515|gb|BI977710.1|BI977710	thaumatin-like protein precursor	501	20	7.24931E-55	72.1%	2	P:defense response; F:hydrolase activity, acting on glycosyl bonds
gi|24419519|gb|BI977714.1|BI977714	---NA---	494	0			0
gi|24419520|gb|BI977715.1|BI977715	---NA---	402	0			0
gi|24419522|gb|BI977717.1|BI977717	protein	545	20	4.60366E-49	72.4%	2	C:mitochondrion; C:plastid
gi|24419523|gb|BI977718.1|BI977718	protein	548	20	2.68002E-57	81.75%	1	F:kinase activity
gi|24419525|gb|BI977720.1|BI977720	---NA---	566	0			0
gi|24419526|gb|BI977721.1|BI977721	---NA---	501	0			0
gi|24419528|gb|BI977723.1|BI977723	structural maintenance of chromosome 1	485	7	6.64539E-8	73.42857142857143%	2	P:Golgi organization; C:Golgi apparatus
gi|24419530|gb|BI977725.1|BI977725	conserved hypothetical protein [Ricinus communis]	495	5	3.4593E-9	76.4%	2	F:F; P:P
gi|24419531|gb|BI977726.1|BI977726	---NA---	623	0			0
gi|24419533|gb|BI977728.1|BI977728	yippee family protein	624	20	2.33581E-54	84.3%	1	C:endomembrane system
gi|24419537|gb|BI977732.1|BI977732	---NA---	487	0			0
gi|24419544|gb|BI977739.1|BI977739	---NA---	625	0			0
gi|24419546|gb|BI977741.1|BI977741	psi reaction center subunit iii	623	20	5.3521E-27	90.05%	5	C:plastoglobule; C:photosystem I reaction center; F:catalytic activity; P:photosynthesis; C:chloroplast thylakoid membrane
gi|24419547|gb|BI977742.1|BI977742	protein	595	16	5.65412E-52	78.8125%	1	C:chloroplast envelope
gi|24419550|gb|BI977745.1|BI977745	glutathione s-transferase omega	597	20	1.52977E-66	81.1%	2	F:transferase activity; P:response to cadmium ion
gi|24419555|gb|BI977750.1|BI977750	mip pip subfamily	610	20	1.65978E-86	87.95%	3	P:transport; C:integral to membrane; F:transporter activity
gi|24419556|gb|BI977751.1|BI977751	5 start site is	624	18	7.61493E-13	50.77777777777778%	5	C:endomembrane system; F:kinase activity; C:cell wall; P:P; C:extracellular region
gi|24419559|gb|BI977754.1|BI977754	---NA---	505	0			0
gi|24419564|gb|BI977759.1|BI977759	---NA---	184	0			0
gi|24419565|gb|BI977760.1|BI977760	---NA---	374	0			0
gi|24419566|gb|BI977761.1|BI977761	sts14 protein	524	20	2.76869E-42	73.5%	1	P:response to stimulus
gi|24419567|gb|BI977762.1|BI977762	ubiquitin-related modifier	597	20	1.97302E-44	83.7%	0
gi|24419569|gb|BI977764.1|BI977764	---NA---	318	0			0
gi|24419574|gb|BI977769.1|BI977769	nodulin-like protein	532	20	6.53798E-48	81.2%	3	C:endomembrane system; C:membrane; C:cytoplasmic membrane-bounded vesicle
gi|24419577|gb|BI977772.1|BI977772	alcohol dehydrogenase class iii	595	20	6.24998E-83	96.0%	10	F:alcohol dehydrogenase (NAD) activity; F:S-(hydroxymethyl)glutathione dehydrogenase activity; P:ethanol oxidation; C:peroxisome; P:formaldehyde metabolic process; P:oxidation reduction; P:heat acclimation; F:zinc ion binding; P:seed development; F:S-nitrosoglutathione reductase activity	EC:1.1.1.1; EC:1.1.1.284
gi|24419578|gb|BI977773.1|BI977773	sucrase-like protein	385	20	2.72001E-38	75.9%	2	F:F; P:P
gi|24419579|gb|BI977774.1|BI977774	thioredoxin m	619	20	5.61843E-61	77.15%	13	C:chloroplast envelope; F:enzyme activator activity; P:response to oxidative stress; F:electron carrier activity; P:cell redox homeostasis; P:glycerol ether metabolic process; C:cell wall; P:transport; P:positive regulation of catalytic activity; F:protein disulfide oxidoreductase activity; C:chloroplast thylakoid membrane; P:electron transport chain; P:electron transport
gi|24419580|gb|BI977775.1|BI977775	14-3-3 protein	627	20	1.20993E-82	93.7%	1	F:protein domain specific binding
gi|24419581|gb|BI977776.1|BI977776	mip tip subfamily	404	20	2.55578E-52	90.15%	3	P:transport; C:integral to membrane; F:transporter activity
gi|24419594|gb|BI977791.1|BI977791	protein	543	20	1.10084E-34	79.85%	1	P:protein modification process
gi|24419595|gb|BI977792.1|BI977792	---NA---	340	0			0
gi|24419596|gb|BI977793.1|BI977793	transcription factor tfiid	617	20	1.16667E-26	82.4%	9	F:DNA binding; F:RNA polymerase II transcription factor activity; C:transcription factor complex; F:translation initiation factor activity; P:transcription initiation; C:plastid; P:regulation of transcription from RNA polymerase II promoter; C:ribosome; P:regulation of translational initiation
gi|24419602|gb|BI977799.1|BI977799	protein	537	20	3.74466E-64	78.85%	1	F:carbon-nitrogen ligase activity, with glutamine as amido-N-donor	EC:6.3.5.0
gi|24419604|gb|BI977801.1|BI977801	ubiquitin-conjugating enzyme e2-17 kda	446	20	1.77973E-61	95.25%	9	P:ubiquitin-dependent protein catabolic process; P:negative regulation of flower development; P:histone H2B ubiquitination; P:vegetative to reproductive phase transition of meristem; P:regulation of protein metabolic process; P:UV protection; P:leaf morphogenesis; F:ubiquitin-protein ligase activity; P:protein deubiquitination	EC:6.3.2.19
gi|24419606|gb|BI977803.1|BI977803	---NA---	394	0			0
gi|24419608|gb|BI977805.1|BI977805	protein	494	20	1.98285E-75	92.25%	7	C:endomembrane system; C:integral to membrane; F:polygalacturonase activity; P:cellular cell wall organization; C:cell wall; P:starch metabolic process; P:sucrose metabolic process	EC:3.2.1.15
gi|24419613|gb|BI977810.1|BI977810	cinnamyl alcohol dehydrogenase-like protein	507	20	3.29613E-73	87.25%	3	F:zinc ion binding; P:oxidation reduction; F:mannitol dehydrogenase activity	EC:1.1.1.255
gi|24419623|gb|BI977820.1|BI977820	aldo keto reductase akr	564	20	8.68782E-65	83.7%	2	F:oxidoreductase activity; P:oxidation reduction
gi|24419627|gb|BI977824.1|BI977824	ran2 small ras gtp-binding nuclear protein	470	20	6.67069E-77	91.95%	7	F:GTP binding; F:protein binding; P:nucleocytoplasmic transport; P:intracellular protein transport; P:signal transduction; C:nucleus; F:GTPase activity	EC:3.6.5.1; EC:3.6.5.2; EC:3.6.5.3; EC:3.6.5.4
gi|24419629|gb|BI977826.1|BI977826	laminin domain-containing 2	573	20	2.38559E-17	44.4%	14	F:neurotransmitter receptor activity; C:cell surface; F:cation binding; C:integral to membrane; C:membrane; P:ion transport; P:transport; P:carbohydrate metabolic process; F:catalytic activity; F:extracellular ligand-gated ion channel activity; F:hydrolase activity, hydrolyzing O-glycosyl compounds; F:protein binding; F:pullulanase activity; C:cell wall
gi|24419633|gb|BI977830.1|BI977830	---NA---	503	0			0
gi|24419635|gb|BI977832.1|BI977832	calmodulin	182	20	3.34133E-7	58.25%	11	P:response to mechanical stimulus; P:starch metabolic process; C:nucleus; F:F; C:C; F:signal transducer activity; F:protein binding; P:regulation of flower development; P:calcium-mediated signaling; P:detection of calcium ion; F:calcium ion binding
gi|24419642|gb|BI977839.1|BI977839	protein	554	20	1.02601E-43	79.65%	1	C:nucleus
gi|24419643|gb|BI977840.1|BI977840	brassinosteroid insensitive 1-associated receptor kinase 1	547	20	1.60457E-40	78.85%	6	F:receptor activity; P:protein amino acid phosphorylation; F:ATP binding; F:protein serine/threonine kinase activity; P:signal transduction; P:serine family amino acid metabolic process	EC:2.7.11.0
gi|24419644|gb|BI977841.1|BI977841	glutathione peroxidase	619	20	2.3435E-67	86.95%	11	P:response to oxidative stress; P:response to cadmium ion; F:phospholipid-hydroperoxide glutathione peroxidase activity; P:oxidation reduction; F:glutathione peroxidase activity; C:chloroplast; C:cytosol; C:mitochondrion; P:response to salt stress; P:glutathione metabolic process; P:peroxidase reaction	EC:1.11.1.12; EC:1.11.1.9
gi|24419647|gb|BI977845.1|BI977845	nadh ubiquinone oxidoreductase b22-like subunit	543	20	4.0167E-53	85.3%	4	P:photorespiration; C:mitochondrial membrane; C:plasma membrane; C:respiratory chain complex I
gi|24419651|gb|BI977849.1|BI977849	actin related protein arp3 subunit	535	20	3.12152E-31	86.9%	7	P:multidimensional cell growth; P:regulation of actin filament polymerization; C:Arp2/3 protein complex; P:trichome morphogenesis; F:ATP binding; F:actin binding; F:structural constituent of cytoskeleton
gi|24419653|gb|BI977851.1|BI977851	profilin	623	20	8.19511E-60	96.55%	4	P:actin cytoskeleton organization; C:cytoplasm; F:actin binding; C:actin cytoskeleton
gi|24419654|gb|BI977852.1|BI977852	protein	541	20	3.08114E-67	75.8%	7	C:CUL4 RING ubiquitin ligase complex; P:negative regulation of flower development; P:histone H3-K4 methylation; C:heterotrimeric G-protein complex; F:protein binding; F:nucleotide binding; P:histone H3-K36 methylation	EC:3.6.5.1
gi|24419656|gb|BI977854.1|BI977854	tpa_exp: phytosulfokine peptide precursor	414	19	1.75804E-13	68.84210526315789%	3	F:growth factor activity; P:cell proliferation; C:extracellular region
gi|24419661|gb|BI977859.1|BI977859	forever young	520	20	5.84069E-16	82.1%	4	P:oxidation reduction; F:oxidoreductase activity; P:multicellular organismal development; F:binding
gi|24419663|gb|BI977861.1|BI977861	protein	601	20	9.97428E-36	69.65%	5	C:vacuole; C:plasma membrane; F:protein kinase activity; C:integral to membrane; C:mitochondrion
gi|24419665|gb|BI977863.1|BI977863	at1g05070 t7a14_6	440	20	4.30916E-23	69.6%	1	C:Golgi apparatus
gi|24419668|gb|BI977866.1|BI977866	fiber protein fb34	580	20	8.85795E-76	78.1%	3	C:endomembrane system; C:cytoplasmic membrane-bounded vesicle; C:plasma membrane
gi|24419672|gb|BI977870.1|BI977870	protein	590	20	4.47804E-43	97.4%	6	F:ubiquitin-specific protease activity; P:ubiquitin-dependent protein catabolic process; F:ubiquitin thiolesterase activity; P:DNA topological change; F:double-stranded DNA binding; P:protein deubiquitination	EC:3.1.2.15
gi|24419674|gb|BI977872.1|BI977872	---NA---	131	0			0
gi|24419675|gb|BI977873.1|BI977873	octicosapeptide phox bem1p domain-containing protein	543	20	3.52697E-41	69.4%	2	F:F; P:P
gi|24419676|gb|BI977874.1|BI977874	---NA---	156	0			0
gi|24419678|gb|BI977876.1|BI977876	ferredoxin-thioredoxin variable chain	442	20	2.97132E-24	73.1%	7	F:lipoate synthase activity; F:ferredoxin reductase activity; F:ferredoxin:thioredoxin reductase activity; P:photosynthesis, light reaction; P:lipoate biosynthetic process; P:electron transport; C:ferredoxin:thioredoxin reductase complex	EC:2.8.1.8
gi|24419679|gb|BI977877.1|BI977877	---NA---	315	0			0
gi|24419690|gb|BI977888.1|BI977888	carbonic	686	20	3.86675E-43	63.4%	8	F:calmodulin binding; P:response to salt stress; C:plant-type vacuole; C:vacuolar membrane; C:cytoplasmic membrane-bounded vesicle; C:chloroplast; P:response to nematode; C:plasma membrane
gi|24419692|gb|BI977890.1|BI977890	---NA---	406	0			0
gi|24419693|gb|BI977891.1|BI977891	rna-binding protein	630	20	1.69665E-100	83.9%	1	F:RNA binding
gi|24419695|gb|BI977893.1|BI977893	---NA---	601	0			0
gi|24419701|gb|BI977899.1|BI977899	aldo keto reductase	465	20	8.5951E-24	86.15%	3	P:oxidation reduction; F:2,5-didehydrogluconate reductase activity; C:chloroplast	EC:1.1.1.274
gi|24419702|gb|BI977900.1|BI977900	mal d	552	20	3.30157E-56	84.35%	2	P:response to biotic stimulus; P:defense response
gi|24419704|gb|BI977902.1|BI977902	PREDICTED: hypothetical protein [Vitis vinifera]	707	2	8.178E-7	54.5%	0
gi|24419705|gb|BI977903.1|BI977903	pfkb-type carbohydrate kinase family protein	716	20	2.64606E-85	90.7%	9	F:fructokinase activity; P:D-ribose metabolic process; C:plasma membrane; F:ribokinase activity; P:starch metabolic process; P:sucrose metabolic process; P:fructose metabolic process; P:mannose metabolic process; P:pentose-phosphate shunt	EC:2.7.1.4; EC:2.7.1.15
gi|24419706|gb|BI977904.1|BI977904	protein	661	20	7.74351E-54	74.85%	2	C:mitochondrion; C:respiratory chain complex I
gi|24419708|gb|BI977906.1|BI977906	pollen-specific protein c13	705	20	1.24642E-55	73.95%	1	C:extracellular space
gi|24419709|gb|BI977907.1|BI977907	chromosome 8 open reading frame isoform cra_a	381	20	3.50646E-33	60.45%	2	F:F; P:P
gi|24419710|gb|BI977908.1|BI977908	---NA---	626	0			0
gi|24419711|gb|BI977909.1|BI977909	40s ribosomal protein s12	723	20	9.44141E-54	92.55%	4	C:ribosome; F:structural constituent of ribosome; P:translation; P:ribosome biogenesis	EC:3.6.5.3
gi|24419714|gb|BI977912.1|BI977912	vacuolar atpases	694	20	8.23576E-81	88.55%	13	C:plant-type vacuole membrane; F:proton-transporting ATPase activity, rotational mechanism; C:proton-transporting two-sector ATPase complex, catalytic domain; C:cytosolic ribosome; P:response to salt stress; P:defense response to bacterium; P:embryonic development ending in seed dormancy; C:mitochondrial proton-transporting ATP synthase complex; P:Golgi organization; P:ATP synthesis coupled proto…	EC:3.6.3.14
gi|24419720|gb|BI977918.1|BI977918	esterase lipase thioesterase	205	20	1.77358E-29	91.95%	9	F:4 iron, 4 sulfur cluster binding; C:mitochondrion; F:NAD or NADH binding; F:NADH dehydrogenase (ubiquinone) activity; F:FMN binding; P:mitochondrial electron transport, NADH to ubiquinone; P:ubiquinone biosynthetic process; P:sodium ion transport; P:proton transport	EC:1.6.5.3
gi|24419723|gb|BI977921.1|BI977921	profilin	620	20	8.08728E-60	95.8%	4	P:actin cytoskeleton organization; C:cytoplasm; F:actin binding; C:actin cytoskeleton
gi|24419726|gb|BI977924.1|BI977924	thioredoxin-like protein 4a	675	20	3.08278E-77	96.7%	6	C:cytoplasm; C:U5 snRNP; ; P:mitosis; P:spliceosome assembly; P:cell division
gi|24419727|gb|BI977925.1|BI977925	---NA---	678	0			0
gi|24419728|gb|BI977926.1|BI977926	heat shock protein	721	20	2.99343E-76	88.65%	2	C:cytoplasm; P:response to stress
gi|24419731|gb|BI977929.1|BI977929	---NA---	721	0			0
gi|24419735|gb|BI977933.1|BI977933	---NA---	491	0			0
gi|24419736|gb|BI977934.1|BI977934	cbs domain containing expressed	720	20	3.07624E-97	88.95%	2	P:response to salt stress; C:mitochondrion
gi|24419739|gb|BI977937.1|BI977937	---NA---	187	0			0
gi|24419740|gb|BI977938.1|BI977938	protein	429	20	4.36886E-20	92.05%	3	C:anchored to membrane; C:endomembrane system; C:cytoplasmic membrane-bounded vesicle
gi|24419741|gb|BI977939.1|BI977939	vacuolar atp synthase 16 kda proteolipid subunit	720	20	2.82788E-42	89.45%	6	C:integral to membrane; P:ATP synthesis coupled proton transport; C:cytoplasmic membrane-bounded vesicle; F:proton-transporting ATPase activity, rotational mechanism; C:vacuolar proton-transporting V-type ATPase, V0 domain; C:plasma membrane	EC:3.6.3.14
gi|24419745|gb|BI977943.1|BI977943	seed specific protein bn15d1b	701	20	1.55389E-26	66.9%	2	C:mitochondrion; P:P
gi|24419746|gb|BI977944.1|BI977944	nucleobase ascorbate transporter	721	20	5.30847E-57	89.05%	5	C:membrane; C:vacuole; C:cell wall; P:transport; F:transmembrane transporter activity
gi|24419747|gb|BI977945.1|BI977945	protein	560	20	3.55619E-23	83.35%	7	F:structural constituent of ribosome; P:ribosome biogenesis; C:chloroplast stroma; C:cytosolic large ribosomal subunit; C:membrane; P:translation; F:rRNA binding	EC:3.6.5.3
gi|24419748|gb|BI977946.1|BI977946	14-3-3 protein	448	20	1.19589E-25	96.45%	1	F:protein domain specific binding
gi|24419749|gb|BI977947.1|BI977947	metalloendoproteinase 1	720	20	6.27071E-58	65.85%	3	F:metal ion binding; P:metabolic process; F:metallopeptidase activity
gi|24419751|gb|BI977949.1|BI977949	anthocyanidin synthase	543	20	5.42873E-50	95.2%	6	P:flavonoid biosynthetic process; F:L-ascorbic acid binding; F:iron ion binding; P:oxidation reduction; F:oxidoreductase activity, acting on single donors with incorporation of molecular oxygen, incorporation of two atoms of oxygen; F:leucocyanidin oxygenase activity	EC:1.13.11.0; EC:1.14.11.19
gi|24419753|gb|BI977952.1|BI977952	downward leaf curling protein	722	20	8.15657E-66	91.95%	2	F:F; P:P
gi|24419754|gb|BI977953.1|BI977953	at4g02380 t14p8_2	716	20	5.09259E-20	66.05%	3	P:response to reactive oxygen species; P:cellular response to water deprivation; P:response to cold
gi|24419755|gb|BI977954.1|BI977954	heat shock protein 18	721	20	6.25618E-66	88.75%	3	P:response to high light intensity; P:heat acclimation; P:response to hydrogen peroxide
gi|24419756|gb|BI977955.1|BI977955	protein	699	20	4.9068E-89	85.55%	0
gi|24419760|gb|BI977959.1|BI977959	leucine-rich repeat family protein	656	20	1.73127E-79	76.1%	6	C:membrane; P:defense response; C:plant-type cell wall; P:signal transduction; F:protein binding; C:chloroplast
gi|24419761|gb|BI977960.1|BI977960	cell wall protein	678	19	5.59015E-18	52.73684210526316%	3	C:endomembrane system; C:cytoplasmic membrane-bounded vesicle; P:P
gi|24419763|gb|BI977962.1|BI977962	protein	659	20	1.2316E-71	83.9%	10	P:response to high light intensity; P:respiratory gaseous exchange; P:carotenoid biosynthetic process; C:mitochondrial envelope; P:chloroplast organization; F:alternative oxidase activity; C:thylakoid; C:plastid; P:response to temperature stimulus; P:electron transport
gi|24419764|gb|BI977963.1|BI977963	ribosomal protein l5	721	20	1.60408E-100	92.55%	6	F:5S rRNA binding; F:structural constituent of ribosome; F:protein binding; C:cytosolic large ribosomal subunit; P:translation; P:ribosome biogenesis	EC:3.6.5.3
gi|24419766|gb|BI977965.1|BI977965	---NA---	589	0			0
gi|24419767|gb|BI977966.1|BI977966	swib domain-containing protein	723	20	4.27511E-30	77.2%	2	C:mitochondrion; C:chloroplast
gi|24419768|gb|BI977967.1|BI977967	ribosomal protein l18	649	20	6.38949E-90	88.3%	5	P:mitotic spindle elongation; F:structural constituent of ribosome; C:cytosolic large ribosomal subunit; P:translation; P:ribosome biogenesis	EC:3.6.5.3
gi|24419769|gb|BI977968.1|BI977968	timing of cab expression 1	682	20	9.4174E-31	61.15%	6	P:circadian rhythm; F:transcription regulator activity; F:protein binding; P:circumnutation; C:nucleus; P:regulation of transcription
gi|24419773|gb|BI977972.1|BI977972	nitrilase-associated protein	516	20	4.09231E-22	69.35%	2	F:F; P:P
gi|24419774|gb|BI977973.1|BI977973	atp binding	722	20	4.07399E-49	89.55%	7	F:receptor activity; P:protein amino acid phosphorylation; C:cytoplasmic membrane-bounded vesicle; F:protein binding; F:protein kinase activity; F:ATP binding; P:signal transduction
gi|24419775|gb|BI977974.1|BI977974	60s ribosomal protein l28	697	20	8.74908E-56	88.7%	7	F:structural constituent of ribosome; C:plasma membrane; P:ribosome biogenesis; C:cell wall; C:cytosolic large ribosomal subunit; C:chloroplast; P:translation	EC:3.6.5.3
gi|24419776|gb|BI977975.1|BI977975	21 kda protein	722	20	1.06962E-57	79.9%	6	F:pectinesterase activity; C:endomembrane system; P:shade avoidance; F:enzyme inhibitor activity; P:starch metabolic process; P:sucrose metabolic process	EC:3.1.1.11
[truncated: 3,177 more rows]
