# Supplementary material for: Genomic Approach to Study Floral Development Genes in Rosa sp
Source: PLoS One. 2011 Dec 14;6(12):e28455. doi: 10.1371/journal.pone.0028455 (PMC3237435; doi:10.1371/journal.pone.0028455)
Supplement: Table S2 — Genes differentially expressed during floral initiation in R. wichurana . (XLSX) [file pone.0028455.s003.xlsx]

## Sheet: Table S2
	Table S2: Genes differentially expressed during floral initiation in R. wichurana.
			0	1e-08	0.05
		p-value				1
		Log2 Ratio
			-2.5	-1.5	-1	non diff		1	1.5	2.5
						0
		VM1/VM2		VM2/FM
Gene	annotation	Rat	Pval	Rat	Pval
EC588334_at	(Q8L9M7) Hypothetical protein (At5g19875) (Hypothetical protein At5g19875/F28I16.2) (Q8L9M7_ARATH)	-4.23222	0	-1.36319	0
BQ104307_at	0	-4.20761	0	-0.59465	0.0595793
BI978665_at	(P46519) Desiccation protectant protein Lea14 homolog (LEA14_SOYBN)	-3.87631	0	-1.23179	0
BI978766_at	(Q6QB11) Little protein 1 (Q6QB11_ORYSA)	-3.73434	0	-1.77206	0
EC588254_at	(Q1SDM5) Zinc finger, RING-type; RINGv (Q1SDM5_MEDTR)	-3.29162	0	-1.60906	0
BQ106356_at	0	-3.24687	0	0.0680323	1
BQ104916_at	(Q1L5W8) Beta-amylase 1 (EC 3.2.1.2) (Q1L5W8_NICLS)	-3.2264	0	-0.154759	1
BQ105992_at	(Q949Z1) Putative polygalacturonase PG1 (Q949Z1_ARATH)	-3.11603	0	-0.820149	8.31684e-06
EC586577_at	(Q1T4R4) Carbonic anhydrase, prokaryotic and plant (Q1T4R4_MEDTR)	-3.09396	0	-0.345781	1
EC586307_at	0	-2.76791	0	-0.953359	1.25681e-08
BQ104485_at	(Q5NE18) Formate dehydrogenase (EC 1.2.1.2) (Q5NE18_LYCES)	-2.75165	0	1.05341	5.19218e-11
CF349555_at	(O23562) Glucanase like protein (O23562_ARATH)	-2.70102	0	-0.00583652	1
BQ106043_at	(Q84YG5) Isoamylase isoform 3 (Q84YG5_SOLTU)	-2.53575	0	$	$
BQ106659_at	(Q6DUJ3) CesA1 (Q6DUJ3_9FABA)	-2.19071	0	2.46437	0
BQ104608_a_at	(Q9SUD1) Hypothetical protein T13J8.190 (Hypothetical protein AT4g28080) (Q9SUD1_ARATH)	-2.15238	0	1.61465	0
EC589622_a_at	(Q07764) Protein HVA22 (HVA22_HORVU)	-2.14109	0	-0.683184	0.00250385
EC589917_at	(Q3T923) Fra a 1 allergen (Fra a 1-A allergen) (Q3T923_FRAAN)	-2.08228	0	-0.337213	1
EC589887_at	(Q5I190) Beta-galactosidase (Q5I190_PRUPE)	-2.02078	0	1.59415	0
CF349421_at	(Q7XHM6) Hypothetical protein OSJNBb0095H08.9 (Q7XHM6_ORYSA)	-1.97865	0	1.13179	0
BQ105815_at	(Q1S5E5) Leucine Rich Repeat, putative (Cyclin-like F-box) (Q1S5E5_MEDTR)	-1.9688	0	1.5862	0
CF349812_at	(Q8H7G2) Hypothetical protein (Q8H7G2_ARATH)	-1.96527	0	1.22092	0
BQ106671_at	(Q2HSI2) Protein kinase (Q2HSI2_MEDTR)	-1.92102	0	0.799686	2.07662e-05
BQ104594_at	(Q9LH76) Probable rhamnose biosynthetic enzyme 3 (EC 4.2.1.-) (EC 1.1.1.-) (RHM3_ARATH)	-1.91324	0	0.753654	0.000150143
CF349562_at	0	-1.87173	0	-0.320229	1
EC586168_at	(O82062) 39 kDa EF-Hand containing protein (O82062_SOLTU)	-1.85937	0	-0.0170677	1
EC587235_x_at	0	-1.8131	0	0.757432	0.000128175
BQ104283_at	0	-1.81198	0	1.00214	9.21357e-10
EC587845_at	(Q8L5Z1) Hypothetical protein At1g33810 (Q8L5Z1_ARATH)	-1.78554	0	0.0339458	1
CF349438_at	(O81644) Villin-2 (VILI2_ARATH)	-1.77565	0	2.20616	0
BI977637_at	(Q1S3P1) Helix-loop-helix DNA-binding (Q1S3P1_MEDTR)	-1.76182	0	-0.00107373	1
CF349322_at	(Q1RST0) Peptidase S1 and S6, chymotrypsin/Hap; Immunoglobulin/major histocompatibility complex; AAA ATPase, central region (Q1RST0_MEDTR)	-1.75922	0	2.4004	0
CF349403_at	(Q1S2R3) Gigantea protein (Q1S2R3_MEDTR)	-1.75191	0	-0.31056	1
CF349788_at	(O99018) Chloroplast protease precursor (O99018_CAPAN)	-1.7367	0	0.727987	0.000431166
CF349916_at	(Q564G6) Galactomannan galactosyltransferase (Q564G6_9FABA)	-1.71812	0	0.602437	0.0458239
AF441282_at	Rosa hybrid cultivar 1-aminocyclopropane-1-carboxylate oxidase mRNA, partial cds.	-1.71768	0	-0.071775	1
BQ106380_at	(Q1S909) MATH domain, putative (Q1S909_MEDTR)	-1.71212	0	1.53696	0
EC587239_at	0	-1.7113	0	1.57085	0
BQ105944_a_at	(P35100) ATP-dependent Clp protease ATP-binding subunit clpC homolog, chloroplast precursor (CLPC_PEA)	-1.69958	0	1.69077	0
BQ105308_at	(Q533V0) Phospholipase D alpha (EC 3.1.4.4) (Q533V0_FRAAN)	-1.68527	0	1.8463	0
EC589098_at	(Q9FR44) Phosphoethanolamine N-methyltransferase 1 (EC 2.1.1.103) (PEAMT 1) (AtNMT1) (PEAM1_ARATH)	-1.68212	0	0.965197	6.74474e-09
CF349664_a_at	(Q1S2R3) Gigantea protein (Q1S2R3_MEDTR)	-1.67959	0	-0.127666	1
BI977439_at	(Q8L553) SCARECROW transcriptional regulator-like (Q8L553_ARATH)	-1.66598	0	1.12508	1.01807e-12
EC586479_at	0	-1.65851	0	1.40285	0
BQ104603_at	0	-1.6545	0	2.30662	0
EC586461_at	0	-1.63919	0	-0.00473617	1
BI977725_a_at	0	-1.63087	0	1.34417	0
EC586873_at	(Q42707) Furostanol glycoside 26-O-beta-glucosidase (F26G) (EC 3.2.1.21) (Q42707_9LILI)	-1.61226	0	0.676583	0.00321604
EC588955_at	0	-1.61186	0	0.193337	1
EC588896_x_at	0	-1.60664	0	$	$
BQ106662_at	(O04136) Homeobox protein knotted-1-like 3 (KNAP3) (KNAP3_MALDO)	-1.58056	0	1.09224	5.09037e-12
BQ105719_at	(Q8RX82) At2g30110/T27E13.15 (Q8RX82_ARATH)	-1.54168	0	1.52968	0
BQ105685_at	0	-1.52985	0	-0.577156	0.106233
CF349422_at	(Q9SWH0) Plasma membrane proton ATPase (Q9SWH0_NICPL)	-1.5261	0	1.5415	0
BQ106489_at	0	-1.52369	0	0.981409	2.84145e-09
BQ104792_at	(Q2IB40) Cellulose synthase 4 (Q2IB40_EUCGR)	-1.50528	0	1.7407	0
EC588844_at	0	-1.48797	0	0.793902	2.67894e-05
CF349652_at	(Q1S2R3) Gigantea protein (Q1S2R3_MEDTR)	-1.48159	0	0.196422	1
EC586088_at	(Q41695) Pectinacetylesterase precursor (Q41695_PHAAU)	-1.47867	0	1.58226	0
EC588764_at	(Q2HTG1) GTP-binding signal recognition particle SRP54, G-domain (Q2HTG1_MEDTR)	-1.47721	0	1.08941	6.10845e-12
BQ105189_at	(Q2I824) ACS-like protein (Q2I824_GOSHI)	-1.47516	0	1.89974	0
EC589727_at	(Q9SUG8) Hypothetical protein T10C21.130 (Hypothetical protein At4g30780) (Q9SUG8_ARATH)	-1.47474	0	-0.239665	1
EC588263_at	(Q9FNX5) Dynamin-related protein 1E (Dynamin-like protein E) (Dynamin-like protein 4) (Dynamin-like protein DLP2) (DRP1E_ARATH)	-1.47082	0	0.980223	3.02877e-09
BI977659_at	(Q4TUC1) Germin-like protein (Q4TUC1_9CONI)	-1.4651	0	-0.0087475	1
BI977401_a_at	(Q2AAC8) Cysteine proteinase (Q2AAC8_9ASTR)	-1.45977	0	0.604072	0.0433493
BQ104821_at	(Q2R3E0) Alpha-mannosidase (Q2R3E0_ORYSA)	-1.4594	0	1.42978	0
BQ103923_at	(Q84V96) Aldehyde dehydrogenase 1 precursor (EC 1.2.1.3) (Q84V96_LOTCO)	-1.45562	0	0.740618	0.000257667
BQ104041_s_at	0	-1.45389	0	1.97855	0
EC589101_at	0	-1.44686	0	$	$
BQ104897_at	(Q9CAE1) Putative aminopeptidase; 4537-10989 (Q9CAE1_ARATH)	-1.4395	0	1.50407	0
EC588454_at	(Q5JZR1) N-rich protein (Q5JZR1_SOYBN)	-1.42693	0	0.165542	1
EC587517_at	(Q71BZ1) Type-B response regulator (Q71BZ1_CATRO)	-1.41914	0	1.58378	0
EC588090_at	0	-1.41843	0	$	$
BQ104264_at	(Q946X7) V-ATPase catalytic subunit A (EC 3.6.1.3) (Q946X7_PRUPE)	-1.41565	0	1.11858	1.01807e-12
BQ105491_at	0	-1.40656	0	-0.159404	1
BQ104162_at	(Q1SMI4) Sulphate transporter (Q1SMI4_MEDTR)	-1.39714	0	$	$
BQ105422_at	(Q9M2D8) Putative DNA-binding protein (Q9M2D8_ARATH)	-1.39604	0	-0.0953786	1
CF349711_at	(P27154) Phosphoenolpyruvate carboxylase (EC 4.1.1.31) (PEPCase) (PEPC) (CAPP_TOBAC)	-1.38862	0	1.669	0
BI978690_at	(Q9LVF1) Emb|CAB45066.1 (AT3g21550/MIL23_11) (Q9LVF1_ARATH)	-1.38839	0	-0.368775	1
BQ105867_at	(Q9XEL4) Glycine-rich RNA-binding protein (Q9XEL4_PICGL)	-1.37968	0	1.23642	0
CF349446_at	(Q9SGZ4) F28K19.28 (Q9SGZ4_ARATH)	-1.37691	0	-0.00654808	1
CF349756_a_at	(O65554) Hypothetical protein F6I18.130 (Hypothetical protein At4g30960) (AT4g30960/F6I18_130) (SOS2-like protein kinase PKS4) (CBL-interacting protein kinase 6) (O65554_ARATH)	-1.37529	0	-0.395379	1
BQ105490_at	0	-1.37451	0	1.83043	0
EC587444_at	(O22669) Chlorophyll a/b binding protein of LHCII type I precursor (O22669_PANGI)	-1.36151	0	0.948837	1.59105e-08
BQ105715_at	(Q1RY20) Proteasome/cyclosome, regulatory subunit (Q1RY20_MEDTR)	-1.36066	0	1.48103	0
BQ104424_at	(P49299) Citrate synthase, glyoxysomal precursor (EC 2.3.3.1) (GCS) (CYSZ_CUCMA)	-1.36064	0	0.931365	3.91714e-08
BQ103990_at	(Q8RWI9) Hypothetical protein At3g21090 (Q8RWI9_ARATH)	-1.35855	0	1.31724	0
BQ105403_at	(Q8H1P6) Aminopeptidase P (Q8H1P6_ARATH)	-1.35847	0	0.878352	5.4629e-07
EC587089_at	(Q9SV21) Hypothetical protein F3L17.50 (Hypothetical protein AT4g31480) (Q9SV21_ARATH)	-1.34774	0	0.942384	2.22337e-08
CF349508_at	(Q8L784) Cytoplasmic aconitate hydratase (At2g05710) (Q8L784_ARATH)	-1.31262	0	1.4101	0
CF349563_at	(Q69Q02) Putative 4-alpha-glucanotransferase (Q69Q02_ORYSA)	-1.31108	0	-0.522104	0.591692
BQ104975_at	(Q9LUS1) Similarity to kinesin protein (Q9LUS1_ARATH)	-1.31016	0	1.69921	0
EC586608_at	0	-1.30448	0	0.914418	9.2433e-08
BI978794_at	(Q05349) Auxin-repressed 12.5 kDa protein (12KD_FRAAN)	-1.30095	0	0.491599	1
BQ106095_at	(O82044) Amino acid carrier (O82044_RICCO)	-1.28537	0	$	$
BQ104824_at	0	-1.28161	0	1.38404	0
EC589910_at	(Q5W7C9) Unknow protein (Q5W7C9_ORYSA)	-1.2807	0	-0.889544	3.17075e-07
EC586907_at	(Q2LFC1) AGO4-2 (Fragment) (Q2LFC1_NICBE)	-1.27876	0	1.45669	0
CF349602_at	(Q8RY22) Protease Do-like 7 (EC 3.4.21.-) (DEGP7_ARATH)	-1.27775	0	1.41788	0
EC588543_at	(Q8L7A8) Phosphoethanolamine N-methyltransferase, putative (Q8L7A8_ARATH)	-1.27479	0	-0.58236	0.0895895
BQ105213_at	(Q9M609) Hypothetical protein (Q9M609_MALDO)	-1.26902	0	1.41007	0
BQ104517_at	(Q9SR52) Putative urease (Q9SR52_ARATH)	-1.26786	0	1.15592	0
CF349291_at	(Q9SGU9) F1N19.23 (Similar to O-succinylhomoserine sulfhydrylase) (At1g64660/F1N19_22) (At1g64660) (Q9SGU9_ARATH)	-1.26417	0	0.892834	2.69872e-07
EC589085_at	0	-1.26109	0	0.719341	0.000610393
EC586448_at	(Q94BT2) Auxin-induced in root cultures protein 12 precursor (AIR12_ARATH)	-1.26047	0	-0.569593	0.135743
BQ106627_at	(Q2RBN7) Clathrin heavy chain, putative (Q2RBN7_ORYSA)	-1.25798	0	1.63624	0
BQ103867_at	(Q30D02) Putative 3-deoxy-D-arabino-heptulosonate 7-phosphate synthase 3 (Q30D02_FAGSY)	-1.25711	0	0.81023	1.29953e-05
BQ103955_at	0	-1.25048	0	0.0189288	1
BQ104892_at	(Q99089) Common plant regulatory factor CPRF-1 (CPRF1_PETCR)	-1.24655	0	-0.181166	1
CF349889_at	0	-1.24557	0	1.48427	0
BQ105172_at	(Q2PEZ5) Hypothetical protein (Q2PEZ5_TRIPR)	-1.24065	0	-0.275826	1
BI978239_at	(Q2HVB8) Peptidase M, neutral zinc metallopeptidases, zinc-binding site (Q2HVB8_MEDTR)	-1.24062	0	0.603312	0.0444826
BQ106041_at	(Q9M461) Plasma membrane H+ ATPase (EC 3.6.1.3) (Q9M461_PRUPE)	-1.23906	0	1.87691	0
BI977953_at	(Q1HGG0) Late embryogenesis abundant protein 5 (Q1HGG0_9ROSI)	-1.23074	0	0.00358315	1
CF349778_at	(Q9ZPS7) Putative endosomal protein (At2g01970/F14H20.4) (Q9ZPS7_ARATH)	-1.23073	0	1.53335	0
CF349358_at	(Q9LW70) Long-chain-fatty-acid-CoA ligase-like protein (Q9LW70_ARATH)	-1.22707	0	0.76612	8.88362e-05
CF349537_at	(Q8H0W4) Hypothetical protein At3g11570 (Q8H0W4_ARATH)	-1.21973	0	-0.50373	1
BQ103873_at	(Q9FH07) Arabidopsis thaliana genomic DNA, chromosome 5, TAC clone:K5J14 (Q9FH07_ARATH)	-1.2146	0	0.641418	0.0117473
EC586143_at	(Q5D1M4) Class III HD-Zip protein 3 (Q5D1M4_POPTR)	-1.21053	0	0.848194	2.28992e-06
EC589181_a_at	(Q4JIY8) Alcohol dehydrogenase (Q4JIY8_CITPA)	-1.21028	0	1.20191	0
EC587575_at	(Q9SHZ2) Putative beta-1,3-glucanase (Q9SHZ2_ARATH)	-1.20289	0	1.59283	0
CF349516_at	(Q9LUN2) Gb|AAD49762.1 (Metal-nicotianamine transporter YSL5) (Q9LUN2_ARATH)	-1.18095	0	1.66575	0
BQ104454_at	0	-1.17498	0	0.737095	0.000297699
BQ104031_a_at	(Q9FKS5) Cytochrome c1 (Q9FKS5_ARATH)	-1.17149	0	1.22693	0
CF349799_a_at	(Q1SSK0) Methyladenine glycosylase (Q1SSK0_MEDTR)	-1.17053	0	-0.191768	1
BQ105590_a_at	(Q9FKS5) Cytochrome c1 (Q9FKS5_ARATH)	-1.16782	0	1.32807	0
BQ105080_at	(Q94II3) ERD3 protein (Q94II3_ARATH)	-1.16702	0	0.839948	3.36026e-06
BQ104614_at	(Q9ASS7) AT5g36940/MLF18_60 (Q9ASS7_ARATH)	-1.15871	0	0.712353	0.000806104
CF349745_at	(Q8S945) NDPK III (Q8S945_BRACM)	-1.15759	0	-0.519935	0.631108
EC586822_at	(Q38JC4) Temperature-induced lipocalin (Q38JC4_PRUAR)	-1.15296	0	0.446843	1
CF349677_at	(Q64EX4) MtN19-like protein (Q64EX4_PEA)	-1.14918	0	-0.468524	1
BQ104986_at	(Q39821) SDL12A (Q39821_SOYBN)	-1.14767	0	1.40958	0
BQ106273_at	0	-1.14569	0	1.20785	0
BI978024_at	(Q6PQ36) Putative stress-responsive protein (Q6PQ36_9CARY)	-1.14387	0	-0.0598752	1
BQ104647_at	0	-1.14161	0	1.34408	0
CF349412_s_at	0	-1.13877	0	-0.27536	1
CF349724_at	(Q9FNI7) Glucosyltransferase-like protein (AT5g22740/MDJ22_16) (Q9FNI7_ARATH)	-1.13399	0	1.20178	0
BI978837_at	(Q9SW70) Stress-related protein (SRP_VITRI)	-1.12815	0	-1.79864	0
EC586803_at	(Q94FT6) Pectate lyase B (Fragment) (Q94FT6_FRAAN)	-1.1212	0	1.63805	0
BQ104279_at	(Q4EVY6) Thiohydroximate S-glucosyltransferase (Q4EVY6_BRARP)	-1.12114	0	-0.566768	0.148651
EC589766_at	0	-1.11246	0	-0.0145677	1
BQ105437_at	(Q8VWP9) Fiddlehead-like protein (Q8VWP9_GOSHI)	-1.11184	0	1.26552	0
EC588337_at	(Q49KU2) NADH-plastoquinone oxidoreductase subunit 7 (Q49KU2_EUCGG)	-1.10855	0	-0.509355	0.861401
EC588940_at	0	-1.10796	0	0.161931	1
BQ104189_at	(P49357) Serine hydroxymethyltransferase 1, mitochondrial precursor (EC 2.1.2.1) (Serine methylase) (Glycine hydroxymethyltransferase) (SHMT) (GLYM_FLAPR)	-1.10428	0	0.699658	0.00132733
BQ104793_a_at	0	-1.10216	0	-0.439216	1
BQ104661_at	(P93042) Root hair defective 3 (Hypothetical protein At3g13870) (P93042_ARATH)	-1.09537	0	0.786083	3.76934e-05
BQ104696_at	(Q93VA1) Selenium binding protein (Q93VA1_LOTJA)	-1.09458	0	0.0512164	1
BQ105465_at	(Q9SL48) SEC1-family transport protein SLY1 (AtSLY1) (SLY1_ARATH)	-1.09283	0	1.11683	1.01807e-12
BQ105488_at	0	-1.09282	0	1.11648	1.01807e-12
EC587211_at	(P35016) Endoplasmin homolog precursor (GRP94 homolog) (ENPL_CATRO)	-1.09181	0	1.22229	0
BQ105811_a_at	(Q93WK5) Two-component response regulator-like APRR7 (Pseudo-response regulator 7) (APRR7_ARATH)	-1.09059	0	-0.0534372	1
EC586823_at	0	-1.08943	0	-1.57966	0
BQ105061_at	(Q8S4X1) UOS1 (Q8S4X1_PEA)	-1.0878	0	0.6359	0.014312
BQ105614_at	(Q2R2A3) Ubiquitin-specific protease UBP12, putative (Q2R2A3_ORYSA)	-1.08616	0	$	$
EC587872_at	(Q4BE15) Hypothetical protein (Q4BE15_BURVI)	-1.08242	0	0.827706	5.89911e-06
BQ106708_at	0	-1.08023	0	-0.399277	1
BQ105125_at	(Q9FJM0) GTP binding protein-like (Q9FJM0_ARATH)	-1.07574	0	-0.191299	1
BQ106140_at	(Q8RWH3) Hypothetical protein At5g35980At5g35990 (At5g35980) (Q8RWH3_ARATH)	-1.07559	0	1.00372	8.45002e-10
EC588775_at	0	-1.07151	0	-0.484919	1
BQ106371_at	(Q8SMH8) RNA-binding protein (Q8SMH8_PERAE)	-1.06609	1.00808e-12	0.0720684	1
EC588441_at	(Q6T9V0) Resistance protein candidate (Fragment) (Q6T9V0_9ROSI)	-1.06377	1.00808e-12	0.665505	0.00487048
EC587117_at	(Q4F986) Xyloglucan endotransglycosylase/hydrolase 16 protein (EC 2.4.1.207) (Fragment) (Q4F986_LYCES)	-1.06279	1.00808e-12	0.908013	1.27354e-07
BQ104801_at	(Q38M81) ADP-glucose pyrophosphorylase small subunit-like (Q38M81_SOLTU)	-1.05509	1.00808e-12	-0.299319	1
BQ104624_at	(Q1SPH1) Pectinesterase; Pectinesterase inhibitor (Q1SPH1_MEDTR)	-1.05403	1.00808e-12	$	$
BQ105876_at	(Q9FG38) Sorting nexin-like protein (Q9FG38_ARATH)	-1.05378	1.00808e-12	0.767027	8.5481e-05
EC588884_at	0	-1.04934	2.01617e-12	1.1508	0
BI978349_at	0	-1.04889	2.01617e-12	-0.132099	1
BQ106079_at	(Q8RWD5) Hypothetical protein At3g48860 (Q8RWD5_ARATH)	-1.04832	2.01617e-12	1.24374	0
EC588200_at	(Q94K75) Hypothetical protein At1g06190 (Q94K75_ARATH)	-1.04607	2.01617e-12	0.00622865	1
BI977444_at	(Q2PYY3) Transporter-like protein (Q2PYY3_SOLTU)	-1.03584	4.03233e-12	-0.653801	0.00749905
CF349663_at	(Q8L5N0) 110kDa protein HMP (Fragment) (Q8L5N0_PEA)	-1.03442	4.03233e-12	1.36261	0
EC589386_at	(Q9SB64) Hypothetical protein F22K18.110 (At4g24690) (Hypothetical protein) (Hypothetical protein At4g24690) (Hypothetical protein At4g24690; F22K18.110) (Q9SB64_ARATH)	-1.03067	5.04041e-12	0.93833	2.74045e-08
BQ105302_at	0	-1.03034	6.0485e-12	0.986875	2.11658e-09
BQ106149_at	0	-1.03034	6.0485e-12	-0.504797	0.983219
BQ106171_at	(Q9LFB5) Anthranilate N-benzoyltransferase-like protein (Q9LFB5_ARATH)	-1.02586	7.05658e-12	1.13068	1.01807e-12
EC586310_at	(Q2HT97) Heat shock protein Hsp70 (Q2HT97_MEDTR)	-1.02285	9.07274e-12	1.11669	1.01807e-12
BQ106122_at	(Q4H1G2) Methionine synthase (Q4H1G2_BETVU)	-1.00972	2.01617e-11	1.16134	0
BQ106528_at	(Q1SA51) Mast C-terminus, putative (Q1SA51_MEDTR)	-1.00414	2.82263e-11	1.18211	0
BQ103939_at	(Q9LER4) Protein kinase-like protein (Q9LER4_ARATH)	-1.0026	3.12506e-11	0.999168	1.08527e-09
BQ104020_a_at	(Q9CAN1) Membrane protein, putative; 61952-60281 (Rhomboid family protein AtRBL2) (Putative membrane protein) (Q9CAN1_ARATH)	-0.998743	3.93152e-11	-0.0515568	1
BQ105562_at	(Q9FVH1) Transaldolase (Q9FVH1_LYCES)	-0.99821	4.13314e-11	0.770568	7.35231e-05
BQ106093_a_at	(Q1S265) Hypothetical protein (Q1S265_MEDTR)	-0.997258	4.33475e-11	1.17796	0
BQ105615_at	0	-0.997049	4.33475e-11	0.94635	1.81054e-08
CF349918_at	(Q4A186) Beclin 1 protein (Q4A186_MALDO)	-0.993613	5.44365e-11	0.600487	0.0489516
EC587200_at	0	-0.99253	5.74607e-11	0.906434	1.37782e-07
EC589191_at	(O20252) Sedoheptulose-1,7-bisphosphatase, chloroplast precursor (EC 3.1.3.37) (Sedoheptulose-bisphosphatase) (SBPase) (SED(1,7)P2ase) (S17P_SPIOL)	-0.990724	6.45173e-11	0.790934	3.05079e-05
BQ105504_at	(Q7X9B1) Pectinesterase (EC 3.1.1.11) (Q7X9B1_FRAAN)	-0.988277	7.45981e-11	0.665844	0.00480952
CF349295_at	(Q9SU16) Hypothetical protein T20K18.50 (At4g12700) (Hypothetical protein AT4g12700) (Q9SU16_ARATH)	-0.982257	1.07865e-10	0.80619	1.55625e-05
BQ104726_at	0	-0.977757	1.41132e-10	0.842639	2.96611e-06
BQ104351_at	(Q9SJ41) Hypothetical protein At2g05160 (Q9SJ41_ARATH)	-0.97561	1.60285e-10	-0.351977	1
BQ105011_at	0	-0.96995	2.24802e-10	1.26573	0
BQ104295_a_at	(Q41141) Pyrophosphate--fructose 6-phosphate 1-phosphotransferase beta subunit (EC 2.7.1.90) (PFP) (6-phosphofructokinase, pyrophosphate-dependent) (Pyrophosphate-dependent 6-phosphofructose-1-kinase) (PPi-PFK) (PFPB_RICCO)	-0.969869	2.2581e-10	0.962798	7.65592e-09
BQ104243_a_at	(O50002) Cysteine protease (O50002_PRUAR)	-0.959742	4.11298e-10	0.948965	1.58056e-08
EC587894_a_at	(Q944P7) Leucine aminopeptidase 3, chloroplast precursor (EC 3.4.11.1) (LAP 3) (Leucyl aminopeptidase 3) (Proline aminopeptidase 3) (EC 3.4.11.5) (Prolyl aminopeptidase 3) (AMPL3_ARATH)	-0.957409	4.71783e-10	1.03584	1.40494e-10
BQ105261_at	(Q9T094) Hypothetical protein AT4g27720 (Q9T094_ARATH)	-0.957209	4.77831e-10	0.742766	0.000235872
BQ104347_at	(Q9M8L6) Hypothetical protein T21F11.27 (At1g80480) (Q9M8L6_ARATH)	-0.956492	4.97993e-10	-0.408059	1
CF349861_at	(Q1SCC6) CBS (Q1SCC6_MEDTR)	-0.954983	5.44365e-10	1.17793	0
BQ104457_at	(Q2PF01) Putative cytosolic factor (Q2PF01_TRIPR)	-0.95384	5.81664e-10	1.71914	0
BQ104817_at	0	-0.952228	6.39124e-10	1.27497	0
EC587075_at	0	-0.949875	7.32876e-10	0.170326	1
BQ105001_at	(O22446) Histone deacetylase (HD) (HDAC_ARATH)	-0.945995	9.19371e-10	-0.527889	0.497607
CF349761_a_at	(Q8GTP6) Endo-1,4-beta-D-glucanase (EC 3.2.1.4) (Q8GTP6_PYRCO)	-0.939956	1.30345e-09	0.907846	1.28423e-07
BQ104820_at	(Q9SUZ1) Hypothetical protein F4F15.250 (Q9SUZ1_ARATH)	-0.929895	2.32363e-09	0.693291	0.00169914
BQ105402_at	(Q9C6I8) Probable nucleolar GTP-binding protein 1 (NOG1_ARATH)	-0.927877	2.6069e-09	0.705008	0.00107683
CF349582_at	(Q2HW64) Sterol desaturase (Q2HW64_MEDTR)	-0.927033	2.73594e-09	0.183876	1
BQ103878_at	(Q9LUA9) Zinc finger protein CONSTANS-LIKE 10 (COL10_ARATH)	-0.924365	3.18352e-09	-0.00837801	1
EC588001_at	(P41346) Ferredoxin--NADP reductase, chloroplast precursor (EC 1.18.1.2) (FNR) (FENR_VICFA)	-0.921818	3.67849e-09	0.900675	1.83375e-07
EC588022_at	(Q9FSB6) 67kD chloroplastic RNA-binding protein, P67.1 (Q9FSB6_RAPSA)	-0.921607	3.72285e-09	0.113484	1
CF349301_at	(O82663) Succinate dehydrogenase [ubiquinone] flavoprotein subunit, mitochondrial (EC 1.3.5.1) (FP) (Flavoprotein subunit of complex II) (DHSA_ARATH)	-0.920009	4.07568e-09	1.02796	2.19904e-10
BQ106462_at	(Q9LIA8) UDP-glucose dehydrogenase (At3g29360) (Q9LIA8_ARATH)	-0.91818	4.51923e-09	0.806472	1.53687e-05
EC589526_at	(Q9SLY1) Sucrose synthase (Q9SLY1_CITUN)	-0.917513	4.69262e-09	1.49842	0
CF349463_at	(Q1S9M3) Lipase, active site (Q1S9M3_MEDTR)	-0.91688	4.86299e-09	1.76231	0
EC588368_at	(Q6R0J1) Heat shock protein 90 (Q6R0J1_TOBAC)	-0.916486	4.97186e-09	0.890922	2.96392e-07
BI977283_at	(Q2QZ87) Expressed protein (Q2QZ87_ORYSA)	-0.915189	5.34889e-09	-0.573848	0.118298
EC586903_at	(O64455) Ca2+/H+ exchanger (O64455_PHAAU)	-0.909752	7.25618e-09	1.4672	0
BI978626_at	0	-0.907627	8.17051e-09	-0.0101087	1
EC588140_at	0	-0.905781	9.05661e-09	0.680756	0.00274604
AY919867_at	Rosa hybrid cultivar EIN3-2 mRNA, partial cds. (for AY052825)	-0.902594	1.08117e-08	0.763783	9.80798e-05
BQ106066_a_at	(Q56X52) Alternative oxidase 4, chloroplast precursor (EC 1.-.-.-) (Protein IMMUTANS) (Plastid terminal oxidase) (AOX4_ARATH)	-0.90181	1.12925e-08	0.209626	1
BQ106151_at	(Q8RWT9) Putative cullin (Q8RWT9_ARATH)	-0.899717	1.26817e-08	0.958313	9.69512e-09
BI978055_at	(O82161) Phi-1 protein (O82161_TOBAC)	-0.890711	2.0825e-08	0.871951	7.43468e-07
BQ105841_at	0	-0.889412	2.23593e-08	1.1123	2.03615e-12
CF349775_at	(Q9SD41) Hypothetical protein F24M12.90 (Q9SD41_ARATH)	-0.887791	2.44329e-08	-0.577234	0.105963
EC589140_at	(Q5MGA8) Heat shock protein 70 (Q5MGA8_MEDSA)	-0.884206	2.97072e-08	-0.272461	1
BQ105497_at	0	-0.884187	2.97384e-08	-0.0112243	1
BQ105191_at	(Q9SDL3) Cofactor-independent phosphoglyceromutase (EC 5.4.2.1) (Q9SDL3_APIGR)	-0.881196	3.49855e-08	0.712144	0.000812816
EC589071_at	0	-0.878465	4.05632e-08	0.853327	1.80027e-06
BI978989_at	(O48629) Putative auxin-repressed protein (O48629_PRUAR)	-0.877841	4.19564e-08	-0.49419	1
CF349386_a_at	(Q84RD9) Adenosylhomocysteinase (S-adenosyl-L-homocysteine hydrolase) (Q84RD9_MEDTR)	-0.876315	4.55603e-08	0.923863	5.73899e-08
BQ104964_at	(Q96248) CER3 protein (Q96248_ARATH)	-0.875624	4.72892e-08	0.811568	1.22399e-05
CF349784_at	(Q42793) Acetyl CoA carboxylase (EC 6.4.1.2) (Q42793_SOYBN)	-0.874754	4.95594e-08	1.67317	0
BQ104474_at	(Q8H0V6) ABC transporter protein, putative (At1g64550) (Q8H0V6_ARATH)	-0.874128	5.1258e-08	-0.599346	0.0508746
BQ105417_at	(Q30CZ7) Putative chorismate synthase (Q30CZ7_FAGSY)	-0.872932	5.46663e-08	0.777749	5.40514e-05
BQ106446_a_at	(Q8L6S6) Endo-beta-1,4-glucanase (EC 3.2.1.4) (Q8L6S6_FRAAN)	-0.872736	5.52429e-08	0.786469	3.70668e-05
CF349878_at	(Q45FY8) Coronatine-insensitive 1 (Q45FY8_SOYBN)	-0.868554	6.91282e-08	0.662099	0.0055262
EC589551_at	(Q1S3P1) Helix-loop-helix DNA-binding (Q1S3P1_MEDTR)	-0.867376	7.36233e-08	-0.67906	0.00292853
CF349534_at	(Q9AXQ2) Mitochondrial processing peptidase beta subunit (Q9AXQ2_CUCME)	-0.867135	7.45759e-08	0.740122	0.000262972
BQ105377_at	(Q944I4) D-glycerate 3-kinase, chloroplast precursor (EC 2.7.1.31) (AtGLYK) (GLYK_ARATH)	-0.86504	8.33987e-08	0.773521	6.48054e-05
BQ105927_at	(Q677H0) Glycolate oxidase (Fragment) (Q677H0_HYAOR)	-0.859362	1.12758e-07	-0.0777319	1
BQ104395_at	(Q7XZK0) Actin (Q7XZK0_GOSHI)	-0.857793	1.22515e-07	1.14175	0
BI977977_at	(O80567) Expressed protein (At2g43970/F6E13.10) (Hypothetical protein At2g43970) (VirF-interacting protein FIP1) (O80567_ARATH)	-0.856567	1.30715e-07	0.89758	2.13676e-07
EC586382_at	(Q6E2W1) F1-ATPase alpha subunit (Fragment) (Q6E2W1_MONCA)	-0.855374	1.39201e-07	-0.0134444	1
BQ105240_at	0	-0.849746	1.8711e-07	1.14175	0
EC587221_at	(Q9LMS7) T10F20.8 protein (Q9LMS7_ARATH)	-0.849372	1.90816e-07	0.639542	0.0125653
EC588686_at	0	-0.849042	1.94136e-07	$	$
BQ104055_at	(Q9ZST2) Pyrophosphate-dependent phosphofructokinase alpha subunit (EC 2.7.1.90) (Q9ZST2_CITPA)	-0.846475	2.2201e-07	-0.555453	0.212987
BQ104089_at	(Q2V4M6) Protein At1g18700 (Q2V4M6_ARATH)	-0.844578	2.45088e-07	0.708237	0.000948461
BQ105129_at	(Q1S9J2) Kinesin, motor region; Zinc finger, RING-type; tRNA-binding arm; RINGv (Q1S9J2_MEDTR)	-0.844207	2.4987e-07	1.62245	0
BQ106386_at	(Q9LN06) T6D22.10 (Q9LN06_ARATH)	-0.843652	2.57194e-07	-0.26952	1
BQ105423_at	0	-0.842282	2.76175e-07	-0.21149	1
EC586294_at	0	-0.840616	3.01123e-07	-0.575434	0.112361
EC586526_a_at	(Q93ZJ0) AT4g05320/C17L7_240 (Q93ZJ0_ARATH)	-0.839815	3.1389e-07	-0.469332	1
BI978386_at	(Q5Z5A8) Photosystem II stability/assembly factor HCF136, chloroplast precursor (P2SAF_ORYSA)	-0.837685	3.50459e-07	-0.34134	1
BQ105726_at	(Q7XHJ2) Expansin-like protein (Fragment) (Q7XHJ2_QUERO)	-0.834044	4.22832e-07	-0.217189	1
EC588125_at	(Q6TDS6) Secretory laccase (EC 1.10.3.2) (Q6TDS6_GOSAR)	-0.832349	4.61325e-07	-0.118034	1
EC589160_at	(Q6J4T5) Plastid-dividing ring protein (Q6J4T5_SOLTU)	-0.826494	6.22541e-07	-0.243038	1
BQ105883_at	0	-0.824253	6.97811e-07	0.826694	6.17801e-06
EC589537_at	0	-0.824241	6.9826e-07	1.13251	0
BQ106419_at	(Q08375) Acetyl-CoA acyltransferase (3-ketoacyl-coa thiolase) (EC 2.3.1.16) (Q08375_CUCSA)	-0.824061	7.04651e-07	0.717646	0.000653141
EC587254_at	(Q852S8) S-adenosylmethionine decarboxylase (Q852S8_MALDO)	-0.819754	8.7679e-07	1.32495	0
BQ104662_at	0	-0.819289	8.9767e-07	-0.155163	1
EC587715_at	0	-0.818024	9.56944e-07	0.993065	1.51286e-09
EC589627_at	0	-0.81193	1.30047e-06	0.933229	3.56092e-08
BQ104983_at	(Q9M840) T27C4.12 protein (Q9M840_ARATH)	-0.811766	1.31117e-06	0.820945	8.02253e-06
BQ106468_at	(P54767) Glutamate decarboxylase (EC 4.1.1.15) (GAD) (ERT D1) (DCE_LYCES)	-0.808959	1.50903e-06	0.649745	0.00869417
BQ104027_a_at	(Q9MAA7) Probable gibberellin receptor GID1L1 (EC 3.-.-.-) (GID1-like protein 1) (GI1L1_ARATH)	-0.80627	1.72568e-06	-0.365375	1
BI978886_at	(O64982) 26S protease regulatory subunit 7 (26S proteasome subunit 7) (26S proteasome AAA-ATPase subunit RPT1) (Regulatory particle triple-A ATPase subunit 1) (PRS7_PRUPE)	-0.805731	1.77264e-06	0.668023	0.00443457
BQ104611_at	(Q1SEJ5) Helix-turn-helix, Fis-type; BRO1 (Q1SEJ5_MEDTR)	-0.805368	1.80492e-06	-0.440772	1
EC589826_a_at	(Q1RXY1) Hypothetical protein (Q1RXY1_MEDTR)	-0.804357	1.89801e-06	-1.2455	0
BQ105359_at	0	-0.803618	1.96904e-06	0.704836	0.00108413
BI977462_at	(Q84WG2) Putative VAMP protein SEC22 (Q84WG2_ARATH)	-0.803187	2.01161e-06	-0.267622	1
BQ106073_at	(Q8VYJ6) At2g30880/F7F1.9 (Q8VYJ6_ARATH)	-0.802246	2.1077e-06	-0.279608	1
EC587530_at	(Q9XH75) HCF106 (Q9XH75_ARATH)	-0.802027	2.1307e-06	-0.330126	1
EC589352_at	(Q1S265) Hypothetical protein (Q1S265_MEDTR)	-0.801087	2.23227e-06	1.55445	0
BQ105290_at	(Q9SCP3) Nodulin / glutamate-ammonia ligase-like protein (Q9SCP3_ARATH)	-0.800521	2.29569e-06	0.992371	1.57191e-09
BQ106421_a_at	(Q9MAH3) F12M16.18 (Hypothetical protein At1g53280) (Q9MAH3_ARATH)	-0.799996	2.35618e-06	-0.322053	1
EC586973_at	(Q9XG99) Ribose-phosphate pyrophosphokinase 2, chloroplast precursor (EC 2.7.6.1) (Phosphoribosyl pyrophosphate synthetase 2) (KPRS2_SPIOL)	-0.798378	2.55225e-06	0.651255	0.00822922
BQ105670_at	(Q9C9T8) Putative UDP-N-acetylglucosamine--N-acetylmuramyl-(Pentapeptide)- pyrophosphoryl-undecaprenol N-acetylglucosamine transferase; 62395-63952 (Putative UDP-N-acetylglucosamine--N-acetylmuramyl-(Pentapeptide)- pyrophosphoryl-undecaprenol (Q9C9T8_ARAT	-0.798296	2.56255e-06	-0.314497	1
BQ104145_at	(O65717) Cyclic nucleotide-gated ion channel 1 (AtCNGC1) (Cyclic nucleotide- and calmodulin-regulated ion channel 1) (CNGC1_ARATH)	-0.795536	2.93579e-06	0.844031	2.78036e-06
BQ106092_at	(O22107) Squalene synthase (O22107_SOYBN)	-0.795026	3.01028e-06	-0.52193	0.594755
BQ106621_at	(Q45NM9) Hypothetical protein (Fragment) (Q45NM9_MEDSA)	-0.793845	3.19016e-06	0.896493	2.25438e-07
BQ106263_a_at	(Q2R2L5) Acyl CoA synthetase, putative (Q2R2L5_ORYSA)	-0.788921	4.05935e-06	-0.348226	1
BI978575_at	0	-0.786712	4.52076e-06	-0.373201	1
EC587964_at	(Q8LAD8) Hypothetical protein (Q8LAD8_ARATH)	-0.783149	5.37471e-06	0.0657847	1
BQ105380_at	0	-0.782861	5.45037e-06	0.68008	0.00281747
BQ106409_at	0	-0.78194	5.6989e-06	-0.123761	1
EC587824_at	(Q1SFT6) Bromodomain (Q1SFT6_MEDTR)	-0.781876	5.71647e-06	0.843401	2.86296e-06
BQ104369_at	(Q6DW73) Digalactosyldiacylglycerol synthase 2 (Q6DW73_LOTJA)	-0.780437	6.12813e-06	$	$
EC589876_at	0	-0.779565	6.39175e-06	1.64408	0
BQ105986_at	0	-0.777479	7.06734e-06	0.731535	0.000373425
EC586830_at	(Q3E7F2) Protein At3g05420 (Q3E7F2_ARATH)	-0.777081	7.20399e-06	1.07653	1.3235e-11
EC588062_a_at	(O64459) UTP--glucose-1-phosphate uridylyltransferase (EC 2.7.7.9) (UDP-glucose pyrophosphorylase) (UDPGP) (UGPase) (UGPA_PYRPY)	-0.772308	9.05733e-06	0.812175	1.1911e-05
BQ106173_at	(Q45HK7) Lipoxygenase LOX1 (EC 1.13.11.12) (Q45HK7_POPDE)	-0.771611	9.36407e-06	1.53718	0
CF349491_at	(Q1STD4) RNA-binding region RNP-1 (RNA recognition motif) (Q1STD4_MEDTR)	-0.771314	9.49771e-06	0.826598	6.20503e-06
CF349769_at	(Q8LP18) Cullin-like protein1 (Q8LP18_PEA)	-0.770342	9.94868e-06	0.897158	2.18169e-07
EC586761_at	(Q9SU40) Putative monocopper oxidase precursor (Skewed roots) (SKU5_ARATH)	-0.770176	1.0028e-05	1.2001	0
BQ106497_at	0	-0.769897	1.01624e-05	0.892375	2.76024e-07
BQ105250_at	(Q9M1E7) Hypothetical protein F9K21.180 (At3g45600) (Hypothetical protein F9K21.18) (Q9M1E7_ARATH)	-0.769307	1.04519e-05	0.196811	1
EC586415_at	(Q1SIV8) Calreticulin/calnexin (Q1SIV8_MEDTR)	-0.769187	1.05116e-05	0.891435	2.89038e-07
BQ104988_at	(Q8RXF8) Hypothetical protein At5g27540 (Q8RXF8_ARATH)	-0.768954	1.06292e-05	0.676491	0.00322722
BQ106633_at	(Q9FGX1) ATP-citrate lyase subunit B (Q9FGX1_ARATH)	-0.76801	1.11175e-05	0.914357	9.2714e-08
CF349413_at	(Q9C5C4) Putative N-acetylornithine deacetylase (Q9C5C4_ARATH)	-0.760348	1.59787e-05	-0.449199	1
BI978890_at	(Q5D6A6) Calcineurin B-like protein 3 (Q5D6A6_GOSHI)	-0.757741	1.80628e-05	0.770466	7.3842e-05
EC587391_at	(Q6DUZ0) Dehydration-induced protein RD22-like protein 2 (Q6DUZ0_GOSAR)	-0.756593	1.90623e-05	0.938788	2.67662e-08
EC588025_at	0	-0.755311	2.02426e-05	1.35471	0
EC586994_at	0	-0.751612	2.40605e-05	1.01177	5.42634e-10
EC588518_at	(Q8LG07) Putative UDP-N-acetylglucosamine-dolichyl-phosphate N-acetylglucosaminephosphotransferase (Q8LG07_ARATH)	-0.751561	2.41173e-05	-0.373789	1
CF349504_at	(Q44XR4) Collagen triple helix repeat precursor (Q44XR4_9BURK)	-0.750099	2.58168e-05	-0.596351	0.0562742
EC586709_at	(P93115) Monogalactosyldiacylglycerol synthase (EC 2.4.1.46) (P93115_CUCSA)	-0.749795	2.61839e-05	-0.415949	1
BQ105394_at	(Q1SV83) IMP dehydrogenase/GMP reductase (Q1SV83_MEDTR)	-0.748664	2.75963e-05	-0.499839	1
BQ105021_at	0	-0.748606	2.76715e-05	1.53895	0
EC588789_at	(Q1SHN8) Hypothetical protein (Q1SHN8_MEDTR)	-0.745713	3.16406e-05	-0.565313	0.155741
BQ106575_a_at	(Q8VYD8) Hypothetical protein At5g06130 (Q8VYD8_ARATH)	-0.744731	3.31098e-05	-0.0211275	1
BQ103958_at	(Q9LF37) ClpB heat shock protein-like (Q9LF37_ARATH)	-0.742557	3.66023e-05	-0.199312	1
BQ105252_at	(Q84UV7) SGT1 (Q84UV7_NICBE)	-0.742374	3.69122e-05	1.03218	1.73073e-10
BI977773_at	(Q6Z5K5) Sucrase-like protein (Q6Z5K5_ORYSA)	-0.742034	3.74952e-05	-0.586727	0.0775684
EC589626_at	(Q8H1Q6) Hypothetical protein At4g23420 (Q8H1Q6_ARATH)	-0.741243	3.88841e-05	-0.593708	0.0614879
BQ105160_at	(Q53LH3) Preprotein translocase, SecA subunit (Q53LH3_ORYSA)	-0.73964	4.18574e-05	-0.47112	1
EC588322_at	(Q8GYY6) Hypothetical protein At3g16660/MGL6_11 (At3g16660) (Q8GYY6_ARATH)	-0.738384	4.43374e-05	0.635225	0.0146603
CF349922_at	(Q94JY7) Hypothetical protein MRG7.18 (Hypothetical protein At5g18230) (Q94JY7_ARATH)	-0.734742	5.23705e-05	0.714008	0.000754892
EC589167_at	0	-0.733453	5.55385e-05	-0.467777	1
BQ105264_at	(Q9SVM0) Hypothetical protein F18B3.60 (Hypothetical protein At3g50780) (Q9SVM0_ARATH)	-0.729338	6.69506e-05	0.967555	5.95268e-09
CF349469_at	(Q539E7) Plastid hexose transporter (Q539E7_VITVI)	-0.728536	6.9426e-05	-0.374867	1
BQ106177_at	(O22285) Expressed protein (O22285_ARATH)	-0.727823	7.16993e-05	0.878583	5.40218e-07
EC587719_at	(Q9S795) Betaine-aldehyde dehydrogenase, chloroplast precursor (EC 1.2.1.8) (BADH) (BADH_ARATH)	-0.725943	7.80519e-05	0.649522	0.00876505
BQ106031_at	(Q4GZT8) Fa-CPI1 protein (Cystatin CPI-1) (Q4GZT8_FRAAN)	-0.725689	7.89505e-05	0.425212	1
BI978622_at	(Q53ZN0) Cinnamyl alcohol dehydrogenase (EC 1.1.1.195) (Q53ZN0_ARATH)	-0.725432	7.98704e-05	0.471946	1
BQ104313_at	(Q8RWW7) Hypothetical protein At4g39390 (Q8RWW7_ARATH)	-0.724742	8.23931e-05	0.699381	0.00134174
EC587564_at	(Q5M9R1) Hypothetical protein orf138c (Hypothetical protein orf138b) (Q5M9R1_TOBAC)	-0.722236	9.22138e-05	-0.0549908	1
BQ104980_at	(Q1SGQ8) Zinc finger, C2H2-type (Q1SGQ8_MEDTR)	-0.720525	9.95653e-05	-0.303198	1
EC589983_at	(Q9C7E0) Hypothetical protein F13K9.23 (Q9C7E0_ARATH)	-0.718355	0.000109709	0.0699019	1
BQ106457_at	(Q5EMP6) Senescence-inducible chloroplast stay-green protein 2 (Q5EMP6_SOYBN)	-0.715842	0.00012271	0.00888687	1
BQ104748_at	(Q9SN43) Hypothetical protein F28A21.110 (Hypothetical protein At4g18700) (Hypothetical protein At4g18700; F28A21.110) (SOS2-like protein kinase PKS8) (CBL-interacting protein kinase 12) (Q9SN43_ARATH)	-0.713124	0.000138461	0.843835	2.8058e-06
BQ105414_at	0	-0.712871	0.000140022	-0.19626	1
BQ105088_a_at	(Q9T094) Hypothetical protein AT4g27720 (Q9T094_ARATH)	-0.71234	0.000143352	0.705683	0.00104868
BQ104301_at	0	-0.71063	0.000154616	-0.104052	1
BQ105949_at	(Q84W55) Type II inositol-1,4,5-trisphosphate 5-phosphatase 12 (EC 3.1.3.36) (At5PTase12) (FRAGILE FIBER3 protein) (IP5PC_ARATH)	-0.709743	0.000160801	0.923394	5.87714e-08
EC587195_at	(Q99L29) Hypothetical protein BC003883 (Q99L29_MOUSE)	-0.707201	0.000179853	-0.582304	0.0897547
BQ104046_a_at	(Q257B1) Auxin influx carrier (Q257B1_LUPAL)	-0.705571	0.000193214	-0.518967	0.649469
EC586134_at	(Q9FM96) Arabidopsis thaliana genomic DNA, chromosome 5, P1 clone:MCD7 (Q9FM96_ARATH)	-0.703479	0.000211772	0.922722	6.08045e-08
BQ106541_a_at	(Q9T094) Hypothetical protein AT4g27720 (Q9T094_ARATH)	-0.70341	0.000212413	0.607377	0.0387312
BQ104687_at	(Q2PYW7) Succinyl CoA ligase beta subunit-like protein (Q2PYW7_SOLTU)	-0.701971	0.000226205	-0.5199	0.631763
BI977624_at	(Q66PF4) UDP-glucose glucosyltransferase (Q66PF4_FRAAN)	-0.701242	0.000233519	-0.524237	0.555195
BQ106111_at	(Q946X8) Citrate synthase (EC 4.1.3.7) (Q946X8_PRUPE)	-0.701209	0.000233855	-0.390204	1
BQ106145_at	(Q42935) Pectin methylesterase precursor (EC 3.1.1.11) (Fragment) (Q42935_NICPL)	-0.699723	0.000249508	0.30208	1
BQ106669_at	(Q1SEP6) Hypothetical protein (Q1SEP6_MEDTR)	-0.698664	0.000261274	-0.0226844	1
BI978064_at	(Q9M8Y5) Putative GDSL-motif lipase/acylhydrolase (Q9M8Y5_ARATH)	-0.697975	0.000269219	0.38989	1
EC586539_at	(Q2HU31) Glycoside hydrolase, family 18 (Q2HU31_MEDTR)	-0.697817	0.000271071	0.535617	0.393797
EC587880_at	(O82343) Expressed protein (Hypothetical protein At2g46260) (O82343_ARATH)	-0.696701	0.000284533	-0.515847	0.712189
EC586997_at	(Q9STF2) Hypothetical protein T6H20.190 (Q9STF2_ARATH)	-0.69572	0.000296896	0.730303	0.000392572
BQ104730_at	0	-0.694459	0.000313539	0.914727	9.10067e-08
BQ106488_at	(Q9FQ21) Putative Hs1pro-1-like receptor (Q9FQ21_SOYBN)	-0.694414	0.000314156	-0.454738	1
EC587556_at	(P29790) ATP synthase gamma chain, chloroplast precursor (EC 3.6.3.14) (ATPG_TOBAC)	-0.693605	0.000325333	$	$
EC589638_at	(Q08935) 29 kDa ribonucleoprotein A, chloroplast precursor (CP29A) (ROC1_NICSY)	-0.693303	0.000329601	-0.00876567	1
BQ104522_at	(Q8L6A7) Carboxypeptidase type III (Q8L6A7_THECC)	-0.691662	0.000353771	-0.49766	1
EC587087_at	(Q9FGZ8) Crp1 protein-like (Q9FGZ8_ARATH)	-0.691	0.000364005	-0.20726	1
BQ104941_a_at	(Q6K2P3) Apospory-associated protein C-like (Q6K2P3_ORYSA)	-0.688368	0.000407585	-0.448916	1
EC588533_at	(Q1S7U6) Prefoldin (Q1S7U6_MEDTR)	-0.688093	0.000412424	0.989046	1.88242e-09
EC586615_at	(Q9ZP41) Blight-associated protein p12 precursor (Q9ZP41_9ROSI)	-0.687356	0.000425646	1.19633	0
BI978931_at	(O65765) Protein kinase (O65765_CRAPL)	-0.686224	0.000446789	-0.366916	1
EC589208_at	0	-0.683822	0.000495031	0.379776	1
EC586386_at	(Q9ZWK1) Transcription factor TEIL (Q9ZWK1_TOBAC)	-0.683669	0.000498264	0.718177	0.000639453
BQ104495_at	(Q6XJV3) Geranylgeranyl reductase (Q6XJV3_PRUPE)	-0.683112	0.000510236	0.757201	0.000129425
BQ106248_at	(Q9LMI7) Putative acyl-coenzyme A oxidase 3.2, peroxisomal precursor (EC 1.3.3.6) (ACO32_ARATH)	-0.680882	0.000560975	-0.287929	1
BQ105489_at	(Q1SG71) YT521-B-like protein (Q1SG71_MEDTR)	-0.67995	0.000583594	0.918132	7.66773e-08
EC589828_at	(Q2V4F1) Protein At1g64810 (Q2V4F1_ARATH)	-0.679911	0.000584564	-0.39837	1
BI977750_at	(Q9AVB5) Plasma membrane intrinsic protein 2-1 (Q9AVB5_PYRCO)	-0.678056	0.000632325	0.844775	2.6857e-06
BQ104620_at	(Q84WV4) Hypothetical protein At4g01810 (Q84WV4_ARATH)	-0.677803	0.000639138	1.10357	3.05422e-12
CF349338_at	(Q9FT04) Putative proline-rich protein APG isolog (Fragment) (Q9FT04_CICAR)	-0.67716	0.000656723	1.04517	8.2464e-11
CF349896_at	(Q1RU18) Helicase, C-terminal (Q1RU18_MEDTR)	-0.676633	0.000671501	-0.38034	1
BI977288_at	0	-0.673341	0.000771323	-0.204595	1
BQ105760_at	(Q43070) UDP-glucose 4-epimerase (EC 5.1.3.2) (Galactowaldenase) (UDP-galactose 4-epimerase) (GALE1_PEA)	-0.672814	0.000788595	-0.030279	1
BI978592_at	(Q5JNL6) Putative mitochondrial processing peptidase (Q5JNL6_ORYSA)	-0.670575	0.000866194	-0.494626	1
BQ106098_at	(Q9SYL9) T30F21.4 protein (Ribosomal protein L13) (Q9SYL9_ARATH)	-0.669523	0.00090512	-0.0875213	1
CF349354_at	(Q9FLW9) Pyruvate kinase (Q9FLW9_ARATH)	-0.669303	0.0009135	0.858826	1.38919e-06
CF349514_at	(Q2L8A7) Acetoacetyl-CoA thiolase (Q2L8A7_9LAMI)	-0.667505	0.000984648	0.669124	0.00425598
BQ105994_at	(Q9ZUI6) T2K10.12 protein (Q9ZUI6_ARATH)	-0.666876	0.0010108	1.05635	4.37772e-11
BI978909_at	(Q9ZSW0) Tetra-ubiquitin (Q9ZSW0_9POAL)	-0.665873	0.00105386	-0.104131	1
BQ106316_at	(Q9FJI5) Glucose-6-phosphate 1-dehydrogenase, cytoplasmic isoform 2 (EC 1.1.1.49) (G6PD6) (G6PDH6) (G6PD6_ARATH)	-0.665589	0.00106637	-0.305672	1
EC586649_at	(Q84V38) Aux/IAA protein (Q84V38_VITVI)	-0.665538	0.00106864	0.996671	1.24307e-09
BQ106574_at	(Q8L4B0) Hypothetical protein At3g58790 (Q8L4B0_ARATH)	-0.66489	0.00109776	-0.122115	1
BQ104812_a_at	(Q5ME66) Alpha tubulin 1 (Q5ME66_PSEMZ)	-0.662984	0.00118806	1.38087	0
BQ104197_at	(Q5ZDJ3) Acetyltransferase 1-like (Q5ZDJ3_ORYSA)	-0.662531	0.00121054	-0.572091	0.125229
BI978279_at	(Q1S1A5) CD9/CD37/CD63 antigen (Q1S1A5_MEDTR)	-0.661423	0.00126726	0.136182	1
CF349357_at	0	-0.661404	0.00126829	-0.131407	1
CF349891_at	0	-0.660448	0.00131931	0.653879	0.00747753
BQ104353_at	(Q6ZFV9) Hypothetical protein OJ1323_A06.23 (Q6ZFV9_ORYSA)	-0.658901	0.00140615	-0.0942443	1
BQ106442_at	(Q9LTY1) Mitotic checkpoint protein-like (Q9LTY1_ARATH)	-0.656689	0.00154	-0.427142	1
EC587787_at	(Q9M6R6) RNA helicase (Q9M6R6_PHAAU)	-0.655423	0.00162206	-0.164765	1
BQ105806_at	(Q8RWL6) Hypothetical protein At4g35780 (Q8RWL6_ARATH)	-0.655164	0.00163934	0.752742	0.000155966
BQ106345_at	(Q45NK3) Hypothetical protein (Fragment) (Q45NK3_MEDSA)	-0.655146	0.00164052	1.27501	0
EC587209_a_at	(Q08671) Peroxidase precursor (EC 1.11.1.7) (Q08671_GOSHI)	-0.653756	0.00173652	-0.415068	1
BQ105030_a_at	(Q8LPM3) Starch phosphorylase type H (Q8LPM3_9ROSI)	-0.653623	0.00174602	-0.0835598	1
BQ105194_at	(Q9FUM1) Elongation factor 1-gamma (EF-1-gamma) (eEF-1B gamma) (EF1G_PRUAV)	-0.653408	0.00176142	0.716279	0.000689721
BQ104919_a_at	(Q93XJ1) Pectate lyase (Q93XJ1_9ROSI)	-0.65157	0.00189851	-0.056049	1
BQ106524_at	(Q8H2D2) SMC3 protein (Q8H2D2_ARATH)	-0.650857	0.00195443	-0.51434	0.744488
EC586436_at	(O82762) Hypothetical protein At2g25970 (F17H15.1/F17H15.1) (O82762_ARATH)	-0.650339	0.00199604	0.612431	0.0325671
EC589662_at	(Q4V399) At1g67440 (Q4V399_ARATH)	-0.649565	0.00205982	-0.154558	1
EC589333_at	(Q93YZ7) At2g31810/F20M17.15 (Q93YZ7_ARATH)	-0.648442	0.00215594	-0.462845	1
CF349807_at	(Q1S296) Zinc finger, C3HC4 type (RING finger), putative (Q1S296_MEDTR)	-0.648427	0.00215722	-0.502514	1
BQ104791_at	(Q2XPU7) Lupeol synthase (Q2XPU7_RICCO)	-0.647755	0.00221676	-0.353894	1
EC589454_at	(Q9C896) Hypothetical protein F7A10.16 (Q9C896_ARATH)	-0.647481	0.00224153	0.289397	1
CF349309_a_at	(O24329) Hypothetical protein (O24329_RICCO)	-0.64668	0.00231539	-0.470159	1
BQ104971_at	(Q8W560) Calcium-dependent protein kinase CPK4 (Q8W560_TOBAC)	-0.646213	0.00235954	0.936037	3.08334e-08
BI978608_at	0	-0.646135	0.00236702	-0.125156	1
BQ104231_at	(Q2VCL4) Hypothetical protein (Q2VCL4_SOLTU)	-0.644889	0.00248914	$	$
BQ105574_at	(Q2XNV5) Zinc transporter, putative (Q2XNV5_ASPOF)	-0.6446	0.00251832	-0.414213	1
EC587220_at	(Q1XAN1) Sucrose responsive element binding protein (Q1XAN1_VITVI)	-0.644505	0.00252803	1.12418	1.01807e-12
BQ105987_a_at	(Q94FT6) Pectate lyase B (Fragment) (Q94FT6_FRAAN)	-0.642421	0.00274921	-0.580918	0.0939329
BQ104134_at	(Q9ZTM6) PGPD14 (Q9ZTM6_PETHY)	-0.64204	0.00279174	1.63138	0
EC587895_at	(Q94K05) Putative T-complex protein 1, theta subunit; TCP-1-Theta (Q94K05_ARATH)	-0.640732	0.00294221	-0.526771	0.51462
BQ104388_s_at	(Q5EMP6) Senescence-inducible chloroplast stay-green protein 2 (Q5EMP6_SOYBN)	-0.639934	0.00303776	-0.074503	1
CF349821_at	(Q84R31) Hypothetical protein OSJNBb0016H12.28 (Hypothetical protein OSJNBa0057G07.23) (Q84R31_ORYSA)	-0.63594	0.00356323	-0.499344	1
BQ105272_at	(Q93YR3) HSP associated protein like (Q93YR3_ARATH)	-0.633756	0.00388638	-0.101198	1
EC586443_at	(Q38JI2) Polypyrimidine tract-binding-like (Q38JI2_SOLTU)	-0.632221	0.00413036	-0.480225	1
EC589291_at	0	-0.630313	0.0044541	-0.461849	1
BI978296_a_at	(Q1SF95) Amidase (Q1SF95_MEDTR)	-0.630275	0.00446071	1.40514	0
BQ105245_at	(Q75UP2) Leucine-rich repeat receptor-like kinase (Q75UP2_IPOBA)	-0.628247	0.00483222	0.669188	0.00424577
BQ105493_at	(Q9FN28) Putative flavonol 3-O-glucosyltransferase (Q9FN28_ARATH)	-0.627926	0.00489366	0.680682	0.00275379
BQ105442_a_at	(Q84TR4) Aconitase (EC 4.2.1.3) (Fragment) (Q84TR4_LYCPN)	-0.623039	0.00592745	0.728415	0.000423763
EC586831_at	(Q84Y03) Cysteine protease (Q84Y03_GOSHI)	-0.622448	0.00606582	0.747003	0.000197998
BQ103972_at	(Q5XF81) At5g42470 (Q5XF81_ARATH)	-0.62116	0.00637817	0.648221	0.00918904
CF349466_at	(Q9FHM9) Gb|AAD25141.1 (AT5g51550/K17N15_10) (Q9FHM9_ARATH)	-0.620673	0.00650037	-0.522795	0.57963
BQ105185_a_at	(Q5I190) Beta-galactosidase (Q5I190_PRUPE)	-0.618136	0.00717389	-0.308905	1
BQ105357_at	(Q9FLQ5) Arabidopsis thaliana genomic DNA, chromosome 5, P1 clone:MCO15 (Q9FLQ5_ARATH)	-0.616592	0.00761615	-0.341566	1
BQ104482_at	(Q9MA74) Putative histidine decarboxylase (Serine decarboxylase) (Q9MA74_ARATH)	-0.615925	0.00781506	-0.0628037	1
BQ103960_at	(Q1SQY8) Serine C-palmitoyltransferase like protein [imported]-Arabidopsis thaliana-related (Q1SQY8_MEDTR)	-0.615895	0.00782418	1.0095	6.14917e-10
BI979016_at	(Q7XAB8) Protein THYLAKOID FORMATION1, chloroplast precursor (THF1_SOLTU)	-0.614354	0.00830397	-0.352384	1
BQ106078_at	0	-0.613142	0.00870084	0.458527	1
RoGAI_at	(Q6EI05) DELLA protein GAIP-B (Gibberellicacid-insensitive phloem protein B) (GAIP-B) (CmGAIP-B)	-0.612443	0.00893793	0.763877	9.76942e-05
BQ104831_a_at	(Q533V0) Phospholipase D alpha (EC 3.1.4.4) (Q533V0_FRAAN)	-0.611675	0.009206	0.769441	7.71417e-05
EC589603_at	(Q1P9U3) ATPase (Q1P9U3_CAMSI)	-0.611398	0.00930421	0.0670153	1
BQ106112_at	(Q1SX88) Heavy metal transport/detoxification protein; Harpin-induced 1 (Q1SX88_MEDTR)	-0.611088	0.00941583	-0.518333	0.661787
EC589706_at	(Q9S9L9) T24D18.26 protein (Q9S9L9_ARATH)	-0.610068	0.00979138	-0.436609	1
EC589802_at	0	-0.609348	0.010065	1.0504	6.10845e-11
CF349320_at	(Q6J8X1) Cellulose synthase (Q6J8X1_9ROSI)	-0.603515	0.0125704	1.50791	0
EC589605_at	0	-0.602197	0.0132142	-0.395962	1
BI977938_at	(Q7X9E3) Hypothetical protein (Q7X9E3_PHAVU)	-0.602119	0.0132532	0.253925	1
BI978059_at	(Q9SN57) Hypothetical protein F25I24.180 (Hypothetical protein AT4g10970) (Q9SN57_ARATH)	-0.601922	0.0133523	-0.392427	1
BI977975_at	(Q9M4H8) Putative ripening-related protein (Q9M4H8_VITVI)	-0.60184	0.0133938	0.198536	1
BQ105712_at	(Q9SZZ2) Hypothetical protein L73G19.20 (Hypothetical protein AT4g25640) (Q9SZZ2_ARATH)	-0.6016	0.013516	0.239638	1
BQ105557_a_at	(Q4JNX4) Dehydrin (Fragment) (Q4JNX4_PRUDU)	-0.601154	0.0137458	0.928607	4.50915e-08
EC586513_a_at	0	-0.600893	0.0138823	0.30258	1
BQ104642_at	(Q1SCP0) RNA-binding region RNP-1 (RNA recognition motif) (Q1SCP0_MEDTR)	-0.599892	0.0144168	0.719063	0.000617207
EC588577_at	(Q1SAX2) Zinc finger, CCHC-type; Plant MuDR transposase; Zinc finger, SWIM-type; Malate synthase-like (Q1SAX2_MEDTR)	-0.599483	0.0146411	0.783791	4.16362e-05
BQ104235_at	(Q9SZ11) Probable glycerophosphoryl diester phosphodiesterase 2 precursor (EC 3.1.4.46) (GLPQ2_ARATH)	-0.597833	0.0155797	-0.339651	1
BQ106349_at	0	-0.597406	0.0158316	0.977698	3.46756e-09
BQ105023_at	(O64910) Glucose-6-phosphate/phosphate-translocator precursor (O64910_PEA)	-0.596608	0.0163134	0.609432	0.0361008
BQ104029_at	(Q9SV28) Hypothetical protein AT4g01000 (At4g01000) (AT4g01000/F3I3_20) (Q9SV28_ARATH)	-0.596498	0.0163804	-0.425776	1
BQ104376_at	(Q6XXZ2) Gamma-glutamylcysteine synthetase (Q6XXZ2_LOTJA)	-0.596448	0.0164116	-0.399069	1
EC589877_at	(Q2HTP6) Leucine-rich repeat, plant specific (Q2HTP6_MEDTR)	-0.594926	0.0173748	0.858725	1.39585e-06
BQ105208_at	(Q2R2L5) Acyl CoA synthetase, putative (Q2R2L5_ORYSA)	-0.594816	0.0174468	-0.320115	1
CF349908_at	(Q43497) Monodehydroascorbate reductase (EC 1.6.5.4) (MDAR) (Ascorbate free radical reductase) (AFR reductase) (MDAR_LYCES)	-0.594138	0.0178949	-0.175891	1
BQ106625_at	(Q1SMW2) SNF2-related; HMG-I and HMG-Y, DNA-binding; Bromodomain; ATP-requiring DNA helicase RecQ (Q1SMW2_MEDTR)	-0.59393	0.0180348	0.649195	0.00886979
EC587559_at	(Q1XHJ7) Carotenoid cleavage dioxygenase1 (Fragment) (Q1XHJ7_CITLI)	-0.591794	0.0195312	-0.576614	0.108127
BQ104419_at	(Q1S694) HAD-superfamily hydrolase, subfamily IIA (Q1S694_MEDTR)	-0.591423	0.0198026	-0.329697	1
BQ106530_at	(Q39011) Shaggy-related protein kinase eta (EC 2.7.11.1) (ASK-eta) (BRASSINOSTEROID-INSENSITIVE 2) (ULTRACURVATA1) (KSG7_ARATH)	-0.590636	0.0203911	0.857875	1.45304e-06
BQ104650_at	0	-0.589504	0.0212672	-0.157438	1
EC587654_at	(Q2R4U6) Serine carboxypeptidase, putative (Q2R4U6_ORYSA)	-0.58841	0.0221475	-0.469373	1
EC587975_at	(Q5PYQ2) Chloroplast latex aldolase-like protein (Fragment) (Q5PYQ2_MANES)	-0.587844	0.0226172	0.655618	0.00701634
BQ104935_at	(Q9FXM5) Glucose-6-phosphate isomerase, cytosolic (EC 5.3.1.9) (GPI) (Phosphoglucose isomerase) (PGI) (Phosphohexose isomerase) (PHI) (G6PI_ARAGE)	-0.58755	0.0228644	-0.386396	1
BQ104350_a_at	(Q5ME66) Alpha tubulin 1 (Q5ME66_PSEMZ)	-0.587351	0.0230336	1.64655	0
EC586424_at	(P56798) Chloroplast 30S ribosomal protein S3 (RR3_ARATH)	-0.586951	0.0233766	-0.0228433	1
BQ104017_at	(Q1SAF9) Mov34/MPN/PAD-1 (Q1SAF9_MEDTR)	-0.585903	0.0242994	0.68016	0.00280891
BQ106314_at	0	-0.585803	0.0243897	-0.349511	1
BQ105087_a_at	(Q2LAK8) Cytochrome P450 monooxygenase CYP86A (Q2LAK8_SOYBN)	-0.585347	0.0248034	1.1623	0
BQ106425_at	(Q5F4K8) Aspartate aminotransferase (EC 2.6.1.1) (Q5F4K8_PINPS)	-0.584642	0.0254564	0.662102	0.00552577
BQ105072_at	(Q8L6A8) Aspartic proteinase (Q8L6A8_THECC)	-0.583515	0.0265347	-0.408003	1
BQ106230_at	(Q6Z1G7) Putative pyruvate dehydrogenase E1 beta subunit isoform 1 protein (Q6Z1G7_ORYSA)	-0.583149	0.0268938	-0.588851	0.0722945
EC589688_at	(Q9C8T4) Hypothetical protein F9N12.8 (Q9C8T4_ARATH)	-0.582865	0.0271765	0.903745	1.57489e-07
BQ104834_at	(Q1SNF6) Cytochrome c, monohaem (Q1SNF6_MEDTR)	-0.580651	0.0294748	0.830113	5.28453e-06
BQ104389_at	(Q6Z9C4) Putative RNA-binding protein (Q6Z9C4_ORYSA)	-0.579165	0.0311204	-0.593671	0.061564
CF349494_at	(P42896) Enolase (EC 4.2.1.11) (2-phosphoglycerate dehydratase) (2-phospho-D-glycerate hydro-lyase) (ENO_RICCO)	-0.578531	0.0318489	-0.470632	1
CF349476_at	(Q1SJD9) Glycoside hydrolase, family 31 (Q1SJD9_MEDTR)	-0.577241	0.0333825	-0.585671	0.0803256
EC586800_at	(Q9SKX4) 50S ribosomal protein L3-1, chloroplast precursor (RK3A_ARATH)	-0.576896	0.0338046	-0.108505	1
BQ106061_at	0	-0.575953	0.0349832	-0.586304	0.0786627
EC586960_at	(Q9LSQ4) Indole-3-acetic acid-amido synthetase GH3.6 (EC 6.3.2.-) (Auxin-responsive GH3-like protein 6) (AtGH3-6) (DWARF IN LIGHT 1 protein) (DFL-1) (GH36_ARATH)	-0.574135	0.037369	-0.470121	1
EC586162_at	(Q43116) Protein disulfide-isomerase precursor (EC 5.3.4.1) (PDI) (PDI_RICCO)	-0.573058	0.0388548	-0.384227	1
EC586837_at	(Q9AXG3) Putative 60 kDa chaperonin beta subunit (Fragment) (Q9AXG3_CATRO)	-0.569956	0.0434559	-0.151349	1
EC588105_at	(Q30DX9) 2-isopropylmalate synthase 1 (EC 2.3.3.13) (Q30DX9_9BRAS)	-0.56941	0.0443186	-0.182571	1
CF349454_at	(Q1SSQ3) Diacylglycerol kinase accessory region; Diacylglycerol kinase, catalytic region (Q1SSQ3_MEDTR)	-0.569238	0.0445928	0.74758	0.000193321
BQ106096_at	(Q52VR5) Stearoyl-acyl carrier protein desaturase B (Q52VR5_SOYBN)	-0.568732	0.045411	-0.234011	1
BQ104749_a_at	(Q8LGC3) Putative disease resistance protein (Q8LGC3_ARATH)	-0.568698	0.0454659	-0.12492	1
EC586902_at	(Q9FPH6) AT3g15840 (Q9FPH6_ARATH)	-0.568404	0.0459486	-0.0868775	1
BQ106478_at	(Q6J1L7) GDP-mannose pyrophosphorylase (EC 2.7.7.22) (Q6J1L7_LYCES)	-0.568171	0.0463343	1.24103	0
BQ106032_at	(Q3EAK2) Protein At3g53570 (Q3EAK2_ARATH)	-0.567861	0.0468533	-0.223388	1
EC588122_at	(Q9MTN7) Photosystem I P700 chlorophyll a apoprotein A2 (PsaB) (PSI-B) (PSAB_OENHO)	-0.56757	0.047345	-0.252641	1
EC587409_at	(Q9LQ83) T1N6.14 protein (Hypothetical protein At1g01730) (Q9LQ83_ARATH)	0.566269	0.0496038	0.539849	0.345979
RhCyc2_at	(Q9SBQ4) CYCB1-1 protein (Q9SBQ4_PETHY)	0.566311	0.0495286	0.169181	1
BQ104402_at	0	0.566591	0.0490339	0.465885	1
BI977992_a_at	(Q42044) Expressed protein (At2g45180) (Hypothetical protein) (At2g45180/T14P1.1) (Q42044_ARATH)	0.566947	0.0484143	-0.342338	1
EC587088_at	(Q8W305) Putative reductase (Q8W305_ORYSA)	0.567506	0.0474529	0.116494	1
BI977408_at	(Q8LPT2) At1g10410/F14N23_31 (Q8LPT2_ARATH)	0.568375	0.0459971	-0.0269668	1
BI977702_at	0	0.568511	0.0457724	-0.22826	1
BQ104367_at	(Q2XTC0) Ubiquitin-conjugating enzyme E2 7-like (Ubiquitin-conjugating protein 13-like) (Putative E2 ubiquitin-conjugating protein UBC7-like) (Q2XTC0_SOLTU)	0.569101	0.0448133	-0.2378	1
EC588310_at	0	0.569202	0.0446507	0.503207	1
EC586537_at	(Q9LZ72) Fatty acid elongase-like protein (At5g04530) (Q9LZ72_ARATH)	0.570476	0.0426499	1.76361	0
BI977966_at	(Q6Z6Y2) Putative SWIb domain-containing protein (Q6Z6Y2_ORYSA)	0.570756	0.0422217	0.421942	1
BQ104483_at	(Q6L484) Hypothetical protein OSJNBa0009L15.1 (Hypothetical protein OJ1045_C06.11) (Q6L484_ORYSA)	0.57088	0.0420334	-0.704295	0.00110737
BQ105577_at	(Q8VY85) Hypothetical protein At2g06010 (Q8VY85_ARATH)	0.572492	0.0396581	0.274904	1
BI978892_at	0	0.573181	0.0386824	-0.83526	4.17229e-06
EC589976_at	(Q9LUV2) Putative Pop3 protein (POP3_ARATH)	0.573712	0.0379456	0.545635	0.289438
EC587543_at	0	0.574165	0.0373292	0.477439	1
EC588020_at	(Q1SPF0) Zinc finger, U1-type (Q1SPF0_MEDTR)	0.576743	0.0339933	-0.793521	2.72414e-05
EC586812_at	(Q58A16) Hypothetical protein 7E10 (Fragment) (Q58A16_CUCME)	0.576876	0.0338285	-0.152185	1
BI978081_at	(Q9LMX8) F21F23.14 protein (At1g13700) (Q9LMX8_ARATH)	0.580187	0.0299795	-0.924516	5.55187e-08
BQ105698_at	0	0.582958	0.0270835	-0.645074	0.0102978
EC586590_a_at	(Q93Z03) At1g47530/F16N3_20 (Q93Z03_ARATH)	0.583493	0.0265558	0.257663	1
EC587068_at	(Q7XQA5) Uracil-DNA glycosylase (Q7XQA5_ORYSA)	0.583721	0.0263342	0.371423	1
EC587488_at	(Q9LLQ7) Phosphatidic acid phosphatase alpha (EC 3.1.3.4) (Q9LLQ7_VIGUN)	0.584523	0.0255685	-0.419329	1
EC586185_at	(Q53U40) Similar to ATP synthase subunit H protein (Q53U40_LYCES)	0.584766	0.0253402	0.421643	1
EC589866_a_at	(Q9M9G8) F14O23.16 protein (Hypothetical protein) (Q9M9G8_ARATH)	0.585519	0.0246468	-0.610552	0.0347399
BI978527_at	(Q60D17) Hypothetical protein PGEC475B22.6 (Q60D17_SOLDE)	0.585686	0.0244954	-0.673744	0.00357917
EC586471_at	(Q9XGC3) SINA2p (Q9XGC3_VITVI)	0.586424	0.0238363	0.359118	1
EC586409_at	(Q8LEQ7) Hypothetical protein (Q8LEQ7_ARATH)	0.586785	0.0235207	-0.682872	0.00253378
BI978333_at	(Q7F263) Yippee-like protein (Q7F263_ORYSA)	0.5874	0.0229917	-0.697626	0.00143651
BI977987_at	(Q7XIK9) Putative RES protein (Q7XIK9_ORYSA)	0.589709	0.0211059	-0.736989	0.000298995
EC587043_at	0	0.593158	0.0185622	-0.911551	1.06721e-07
EC589861_at	0	0.595155	0.0172264	0.219126	1
BQ105592_at	(O48627) Enoyl-CoA hydratase (Fragment) (O48627_PRUAR)	0.596065	0.0166487	-0.673145	0.0036606
EC587967_at	(Q5N7C8) Hypothetical protein P0489B03.12-1 (Hypothetical protein P0679C12.2-1) (Q5N7C8_ORYSA)	0.596494	0.0163834	$	$
BQ106640_at	(Q8RV04) Expressed protein (DNAJ protein-like) (Q8RV04_ARATH)	0.598284	0.0153173	0.594384	0.0601125
EC588404_at	0	0.598488	0.0152003	$	$
BI977732_at	0	0.59862	0.015125	-0.765622	9.07339e-05
EC587878_at	(Q9M6E0) DNA-binding protein 4 (Fragment) (Q9M6E0_TOBAC)	0.599131	0.0148367	0.225236	1
EC589094_at	(Q6NMZ6) At3g24570 (Q6NMZ6_ARATH)	0.599193	0.014802	0.558809	0.191569
EC588742_at	0	0.599967	0.0143762	-0.839913	3.36578e-06
EC588003_at	(Q8L9R6) Hypothetical protein (At1g68680) (Q8L9R6_ARATH)	0.600361	0.0141638	0.343505	1
BQ104087_at	(P98204) Phospholipid-transporting ATPase 1 (EC 3.6.3.1) (Aminophospholipid flippase 1) (ALA1_ARATH)	0.600614	0.0140291	0.259128	1
BQ104220_at	0	0.601425	0.0136056	0.173528	1
EC589581_at	0	0.602891	0.0128711	0.492887	1
EC587672_at	0	0.603121	0.0127594	0.592283	0.0644872
EC589088_at	(Q9MBA3) Cell cycle checkpoint protein RAD17 (AtRAD17) (Radiation sensitive 17) (RAD17_ARATH)	0.605204	0.0117892	-0.613622	0.0312574
BQ106238_at	0	0.606762	0.0111099	0.56254	0.170157
BQ103994_s_at	(Q4TES1) Chromosome undetermined SCAF5157, whole genome shotgun sequence. (Fragment) (Q4TES1_TETNG)	0.606895	0.0110539	0.123271	1
BI978028_at	0	0.607056	0.0109864	0.501922	1
EC586477_at	(Q8GRS3) Hypothetical protein OJ1477_F01.109 (Hypothetical protein P0047B07.130) (Q8GRS3_ORYSA)	0.607228	0.0109142	0.412298	1
EC586955_at	(Q9C6R8) Hypothetical protein F5M6.21 (Q9C6R8_ARATH)	0.607262	0.0109002	0.454978	1
BI977421_at	(Q1T1X3) Lipoxygenase, LH2 (Q1T1X3_MEDTR)	0.609367	0.0100578	0.0864879	1
BQ106653_at	(Q1SIE9) Terpene synthase family, metal binding domain, putative (Q1SIE9_MEDTR)	0.60992	0.00984691	2.01756	0
EC587301_at	(Q94F28) Hypothetical protein At1g27435/F17L21.30 (Q94F28_ARATH)	0.610946	0.00946729	-0.868017	8.9753e-07
EC589185_at	(Q1SUV8) Hypothetical protein (Q1SUV8_MEDTR)	0.611709	0.00919391	-0.924908	5.44263e-08
EC586355_at	(Q8GXH5) Hypothetical protein At5g44710/K23L20_5 (Hypothetical protein At5g44710) (Q8GXH5_ARATH)	0.611792	0.00916441	0.567425	0.145548
BQ104695_at	0	0.611814	0.00915679	-0.645057	0.0103042
EC587621_at	(Q9SSF9) F25A4.28 protein (Q9SSF9_ARATH)	0.612344	0.00897218	-1.04559	8.04279e-11
BQ105227_at	(Q9M567) Phenylalanine ammonia-lyase 2 (EC 4.3.1.5) (Q9M567_RUBID)	0.612986	0.00875335	0.552675	0.232407
EC588581_at	0	0.613868	0.00846099	$	$
BQ106197_at	(Q9LVM0) Receptor-like protein kinase (At5g58299/At5g58299) (Hypothetical protein) (Q9LVM0_ARATH)	0.615037	0.00808795	0.0595549	1
BI977438_at	0	0.615771	0.0078618	0.486846	1
EC587943_at	0	0.616162	0.00774401	0.258303	1
EC587742_at	0	0.616418	0.00766745	0.492075	1
BQ105796_at	0	0.617163	0.00744957	-0.868768	8.65909e-07
BQ104442_at	0	0.617955	0.00722442	0.105214	1
EC589681_at	(Q45W78) Ubiquitin fusion protein (Q45W78_ARAHY)	0.619181	0.00688887	0.502592	1
BI977721_at	0	0.621085	0.00639695	-0.845817	2.55844e-06
BI978329_at	(Q9SKM7) Expressed protein (At2g28430/T1B3.5) (Q9SKM7_ARATH)	0.622381	0.00608154	-0.617486	0.0273475
EC589634_at	(O48631) Ethylene-forming-enzyme-like dioxygenase (O48631_PRUAR)	0.623092	0.00591506	0.615276	0.0295223
BQ104228_at	(Q84W04) At1g12390 (Q84W04_ARATH)	0.623556	0.00580875	0.526412	0.520188
EC587395_at	0	0.62524	0.00543811	-0.775092	6.05866e-05
EC588720_at	0	0.628757	0.00473613	-0.812631	1.16701e-05
EC587333_at	(Q07098) Serine/threonine-protein phosphatase PP2A-1 catalytic subunit (EC 3.1.3.16) (PP2A1_ARATH)	0.62976	0.00455244	0.589168	0.0715371
EC586682_at	0	0.629764	0.00455175	-0.454601	1
EC586253_at	0	0.630364	0.0044451	-0.774737	6.15169e-05
EC589723_at	0	0.631092	0.00431914	$	$
BQ104921_at	0	0.631452	0.00425803	-0.643456	0.0109168
EC587280_at	(Q9T036) Hypothetical protein T22F8.200 (Hypothetical protein At4g39300) (At4g39300) (Hypothetical protein) (Hypothetical protein At4g39300/T22F8_200) (Q9T036_ARATH)	0.631524	0.00424585	-0.76448	9.52291e-05
EC588029_at	(Q6NQH1) Hypothetical protein At1g70350 (Q6NQH1_ARATH)	0.631991	0.00416805	-0.740328	0.00026075
EC587752_a_at	(Q9ZTW2) HyPRP (Q9ZTW2_FRAAN)	0.633926	0.00386033	-0.412896	1
BI977391_at	0	0.635545	0.00361973	0.499297	1
BQ104536_at	0	0.635626	0.00360796	0.313643	1
CF349318_at	(Q9SZB5) Hypothetical protein F17M5.140 (Hypothetical protein AT4g33380) (Q9SZB5_ARATH)	0.6374	0.00336171	0.179916	1
EC588878_at	(O65384) F12F1.18 protein (O65384_ARATH)	0.638045	0.00327624	-0.0572506	1
BQ105015_at	(Q570R3) Hypothetical protein At3g24490 (Q570R3_ARATH)	0.638187	0.00325766	0.532629	0.43124
EC586356_at	(Q9LTV6) Peroxisomal 2,4-dienoyl-CoA reductase (EC 1.3.1.34) (DECR2_ARATH)	0.639648	0.00307284	-0.738587	0.000280059
AF394913_at	Rosa hybrid cultivar photoregulatory zinc-finger protein COP1 mRNA, complete cds.	0.640349	0.00298773	0.36199	1
EC589835_at	0	0.64051	0.00296844	0.479666	1
EC586552_at	(Q94AU5) Hypothetical protein At5g19570 (Q94AU5_ARATH)	0.640566	0.00296181	-0.926827	4.93675e-08
EC589284_at	(Q6BE26) Somatic embryogenesis receptor kinase 1 (Q6BE26_CITUN)	0.640748	0.00294024	0.350965	1
EC586384_at	(Q9LUV2) Putative Pop3 protein (POP3_ARATH)	0.641986	0.00279775	-0.818034	9.1512e-06
EC587011_at	(Q8S0F0) Putative FH protein NFH2 (Q8S0F0_ORYSA)	0.642615	0.00272786	-0.708879	0.000924761
EC586240_at	(Q1T1A3) SAM dependent carboxyl methyltransferase (Q1T1A3_MEDTR)	0.644945	0.00248348	0.408608	1
BI978416_at	(Q1S3D5) Plant lipid transfer/seed storage/trypsin-alpha amylase inhibitor (Q1S3D5_MEDTR)	0.647254	0.00226225	-0.213746	1
BI977609_at	(Q1SKU3) AMP-dependent synthetase and ligase (Q1SKU3_MEDTR)	0.650388	0.00199211	0.243149	1
EC588172_at	(Q6DXS5) Predicted protein (Q6DXS5_GOSHI)	0.651516	0.00190268	-0.822685	7.41406e-06
CF349299_at	(Q948Z4) Snakin-1 (Q948Z4_SOLTU)	0.654075	0.00171407	-0.238064	1
EC586218_at	(Q1SH90) Rapid ALkalinization Factor (Q1SH90_MEDTR)	0.655961	0.00158671	0.0825954	1
EC588281_at	0	0.661033	0.00128784	0.0823648	1
BI978903_at	0	0.661958	0.00123957	-0.406116	1
EC588298_at	(Q2QDF4) CDPK-related protein kinase (Q2QDF4_GOSHI)	0.662629	0.00120564	0.384359	1
CF349660_at	(Q4JEZ1) Sialyltransferase-like protein (Glycosyl transferase, family 29; Immunoglobulin/major histocompatibility complex) (Q4JEZ1_MEDTR)	0.66745	0.000986903	0.186722	1
EC589852_a_at	(P58684) Probable signal peptidase complex subunit 2 (EC 3.4.-.-) (Microsomal signal peptidase 25 kDa subunit) (SPase 25 kDa subunit) (SPCS2_ARATH)	0.668202	0.000956448	-1.07452	1.52711e-11
BQ104276_at	(Q1SGB6) Phosphoglucosamine mutase (Q1SGB6_MEDTR)	0.668675	0.000937773	-0.717708	0.000651532
EC586799_at	0	0.670717	0.000861064	-1.15562	0
CF349755_at	0	0.670941	0.00085301	0.263781	1
BI978151_at	(Q9ZUR7) Putative glutamate/ornithine acetyltransferase (At2g37500/F3G5.29) (Q9ZUR7_ARATH)	0.671728	0.000825336	-0.691766	0.00180209
BQ106181_at	(Q1RWC6) ATP-dependent helicase HrpA (Q1RWC6_MEDTR)	0.672002	0.000815907	-1.00703	7.04508e-10
BQ104315_at	0	0.675305	0.000710164	0.252877	1
EC587150_at	(Q9M0V2) Hypothetical protein AT4g05430 (Q9M0V2_ARATH)	0.676022	0.000689045	0.334509	1
BQ104063_at	(Q9M392) Hypothetical protein F24B22.80 (At3g54120) (Q9M392_ARATH)	0.676186	0.000684291	-0.451783	1
BQ105904_at	0	0.67627	0.000681876	0.275766	1
BI977409_at	(Q9LX04) Putative Bplo (Q9LX04_ORYSA)	0.678684	0.000615751	-0.545614	0.289628
BQ106260_at	(O23157) Hypothetical protein C7A10.60 (Hypothetical protein At4g37300) (AT4g37300/C7A10_60) (O23157_ARATH)	0.680392	0.000572771	-0.404752	1
EC587779_at	(Q9SKQ3) Putative disease resistance response protein (Q9SKQ3_ARATH)	0.682999	0.000512689	-0.64678	0.00968177
EC587103_at	(Q1S7U1) Tetratricopeptide-like helical (Q1S7U1_MEDTR)	0.685071	0.000469346	-0.616943	0.0278666
EC586078_at	0	0.687046	0.000431341	0.436743	1
EC589026_at	(Q9LIP0) Arabidopsis thaliana genomic DNA, chromosome 3, BAC clone:F20C19 (Q9LIP0_ARATH)	0.688688	0.000402034	-0.848416	2.26624e-06
EC588355_at	0	0.688868	0.000398938	0.624797	0.0211919
EC588052_at	0	0.688949	0.000397553	-0.0860859	1
BQ106539_at	(Q1RV94) Adrenodoxin (Q1RV94_MEDTR)	0.68904	0.000395998	-0.996487	1.2563e-09
BI978385_at	(Q8RY81) Hypothetical protein At1g52630 (Q8RY81_ARATH)	0.690418	0.00037323	-0.612309	0.0327047
EC586536_at	(Q9C9W2) Hypothetical protein T23K23.19 (Q9C9W2_ARATH)	0.690971	0.000364463	0.316025	1
EC587286_at	(Q8RV68) Expressed protein (Hypothetical protein) (Q8RV68_ARATH)	0.69228	0.000344478	-0.604347	0.0429447
BI977540_at	(Q945T3) Glutaredoxin (Q945T3_TILPL)	0.693969	0.000320257	0.498202	1
BI978883_at	0	0.694528	0.000312608	-0.694123	0.0016454
CF349343_at	(Q1SSB0) Adenine nucleotide translocator 1 (Q1SSB0_MEDTR)	0.695351	0.000301676	-0.60674	0.0395825
EC586230_at	(Q9SDT2) Chlorophyll a/b-binding protein (Q9SDT2_DAUCA)	0.696513	0.000286861	-0.510842	0.824834
BI977742_at	(Q8W455) Hypothetical protein (Hypothetical protein At2g36835/T1J8.24) (Expressed protein) (Q8W455_ARATH)	0.701147	0.000234493	-0.802264	1.85279e-05
BQ104856_at	(Q1S2A8) Remorin, C-terminal region, putative (Q1S2A8_MEDTR)	0.701251	0.000233424	$	$
EC586574_at	(Q9SAH5) F23A5.21 protein (Q9SAH5_ARATH)	0.703971	0.000207258	-0.868538	8.75488e-07
EC589722_at	(Q45NI6) Ribosomal protein L32 (Q45NI6_MEDSA)	0.704138	0.000205747	0.559128	0.189642
EC588357_at	0	0.705437	0.000194349	0.0707453	1
BI978250_at	(Q5NB02) Hypothetical protein P0483F08.20 (Q5NB02_ORYSA)	0.712511	0.000142273	0.321818	1
BQ105233_at	0	0.713078	0.000138738	-0.334524	1
BQ105242_a_at	0	0.71409	0.000132652	0.539082	0.354224
EC586223_at	(Q9ZPX2) Putative ribosomal protein L6 (Q9ZPX2_ARATH)	0.71466	0.000129334	-0.75246	0.000157811
EC589819_a_at	(Q56X07) Putative myo-inositol 1-phosphate synthase (Q56X07_ARATH)	0.721249	9.63864e-05	0.050133	1
EC589898_at	(Q96574) Lipoxygenase (EC 1.13.11.12) (Q96574_LYCES)	0.725522	7.95454e-05	0.361901	1
EC587999_at	0	0.727908	7.1426e-05	0.494233	1
EC586807_a_at	0	0.728389	6.98885e-05	-0.0334983	1
EC587399_at	(Q1RUX8) Helix-loop-helix DNA-binding domain, putative (Q1RUX8_MEDTR)	0.728412	6.98152e-05	0.299769	1
BI977253_at	0	0.730147	6.45395e-05	0.330523	1
BI978972_a_at	0	0.733643	5.50601e-05	0.349943	1
EC588510_at	0	0.733762	5.47629e-05	0.466002	1
BQ106309_at	0	0.734796	5.22411e-05	-1.4829	0
EC587344_at	(Q02817) Mucin-2 precursor (Intestinal mucin-2) (MUC2_HUMAN)	0.73523	5.12173e-05	-0.2308	1
EC588193_at	0	0.735241	5.11906e-05	0.0826159	1
DQ320657_at	Rosa x borboniana expansin protein (ExpA1) mRNA, complete cds. (for BQ103922)	0.736148	4.91151e-05	0.905567	1.43857e-07
BQ104871_at	0	0.737873	4.53886e-05	0.147416	1
EC586752_at	0	0.740182	4.08283e-05	0.19927	1
EC586833_at	(Q1T5Q9) CAMP response element binding (CREB) protein (Q1T5Q9_MEDTR)	0.740245	4.07104e-05	0.52711	0.509394
BQ104655_at	(Q9FGD4) Protease-like (Q9FGD4_ARATH)	0.74173	3.80239e-05	0.411814	1
EC588611_at	0	0.742023	3.75141e-05	0.499952	1
CF349445_at	(Q9C9E1) Hypothetical protein T10D10.10 (At1g72430) (Hypothetical protein) (Q9C9E1_ARATH)	0.742658	3.64333e-05	-0.0691469	1
EC586888_at	0	0.743024	3.5824e-05	0.430746	1
BQ105164_at	(O64580) Expressed protein (At2g19460) (Hypothetical protein At2g19460) (O64580_ARATH)	0.746697	3.02318e-05	0.0502345	1
EC587777_at	0	0.746746	3.01634e-05	0.141828	1
BI978917_at	(Q9ZVN4) Probable tyrosine-protein phosphatase At1g05000 (EC 3.1.3.48) (Y1500_ARATH)	0.749333	2.67529e-05	-0.568291	0.141551
EC587642_at	(O81622) F8M12.7 protein (Hypothetical protein AT4g10930) (Hypothetical protein F25I24.140) (O81622_ARATH)	0.753518	2.20137e-05	0.0972041	1
BI978467_at	(Q2QWU3) Expressed protein (Q2QWU3_ORYSA)	0.764345	1.32298e-05	0.526294	0.522033
CF349498_a_at	(Q9SJL0) Putative glucosyltransferase (At2g36970/T1J8.15) (Q9SJL0_ARATH)	0.76486	1.29111e-05	0.0214462	1
BI978647_at	(Q8L8M6) Hypothetical protein (Q8L8M6_ARATH)	0.769876	1.01722e-05	0.574547	0.115644
EC586793_at	(Q9AXP7) PnFL-2 (Q9AXP7_IPONI)	0.772095	9.15003e-06	-0.0419441	1
EC588511_at	0	0.775484	7.77865e-06	1.24518	0
BQ106398_at	0	0.777089	7.2014e-06	-1.38571	0
EC589190_at	(P26301) Enolase 1 (EC 4.2.1.11) (2-phosphoglycerate dehydratase 1) (2-phospho-D-glycerate hydro-lyase 1) (ENO1_MAIZE)	0.780754	6.03497e-06	0.177445	1
EC589375_at	0	0.781694	5.76712e-06	-0.868569	8.74163e-07
BQ105079_at	(Q5XF13) At1g55535 (Q5XF13_ARATH)	0.78281	5.46378e-06	0.162412	1
BI977792_at	0	0.7838	5.20791e-06	-1.30467	0
EC586243_at	0	0.784135	5.12396e-06	-0.621946	0.0234153
EC587457_at	(Q1RZM3) Hypothetical protein (Q1RZM3_MEDTR)	0.784735	4.97678e-06	-0.280569	1
EC589133_at	(O23190) MAP3K-like protein kinase (O23190_ARATH)	0.791489	3.58058e-06	0.541053	0.333417
BI978155_at	0	0.792073	3.47969e-06	0.512028	0.796726
EC586519_at	(Q9SYK8) F3F20.12 protein (Q9SYK8_ARATH)	0.792134	3.46933e-06	0.0364281	1
BI978568_at	0	0.792754	3.36547e-06	-0.986243	2.18988e-09
EC588377_at	(Q659H6) Putative histidine-containing phosphotransfer protein 4 (Q659H6_POPCA)	0.795337	2.96459e-06	0.382278	1
EC588725_at	0	0.808554	1.53984e-06	-1.09807	4.0723e-12
BQ105701_at	(Q84J66) Hypothetical protein OSJNBa0015N08.4 (Hypothetical protein OSJNBb0096M04.10) (Q84J66_ORYSA)	0.814407	1.14831e-06	-0.740735	0.000256429
EC587659_at	0	0.829406	5.36459e-07	-0.960706	8.54877e-09
EC586832_at	(Q9FQZ6) Avr9/Cf-9 rapidly elicited protein 146 (Q9FQZ6_TOBAC)	0.830716	5.01656e-07	0.0293431	1
EC588222_at	(Q1T631) MT-A70 (Q1T631_MEDTR)	0.833144	4.42858e-07	-0.743528	0.000228576
AJ439741_at	Rosa chinensis mRNA for orcinol O-methyltransferase (oomt1 gene) (for AF502433)	0.836824	3.66384e-07	-0.632181	0.0163346
EC588779_at	0	0.837728	3.49669e-07	-0.82496	6.68555e-06
BQ104065_at	0	0.838325	3.39041e-07	-1.66802	0
EC587438_at	(Q9SAH1) F23A5.25 protein (At1g80890) (Q9SAH1_ARATH)	0.839202	3.24003e-07	-0.848272	2.28158e-06
BQ104938_at	(Q1RV55) Hypothetical protein (At2g47485) (Q1RV55_MEDTR)	0.840396	3.0457e-07	0.426633	1
EC588901_at	(Q9LHL8) Arabidopsis thaliana genomic DNA, chromosome 3, P1 clone: MEC18 (Hypothetical protein At3g12030) (Hypothetical protein At3g12030/T21B14_117) (Hypothetical protein T21B14.22) (Q9LHL8_ARATH)	0.842776	2.69183e-07	0.401913	1
EC588188_at	0	0.845951	2.28163e-07	-0.836105	4.01299e-06
CF349781_at	0	0.84702	2.15784e-07	-0.677218	0.00313982
BQ104132_at	0	0.849811	1.86477e-07	0.516888	0.690666
EC589952_at	0	0.849912	1.85486e-07	0.400776	1
BI978286_at	0	0.85527	1.39972e-07	0.336963	1
BI978441_at	(Q8S5C2) 4-coumarate:CoA ligase isoenzyme 3 (EC 6.2.1.12) (Q8S5C2_SOYBN)	0.859026	1.14782e-07	0.140592	1
CF349547_at	0	0.860124	1.08293e-07	0.0811889	1
EC588621_at	0	0.864686	8.49834e-08	0.187082	1
EC587789_at	(Q9FVV7) Hypothetical protein F3I17.4 (Hypothetical protein At1g71310) (Q9FVV7_ARATH)	0.867946	7.14166e-08	0.333514	1
EC587739_at	0	0.868787	6.82734e-08	0.543134	0.312715
BI978057_at	0	0.87059	6.1987e-08	-0.268772	1
EC588152_at	(Q9SD82) Replication factor A-like protein (Q9SD82_ARATH)	0.872343	5.64214e-08	-0.0950303	1
EC589035_at	(Q9T0L5) Hypothetical protein AT4g13440 (Q9T0L5_ARATH)	0.876181	4.58909e-08	0.718782	0.000624178
BQ104928_at	(Q8LER0) Hypothetical protein (Q8LER0_ARATH)	0.876975	4.39645e-08	0.543582	0.308421
CF349334_at	0	0.878141	4.128e-08	0.403328	1
EC589643_at	0	0.884336	2.94995e-08	0.2026	1
EC589724_at	(Q9LXM2) Putative CCR4-associated factor 1 (Q9LXM2_ARATH)	0.884612	2.9059e-08	0.45202	1
CF349359_at	(Q1S089) Helix-loop-helix DNA-binding (Q1S089_MEDTR)	0.888694	2.32565e-08	0.891656	2.85925e-07
BI978170_at	(Q9ZRV8) Hypothetical protein (Q9ZRV8_CICAR)	0.889687	2.20266e-08	-0.368411	1
EC589038_at	(Q9C9W7) Hypothetical protein T23K23.12 (Q9C9W7_ARATH)	0.896665	1.50103e-08	0.362784	1
EC589178_at	0	0.897023	1.4717e-08	-0.148747	1
EC587798_at	0	0.903754	1.01373e-08	0.568834	0.139105
BI977607_at	(Q1KUW3) Hypothetical protein (Q1KUW3_9ROSI)	0.904571	9.68767e-09	-0.816714	9.7125e-06
BI977537_at	0	0.906829	8.54249e-09	-0.153559	1
EC586169_at	(Q8H6B1) Global transcription factor group C 102 (Q8H6B1_MAIZE)	0.907142	8.3943e-09	-0.894055	2.54168e-07
EC588110_at	(Q1RSL9) Helicase, C-terminal; Calcium-binding EF-hand; DNA-directed DNA polymerase B; UBA-like (Q1RSL9_MEDTR)	0.914554	5.54244e-09	-0.869806	8.23963e-07
BQ104459_a_at	(Q8W541) Small heat shock protein (Q8W541_9FABA)	0.915653	5.21078e-09	-1.20104	0
BI978051_at	(Q9XEE0) Homoserine kinase (EC 2.7.1.39) (Q9XEE0_ARATH)	0.9195	4.19463e-09	-0.638426	0.0130773
EC587941_at	(Q2R3K2) Hypothetical protein (Q2R3K2_ORYSA)	0.920379	3.991e-09	-0.705649	0.00105007
CF349428_at	(Q6EQH5) Membrane protein-like (Q6EQH5_ORYSA)	0.924457	3.1674e-09	0.264746	1
EC588769_at	(Q8RW93) AT4g00170/F6N15_21 (At4g00165) (Q8RW93_ARATH)	0.92559	2.96981e-09	0.0606846	1
BI978564_at	0	0.927705	2.63311e-09	0.661449	0.00566082
EC587761_at	(Q1SW57) HEC/Ndc80p (Q1SW57_MEDTR)	0.929921	2.32061e-09	-0.761166	0.000109541
EC588162_at	0	0.934376	1.79741e-09	-0.293107	1
BI978077_at	(Q9SVF8) Hypothetical protein F22I13.40 (Q9SVF8_ARATH)	0.937203	1.52825e-09	-0.917012	8.11293e-08
BQ104878_at	0	0.945319	9.55662e-10	-1.69746	0
BI977504_at	0	0.952723	6.20979e-10	0.283807	1
BQ106643_at	(Q2V3Y4) Protein At3g04910 (Q2V3Y4_ARATH)	0.952767	6.18963e-10	-0.364146	1
BQ106141_at	(Q9LDX7) Hypothetical protein P0702F03.34 (Hypothetical protein P0708G02.7) (Q9LDX7_ORYSA)	0.952917	6.13922e-10	-0.855888	1.59591e-06
EC587804_at	(Q9SV00) Hypothetical protein F4F15.150 (At3g52040) (At3g52030) (Hypothetical protein) (Q9SV00_ARATH)	0.95484	5.48397e-10	-0.959996	8.87354e-09
EC589502_at	0	0.956374	5.01017e-10	0.50664	0.932124
EC589229_at	(Q8L9A9) Probable xyloglucan endotransglucosylase/hydrolase protein 8 precursor (EC 2.4.1.207) (At-XTH8) (XTH-8) (XTH8_ARATH)	0.956771	4.89928e-10	-0.592617	0.0637709
EC588067_at	(Q9ZQ71) Expressed protein (At2g03350) (Q9ZQ71_ARATH)	0.964488	3.10489e-10	0.242501	1
EC589679_at	(Q8L7D4) Putative glucosyltransferase (Q8L7D4_ARATH)	0.966689	2.7319e-10	0.432475	1
BI977872_at	0	0.968751	2.40932e-10	0.00655305	1
EC587773_at	0	0.969577	2.29843e-10	-0.850126	2.09196e-06
EC587769_at	(Q8LPW2) Small ribosomal subunit protein S13, mitochondrial precursor (RT13_SOYBN)	0.973443	1.82463e-10	0.501615	1
EC587472_at	(O49676) Hypothetical protein T18B16.150 (Hypothetical protein AT4g19180) (O49676_ARATH)	0.978416	1.35083e-10	0.2905	1
Ro18S_at	(Q3LVI1) TO71-3 (Fragment)	0.984637	9.27436e-11	-1.87219	0
BQ106015_at	(Q1SAY6) Lipolytic enzyme, G-D-S-L (Q1SAY6_MEDTR)	0.986068	8.5687e-11	0.148593	1
BQ106293_at	(Q9FLN0) GDSL-motif lipase/hydrolase-like protein (Q9FLN0_ARATH)	0.98752	7.86304e-11	0.525179	0.53978
EC586260_at	0	0.987896	7.66143e-11	-0.75189	0.000161612
EC589709_at	(Q652Q3) Hypothetical protein OJ1003_C09.9 (Q652Q3_ORYSA)	0.991025	6.35092e-11	-0.727182	0.000445423
EC588938_at	0	0.992244	5.84688e-11	0.36106	1
EC588243_at	(Q9LQS5) T4O12.13 (Q9LQS5_ARATH)	1.00605	2.52021e-11	-0.462919	1
EC589918_at	0	1.00786	2.21778e-11	-0.0220834	1
CF349572_at	(Q84QD7) Avr9/Cf-9 rapidly elicited protein 276 (Q84QD7_TOBAC)	1.00816	2.21778e-11	-0.731463	0.000374516
BI977616_at	(Q8LAE7) Hypothetical protein (Q8LAE7_ARATH)	1.00868	2.11697e-11	-0.685639	0.00227994
EC586609_at	(Q949S3) Hypothetical protein At3g42725 (Q949S3_ARATH)	1.0103	1.91536e-11	-0.13199	1
BQ104196_at	(Q9SYK8) F3F20.12 protein (Q9SYK8_ARATH)	1.01183	1.81455e-11	-0.0479279	1
BI977764_at	0	1.02654	7.05658e-12	-0.867881	9.03382e-07
BI977949_at	(Q5UL09) Anthocyanidin synthase (Q5UL09_FRAAN)	1.02813	6.0485e-12	-0.725302	0.000480516
EC587937_at	(Q9FQD7) Glutathione S-transferase GST 21 (EC 2.5.1.18) (Fragment) (Q9FQD7_SOYBN)	1.03019	6.0485e-12	-0.510621	0.830171
EC587205_at	0	1.03902	3.02425e-12	-0.882972	4.36767e-07
EC589922_at	(Q5WA74) Hypothetical protein P0681F10.42 (Q5WA74_ORYSA)	1.04832	2.01617e-12	-0.0475547	1
EC587668_at	(Q8S8R9) Expressed protein (At2g34585) (Hypothetical protein At2g34580) (Hypothetical protein) (Q8S8R9_ARATH)	1.05447	1.00808e-12	-1.17727	0
EC588447_at	(Q6IWG0) Mitochondrial serine acetyltransferase (Q6IWG0_THLGO)	1.0557	1.00808e-12	-0.05646	1
EC589479_at	0	1.05583	1.00808e-12	-1.62027	0
BI978967_at	(Q6Z2K3) Putative Avr9/Cf-9 rapidly elicited protein 276 (Q6Z2K3_ORYSA)	1.05927	1.00808e-12	0.269281	1
EC588916_at	0	1.06775	0	-1.6482	0
BQ106086_at	(Q84TK8) Hypothetical protein (Q84TK8_POPTM)	1.06877	0	-0.00676809	1
EC587754_at	0	1.07143	0	-1.21419	0
BI977621_a_at	(Q8L5J6) Expansin 3 (Q8L5J6_MALDO)	1.07722	0	-0.500198	1
BI978407_at	0	1.07749	0	0.472305	1
BQ104361_at	(Q650W6) Putative nucleic acid-binding protein (Q650W6_ORYSA)	1.08444	0	$	$
BQ104091_at	(Q6VAB3) UDP-glycosyltransferase 85A8 (Q6VAB3_STERE)	1.08788	0	-0.43741	1
EC587014_at	(Q56S61) MKS1 (Q56S61_LYCHI)	1.08951	0	$	$
EC589813_at	(Q6ZKL8) Hypothetical protein OJ1118_A06.15 (Q6ZKL8_ORYSA)	1.0924	0	-0.793058	2.78e-05
EC588171_at	(Q1SZF1) Allergen V5/Tpx-1 related (Q1SZF1_MEDTR)	1.10785	0	-0.747504	0.000193923
EC588235_at	(Q9SJI7) Putative lipase (Q9SJI7_ARATH)	1.12125	0	0.172615	1
EC586116_at	0	1.12204	0	-1.17272	0
BI978356_at	(Q6NLD7) At1g64640 (Q6NLD7_ARATH)	1.12787	0	-0.127262	1
BQ105776_at	(O03982) Hypothetical protein At1g01490 (O03982_ARATH)	1.13039	0	0.334442	1
EC587794_a_at	(Q9FFE6) AMP-binding protein (Adenosine monophosphate binding protein 5 AMPBP5) (Q9FFE6_ARATH)	1.13737	0	0.47081	1
EC589388_at	(Q1SHH7) Auxin responsive SAUR protein (Q1SHH7_MEDTR)	1.13979	0	-0.0194107	1
BI977425_at	(Q02817) Mucin-2 precursor (Intestinal mucin-2) (MUC2_HUMAN)	1.14487	0	0.562615	0.169756
EC586024_at	(Q8LFZ6) Hypothetical protein (Q8LFZ6_ARATH)	1.14974	0	-0.658592	0.00629006
AY803738_s_at	Rosa hybrid cultivar 1-aminocyclopropane-1-carboxylate synthase 3 (ACS3) mRNA, partial cds.	1.16491	0	-0.763136	0.000100802
EC586748_at	(Q1RYK7) Hypothetical protein (Q1RYK7_MEDTR)	1.18182	0	0.0803391	1
EC587733_at	0	1.1869	0	0.19603	1
BI978946_at	(Q93Z01) AT5g58730/mzn1_180 (Hypothetical protein) (Q93Z01_ARATH)	1.20383	0	-1.03083	1.87326e-10
BQ105140_at	(Q8H6N3) Alkaline alpha-galactosidase seed imbibition protein (Q8H6N3_LYCES)	1.21049	0	0.680315	0.00279243
EC589041_at	0	1.21097	0	-1.27256	0
RoAGL20_at	(Q7Y137) POPTM (Q7Y137) MADS-box protein PTM5	1.21625	0	$	$
EC588086_at	0	1.22023	0	-1.29514	0
BQ105514_at	0	1.22537	0	-0.740789	0.000255863
BQ105071_at	0	1.22683	0	-1.12183	1.01807e-12
EC588947_at	(O65510) Putative receptor protein kinase (O65510_ARATH)	1.22792	0	0.460596	1
CF349714_at	(Q6H3Y3) Chaperone protein dnaJ-like (Q6H3Y3_ORYSA)	1.22908	0	0.56816	0.142153
BI977348_at	(Q94AQ7) Hypothetical protein At5g11280 (Q94AQ7_ARATH)	1.22929	0	0.497496	1
EC587418_at	(Q1SYK4) Hypothetical protein (Q1SYK4_MEDTR)	1.22977	0	-1.04515	8.34821e-11
BI978457_at	0	1.23058	0	-0.825104	6.64208e-06
EC589563_at	0	1.24259	0	-0.819646	8.50853e-06
BQ103904_at	(Q41696) Cysteine protease precursor (Q41696_VICSA)	1.24682	0	-2.34904	0
EC589855_at	0	1.26534	0	-0.0268906	1
BI978115_at	(Q84W81) Hypothetical protein At5g49800 (Q84W81_ARATH)	1.27476	0	0.343014	1
BQ106529_a_at	(O48588) T19K24.17 protein (Hypothetical protein At5g44720) (Similarity to unknown) (O48588_ARATH)	1.28563	0	0.334501	1
EC589073_at	0	1.31019	0	0.267017	1
EC586690_at	(Q2QXK7) F-box domain, putative (Q2QXK7_ORYSA)	1.31357	0	-0.909265	1.19641e-07
EC588294_at	(Q1S0D0) Glyoxalase/bleomycin resistance protein/dioxygenase (Q1S0D0_MEDTR)	1.32136	0	-0.463622	1
EC588783_at	(Q9LUC1) Arabidopsis thaliana genomic DNA, chromosome 3, P1 clone: MIE1 (Q9LUC1_ARATH)	1.33568	0	0.265673	1
EC588155_at	0	1.3377	0	-0.840337	3.30029e-06
BI977991_at	(Q8L3R2) Calmodulin-like protein 41 (CML41_ARATH)	1.33936	0	0.184039	1
BQ105803_at	(Q84JV3) Hypothetical protein At4g31020 (Q84JV3_ARATH)	1.34817	0	0.360887	1
EC586742_at	0	1.37003	0	-1.15644	0
RoAP1a_at	(Q283Q1) MALDO (Q283Q1) MdMads2.1 protein	1.37664	0	-0.401519	1
BQ104818_at	(Q53HY4) Hypothetical protein mc304 (Q53HY4_TOBAC)	1.38828	0	0.037157	1
EC586717_at	(Q1S3U7) Lipolytic enzyme, G-D-S-L (Q1S3U7_MEDTR)	1.39742	0	-0.112331	1
EC587796_at	(Q8S344) Hypothetical protein upa9 (Q8S344_CAPAN)	1.39777	0	0.303798	1
EC587486_at	0	1.41699	0	-0.624045	0.0217576
BI978732_at	(P32293) Auxin-induced protein 22A (Indole-3-acetic acid-induced protein ARG3) (AX22A_PHAAU)	1.46601	0	-0.361506	1
EC588567_at	(Q2HRJ8) Hypothetical protein (Q2HRJ8_MEDTR)	1.47427	0	0.424979	1
BQ104100_at	0	1.555	0	-0.937505	2.85926e-08
EC589557_at	(Q9SBT1) Expansin (Q9SBT1_FRAAN)	1.574	0	-0.901468	1.76318e-07
BI978166_at	0	1.58215	0	0.0467695	1
BQ105108_a_at	(O65744) GDP dissociation inhibitor (O65744_CICAR)	1.62744	0	-3.09	0
EC586204_at	(Q1S5R4) Hypothetical protein (Q1S5R4_MEDTR)	1.65256	0	0.308189	1
BQ106576_at	(Q4VUC5) Phosphosulfolactate synthase-related protein (Q4VUC5_LYCES)	1.66586	0	0.397597	1
BQ105330_at	0	1.67695	0	-2.08176	0
EC586048_at	(Q1S889) CAMP response element binding (CREB) protein (Q1S889_MEDTR)	1.70524	0	0.572521	0.123496
BI978310_at	0	1.70594	0	0.460922	1
EC589324_at	0	1.74275	0	-0.796241	2.41729e-05
EC588053_at	0	1.75037	0	-1.52875	0
EC587849_at	(Q8RWA6) Putative flavonol 3-O-glucosyltransferase (Q8RWA6_ARATH)	1.78257	0	0.176976	1
EC587186_at	(Q49RB3) Gip1-like protein (Q49RB3_9ROSI)	1.80526	0	0.0986688	1
BQ105050_at	0	1.90758	0	-2.00935	0
EC587947_at	(Q9SXE7) T3P18.6 (Putative proline-rich cell wall protein) (Q9SXE7_ARATH)	1.94995	0	0.218654	1
BQ104114_at	(Q8L5Q4) Putative adenosine kinase (EC 2.7.1.20) (Fragment) (Q8L5Q4_CICAR)	2.05814	0	$	$
BI977302_at	(Q9AT29) BZip transcription factor (Q9AT29_PHAVU)	2.08686	0	-1.22992	0
BI977654_at	0	2.08703	0	-0.42839	1
EC589535_at	(Q9M0G7) Receptor protein kinase-like protein (Q9M0G7_ARATH)	2.0879	0	0.168347	1
EC588975_at	0	2.15215	0	-1.37746	0
BQ104216_at	(Q9CAV6) Putative mitogen activated protein kinase kinase; 49861-46888 (Ser/Thr kinase) (Q9CAV6_ARATH)	2.18146	0	-0.866198	9.78912e-07
BQ105127_a_at	(Q708X5) Leucine rich repeat protein precursor (Q708X5_CICAR)	2.24449	0	$	$
EC587055_at	0	2.2584	0	-0.704465	0.00110001
BI978163_at	(O49896) Hypothetical protein (O49896_MALDO)	2.60224	0	-0.697138	0.00146398
CF349774_at	(O24542) Auxin-induced protein 22D (Indole-3-acetic acid-induced protein ARG13) (AX22D_PHAAU)	2.63175	0	0.269826	1
