# Supplementary material for: Genomic Approach to Study Floral Development Genes in Rosa sp
Source: PLoS One. 2011 Dec 14;6(12):e28455. doi: 10.1371/journal.pone.0028455 (PMC3237435; doi:10.1371/journal.pone.0028455)
Supplement: Table S3 — Genes differentially expressed during floral initiation in R. x hybrida cv. Félicité et Perpétue. (XLSX) [file pone.0028455.s004.xlsx]

## Sheet: Table S3
Table S3: Genes differentially expressed during floral initiation in “Félicité et Perpétue”								P-Value
									0	1e-08	0.05
												1
								log(ratio)
								-1.5	-1	non diff	1	1.5	2.5
										0
			VM1/VM2	Bonferroni	VM2/FM	Bonferroni
Gene	annotation		Rat	Pval	Rat	Pval
BQ105490_at	0		-5.91551	0	-0.843859	0.000410785
EC589917_at	(Q3T923) Fra a 1 allergen (Fra a 1-A allergen) (Q3T923_FRAAN)		-4.92723	0	0.199886	1
DQ320657_at	Rosa x borboniana expansin protein (ExpA1) mRNA, complete cds. (for BQ103922)		-3.04877	0	1.84939	0
BI978507_at	(Q4VPL0) Major allergen Mal d 1.04 (Q4VPL0_MALDO)		-3.02338	0	-0.769525	0.00487505
BI978938_at	(Q9FT21) Putative glutathione S-transferase T3 (Q9FT21_LYCES)		-2.77227	0	$	$
BQ104560_at	(Q9SSS6) F6D8.3 (At1g52720) (Hypothetical protein) (Q9SSS6_ARATH)		-2.64046	0	-0.601835	0.593911
BI978794_at	(Q05349) Auxin-repressed 12.5 kDa protein (12KD_FRAAN)		-2.61587	0	-0.797908	0.00194387
EC589635_at	(Q1RUT7) Universal stress protein family (Q1RUT7_MEDTR)		-2.43685	0	-1.53307	0
BQ104749_a_at	(Q8LGC3) Putative disease resistance protein (Q8LGC3_ARATH)		-2.42665	0	-0.377241	1
EC588366_at	(Q4VPJ8) Major allergen Mal d 1.06C (Q4VPJ8_MALDO)		-2.36661	0	0.519477	1
BI978750_at	0		-2.3496	0	0.749026	0.00928964
BQ104791_at	(Q2XPU7) Lupeol synthase (Q2XPU7_RICCO)		-2.22028	0	$	$
BQ106489_at	0		-2.2158	0	$	$
BI977403_at	(Q2R3P9) Senescence-associated protein SAG29, putative (Q2R3P9_ORYSA)		-2.19621	0	-0.89349	6.99334e-05
EC588090_at	0		-2.18224	0	0.475038	1
BI979020_at	0		-2.15562	0	0.946167	9.62073e-06
CF349322_at	(Q1RST0) Peptidase S1 and S6, chymotrypsin/Hap; Immunoglobulin/major histocompatibility complex; AAA ATPase, central region (Q1RST0_MEDTR)		-2.10346	0	0.0105958	1
BI978057_at	0		-2.07035	0	1.21436	7.40323e-11
BI977994_at	(Q9SJ52) Similar to harpin-induced protein hin1 from tobacco (Putative harpin-induced protein hin1) (Hin1 homolog) (Q9SJ52_ARATH)		-2.07022	0	0.919667	2.64499e-05
BQ105102_a_at	(Q39640) Glycolate oxidase (EC 1.1.3.1) (Q39640_9ROSI)		-2.04055	0	0.121162	1
BQ105144_at	(Q5JL24) Hypothetical protein P0459B04.1 (Hypothetical protein P0698H10.25) (Q5JL24_ORYSA)		-2.0221	0	0.328644	1
BI978914_at	(Q9SJL2) Putative farnesylated protein (Q9SJL2_ARATH)		-2.01536	0	0.660407	0.125349
EC589181_a_at	(Q4JIY8) Alcohol dehydrogenase (Q4JIY8_CITPA)		-1.99571	0	1.33428	0
CF349605_at	(Q1T592) Histone-like transcription factor (CBF/NF-Y) and archaeal histone, putative (Q1T592_MEDTR)		-1.9948	0	-0.456262	1
EC589605_at	0		-1.99342	0	1.26045	7.22267e-12
BQ103948_at	(Q5ZF47) Thioredoxin 2 (Q5ZF47_PLAMJ)		-1.93937	0	0.438876	1
BQ106248_at	(Q9LMI7) Putative acyl-coenzyme A oxidase 3.2, peroxisomal precursor (EC 1.3.3.6) (ACO32_ARATH)		-1.92052	0	1.00515	9.18251e-07
BI977702_at	0		-1.85802	0	$	$
BQ105336_a_at	(Q06763) ADR11 protein (Fragment) (Q06763_SOYBN)		-1.80195	0	0.0461458	1
BQ106041_at	(Q9M461) Plasma membrane H+ ATPase (EC 3.6.1.3) (Q9M461_PRUPE)		-1.78554	0	1.01321	6.59206e-07
CF349547_at	0		-1.76774	0	0.416051	1
BQ105878_at	(Q9M1J5) Hypothetical protein F24I3.110 (Q9M1J5_ARATH)		-1.74755	0	-0.105202	1
EC586412_a_at	(Q589Y2) Glycosyltransferase NTGT5a (Q589Y2_TOBAC)		-1.74654	0	-0.443347	1
BQ105504_at	(Q7X9B1) Pectinesterase (EC 3.1.1.11) (Q7X9B1_FRAAN)		-1.69548	0	0.640232	0.217378
BQ106701_at	0		-1.69249	0	0.0561527	1
EC586807_a_at	0		-1.68606	0	0.0300801	1
EC587239_at	0		-1.67966	0	0.355308	1
EC589107_at	0		-1.67858	0	1.11326	8.71505e-09
BQ104279_at	(Q4EVY6) Thiohydroximate S-glucosyltransferase (Q4EVY6_BRARP)		-1.6602	0	0.059344	1
EC587845_at	(Q8L5Z1) Hypothetical protein At1g33810 (Q8L5Z1_ARATH)		-1.64872	0	0.412345	1
EC586973_at	(Q9XG99) Ribose-phosphate pyrophosphokinase 2, chloroplast precursor (EC 2.7.6.1) (Phosphoribosyl pyrophosphate synthetase 2) (KPRS2_SPIOL)		-1.64181	0	-0.286568	1
BQ103923_at	(Q84V96) Aldehyde dehydrogenase 1 precursor (EC 1.2.1.3) (Q84V96_LOTCO)		-1.63587	0	0.579722	1
BI978052_at	(Q8L8Z1) Hypothetical protein (Q8L8Z1_ARATH)		-1.62396	0	0.382356	1
BI977953_at	(Q1HGG0) Late embryogenesis abundant protein 5 (Q1HGG0_9ROSI)		-1.60129	0	-0.0943522	1
BQ105024_at	(Q5KQS7) Phosphoenolpyruvate carboxykinase (Q5KQS7_9POAL)		-1.59041	0	-0.330006	1
BI978663_at	0		-1.58856	0	0.99204	1.56624e-06
BQ106308_at	(Q6UEI3) Early flowering 3 (Q6UEI3_MESCR)		-1.58531	0	-0.397357	1
BQ106276_at	(O82333) Probable indole-3-acetic acid-amido synthetase GH3.1 (EC 6.3.2.-) (Auxin-responsive GH3-like protein 1) (AtGH3-1) (GH31_ARATH)		-1.5793	0	-0.228719	1
BQ105931_a_at	(Q4JHN6) Farnesyl diphosphate synthase (Q4JHN6_PANGI)		-1.57762	0	-0.126522	1
BI978496_at	(Q9LNT0) T20H2.19 protein (Q9LNT0_ARATH)		-1.57444	0	-0.18716	1
BI977830_at	0		-1.57221	0	-0.672264	0.0900468
BQ106070_at	(Q6A1K9) Anaerobic basic leucine zipper protein (Q6A1K9_LYCES)		-1.56685	0	0.250418	1
EC589120_at	(O81902) Hypothetical protein T6K22.80 (Hypothetical protein AT4g21350) (O81902_ARATH)		-1.5656	0	-0.22216	1
BQ103878_at	(Q9LUA9) Zinc finger protein CONSTANS-LIKE 10 (COL10_ARATH)		-1.56088	0	-0.367604	1
BI978166_at	0		-1.55841	0	0.35666	1
BQ106431_a_at	(Q9LW56) Similarity to long chain fatty alcohol oxidase (At3g23410/MLM24_23) (Q9LW56_ARATH)		-1.55701	0	-0.273816	1
BQ104037_a_at	(Q39640) Glycolate oxidase (EC 1.1.3.1) (Q39640_9ROSI)		-1.54959	0	0.0289994	1
EC587815_a_at	0		-1.54695	0	0.831769	0.000623236
BQ104145_at	(O65717) Cyclic nucleotide-gated ion channel 1 (AtCNGC1) (Cyclic nucleotide- and calmodulin-regulated ion channel 1) (CNGC1_ARATH)		-1.53549	0	0.498234	1
BI977401_a_at	(Q2AAC8) Cysteine proteinase (Q2AAC8_9ASTR)		-1.50236	0	0.129114	1
BQ104744_at	(Q9XF92) BRH1 RING finger protein (Putative RING finger protein) (Q9XF92_ARATH)		-1.49996	0	0.80095	0.00175824
BI978575_at	0		-1.4936	0	0.882375	0.000104827
EC586277_at	(Q9FFK3) Arabidopsis thaliana genomic DNA, chromosome 5, P1 clone:MJJ3 (Q9FFK3_ARATH)		-1.48228	0	-0.535725	1
BQ104041_s_at	0		-1.46738	0	0.43469	1
BQ105430_at	(Q5N7B6) Putative elicitor inducible beta-1,3-glucanase NtEIG-E76 (Q5N7B6_ORYSA)		-1.46703	0	0.784443	0.00301841
BQ106488_at	(Q9FQ21) Putative Hs1pro-1-like receptor (Q9FQ21_SOYBN)		-1.45967	0	0.830486	0.000651213
EC589626_at	(Q8H1Q6) Hypothetical protein At4g23420 (Q8H1Q6_ARATH)		-1.4591	0	0.0900757	1
BQ104341_at	(Q9LR64) F21B7.21 (Hypothetical protein At1g03610) (Hypothetical protein) (Hypothetical protein F21B7.14) (Hypothetical protein F21B7.22) (Q9LR64_ARATH)		-1.4495	0	0.0383123	1
BQ105673_at	(Q8GVF6) Pyrrolidone carboxyl peptidase-like protein (Q8GVF6_ORYSA)		-1.44421	0	0.261949	1
EC588328_at	(Q6ELF9) Poly(A)-binding protein C-terminal interacting protein 6 (Q6ELF9_CUCSA)		-1.43261	0	-0.405409	1
BQ103994_s_at	(Q4TES1) Chromosome undetermined SCAF5157, whole genome shotgun sequence. (Fragment) (Q4TES1_TETNG)		-1.40445	0	0.915044	3.14663e-05
CF349524_at	(Q9SM62) Isovaleryl-CoA Dehydrogenase (Auxin binding protein (Abp44)) precursor (EC 1.3.99.10) (Q9SM62_PEA)		-1.4002	0	-0.343628	1
BQ104347_at	(Q9M8L6) Hypothetical protein T21F11.27 (At1g80480) (Q9M8L6_ARATH)		-1.38673	0	-0.281374	1
BI978281_at	(Q9ZP90) Ferritin (Q9ZP90_MEDSA)		-1.38216	0	0.511856	1
BQ106371_at	(Q8SMH8) RNA-binding protein (Q8SMH8_PERAE)		-1.33944	0	-0.603623	0.567459
EC587896_at	(Q9S762) ATP phosphoribosyl transferase (Q9S762_ARATH)		-1.33547	0	-1.25396	9.93117e-12
EC589634_at	(O48631) Ethylene-forming-enzyme-like dioxygenase (O48631_PRUAR)		-1.33382	0	-0.251003	1
EC587152_a_at	0		-1.33245	0	-0.031887	1
BQ104624_at	(Q1SPH1) Pectinesterase; Pectinesterase inhibitor (Q1SPH1_MEDTR)		-1.33039	0	0.503711	1
CF349883_a_at	0		-1.32052	0	-0.515287	1
BQ105021_at	0		-1.31969	0	0.180097	1
EC586088_at	(Q41695) Pectinacetylesterase precursor (Q41695_PHAAU)		-1.31514	0	0.858887	0.000242745
BQ105760_at	(Q43070) UDP-glucose 4-epimerase (EC 5.1.3.2) (Galactowaldenase) (UDP-galactose 4-epimerase) (GALE1_PEA)		-1.31385	0	-0.116471	1
BQ103883_at	(Q5NE21) Carbonic anhydrase (EC 4.2.1.1) (Q5NE21_LYCES)		-1.31078	0	0.994922	1.39365e-06
BQ106260_at	(O23157) Hypothetical protein C7A10.60 (Hypothetical protein At4g37300) (AT4g37300/C7A10_60) (O23157_ARATH)		-1.30813	0	-0.533164	1
BI977439_at	(Q8L553) SCARECROW transcriptional regulator-like (Q8L553_ARATH)		-1.29333	0	-0.19363	1
BQ105657_at	0		-1.27704	0	-1.31733	0
CF349664_a_at	(Q1S2R3) Gigantea protein (Q1S2R3_MEDTR)		-1.26986	0	0.16496	1
CF349466_at	(Q9FHM9) Gb|AAD25141.1 (AT5g51550/K17N15_10) (Q9FHM9_ARATH)		-1.26937	0	0.0838281	1
EC588769_at	(Q8RW93) AT4g00170/F6N15_21 (At4g00165) (Q8RW93_ARATH)		-1.26406	0	-1.06084	8.82483e-08
EC588764_at	(Q2HTG1) GTP-binding signal recognition particle SRP54, G-domain (Q2HTG1_MEDTR)		-1.25843	0	-0.366846	1
BQ105746_at	(Q1SFZ6) Phospholipid/glycerol acyltransferase (Q1SFZ6_MEDTR)		-1.25583	0	-0.208793	1
BQ105437_at	(Q8VWP9) Fiddlehead-like protein (Q8VWP9_GOSHI)		-1.24799	0	0.546125	1
BQ105574_at	(Q2XNV5) Zinc transporter, putative (Q2XNV5_ASPOF)		-1.24371	0	2.09605	0
BQ105868_at	(Q93VB2) AT3g62770/F26K9_200 (Q93VB2_ARATH)		-1.24306	0	-0.054376	1
BQ105800_a_at	(Q1SAY6) Lipolytic enzyme, G-D-S-L (Q1SAY6_MEDTR)		-1.2403	0	1.10682	1.1652e-08
EC586479_at	0		-1.23758	0	-0.243017	1
EC587556_at	(P29790) ATP synthase gamma chain, chloroplast precursor (EC 3.6.3.14) (ATPG_TOBAC)		-1.22406	1.0123e-12	0.443944	1
BI977288_at	0		-1.21616	1.0123e-12	0.879498	0.000116319
BQ105380_at	0		-1.21455	1.0123e-12	-0.0407157	1
BI977462_at	(Q84WG2) Putative VAMP protein SEC22 (Q84WG2_ARATH)		-1.213	1.0123e-12	0.458584	1
EC587063_at	0		-1.2059	2.0246e-12	0.388758	1
AY919867_at	Rosa hybrid cultivar EIN3-2 mRNA, partial cds. (for AY052825)		-1.20338	2.0246e-12	-0.060384	1
BQ105414_at	0		-1.20168	2.0246e-12	-0.612779	0.448514
BQ104091_at	(Q6VAB3) UDP-glycosyltransferase 85A8 (Q6VAB3_STERE)		-1.20106	2.0246e-12	-0.122845	1
BQ105590_a_at	(Q9FKS5) Cytochrome c1 (Q9FKS5_ARATH)		-1.19359	3.0369e-12	-0.103984	1
BQ104603_at	0		-1.19078	4.04921e-12	0.999953	1.13572e-06
BQ104031_a_at	(Q9FKS5) Cytochrome c1 (Q9FKS5_ARATH)		-1.19058	4.04921e-12	-0.263294	1
BQ104441_at	(Q56XE2) Hypothetical protein (Q56XE2_ARATH)		-1.18357	6.07381e-12	-0.619534	0.376295
EC586902_at	(Q9FPH6) AT3g15840 (Q9FPH6_ARATH)		-1.17065	1.11353e-11	-0.220623	1
CF349448_at	(Q1KUV3) Hypothetical protein (Q1KUV3_9ROSI)		-1.16875	1.31599e-11	-0.196162	1
BQ106563_at	(Q39045) Possible aldehyde decarbonylase (Q39045_ARATH)		-1.16648	1.41722e-11	-0.28406	1
BI978429_at	(Q9LP48) F28N24.12 protein (Hypothetical protein) (At1g29190/F28N24_12) (Q9LP48_ARATH)		-1.16218	1.82214e-11	1.20507	1.16466e-10
BI978207_at	(Q944B0) AT4g26550/M3E9_20 (Hypothetical protein At4g26555/At4g26550) (Q944B0_ARATH)		-1.15618	2.53075e-11	0.268002	1
EC587899_at	(Q9SA05) Putative potassium transporter 10 (AtPOT10) (POT10_ARATH)		-1.15147	3.23936e-11	0.378547	1
BQ106149_at	0		-1.15006	3.44182e-11	-0.48633	1
CF349437_at	(Q9FN30) Tyrosine aminotransferase (Q9FN30_ARATH)		-1.15	3.54305e-11	-0.10135	1
EC586837_at	(Q9AXG3) Putative 60 kDa chaperonin beta subunit (Fragment) (Q9AXG3_CATRO)		-1.14978	3.54305e-11	-0.21832	1
EC587770_at	(Q9SPB9) Ubiquitin carrier protein 4 (Q9SPB9_SOYBN)		-1.14929	3.64428e-11	-0.101598	1
EC589143_at	(P05414) Peroxisomal (S)-2-hydroxy-acid oxidase (EC 1.1.3.15) (Glycolate oxidase) (GOX) (Short chain alpha-hydroxy acid oxidase) (GOX_SPIOL)		-1.14417	4.75782e-11	0.706231	0.0338869
CF349338_at	(Q9FT04) Putative proline-rich protein APG isolog (Fragment) (Q9FT04_CICAR)		-1.14139	5.56766e-11	1.14318	2.21555e-09
BQ106092_at	(O22107) Squalene synthase (O22107_SOYBN)		-1.13717	6.88365e-11	-0.46504	1
BQ104485_at	(Q5NE18) Formate dehydrogenase (EC 1.2.1.2) (Q5NE18_LYCES)		-1.13543	7.59226e-11	$	$
BI978239_at	(Q2HVB8) Peptidase M, neutral zinc metallopeptidases, zinc-binding site (Q2HVB8_MEDTR)		-1.13363	8.30087e-11	-0.63252	0.267203
EC586800_at	(Q9SKX4) 50S ribosomal protein L3-1, chloroplast precursor (RK3A_ARATH)		-1.12759	1.1439e-10	-0.187197	1
EC588383_at	0		-1.12728	1.16415e-10	0.48125	1
BQ105728_at	(Q5JM84) Hypothetical protein P0698H10.18 (Hypothetical protein P0518C01.44) (Q5JM84_ORYSA)		-1.12466	1.33624e-10	0.014081	1
EC586263_at	(Q9XIK0) T10O24.14 (Hypothetical protein) (Q9XIK0_ARATH)		-1.12048	1.66017e-10	-1.33403	0
BI978521_at	(Q9LHE6) Arabidopsis thaliana genomic DNA, chromosome 3, P1 clone: MZE19 (Q9LHE6_ARATH)		-1.10619	3.47219e-10	-0.26047	1
BI977873_at	(Q9FML0) Arabidopsis thaliana genomic DNA, chromosome 5, P1 clone:MDC12 (At5g63130) (Hypothetical protein At5g63130/MDC12_9) (Q9FML0_ARATH)		-1.09233	7.04562e-10	0.235478	1
EC587577_at	(Q9ZUC1) Quinone oxidoreductase-like protein At1g23740, chloroplast precursor (EC 1.-.-.-) (QORL_ARATH)		-1.09131	7.43029e-10	0.133847	1
EC588854_at	(Q9LS71) Emb|CAB72194.1 (AT3g29240/MXO21_9) (Hypothetical protein) (Q9LS71_ARATH)		-1.09121	7.46066e-10	0.512299	1
BQ105944_a_at	(P35100) ATP-dependent Clp protease ATP-binding subunit clpC homolog, chloroplast precursor (CLPC_PEA)		-1.08419	1.06393e-09	-0.126728	1
BQ106575_a_at	(Q8VYD8) Hypothetical protein At5g06130 (Q8VYD8_ARATH)		-1.08251	1.15909e-09	-0.357509	1
EC587929_at	(P82231) Ribosome recycling factor, chloroplast precursor (Ribosome-releasing factor, chloroplast) (RRF) (CpFrr) (RRFHCP) (RRFC_SPIOL)		-1.0751	1.68042e-09	-0.373743	1
BQ105967_a_at	0		-1.07137	2.0246e-09	-0.0395824	1
EC586382_at	(Q6E2W1) F1-ATPase alpha subunit (Fragment) (Q6E2W1_MONCA)		-1.06921	2.25338e-09	0.22838	1
BQ105377_at	(Q944I4) D-glycerate 3-kinase, chloroplast precursor (EC 2.7.1.31) (AtGLYK) (GLYK_ARATH)		-1.06853	2.33133e-09	0.159233	1
BQ104046_a_at	(Q257B1) Auxin influx carrier (Q257B1_LUPAL)		-1.06469	2.82128e-09	0.539129	1
BI978055_at	(O82161) Phi-1 protein (O82161_TOBAC)		-1.05907	3.72527e-09	-0.49799	1
BQ105889_at	(Q9LUB2) Indole-3-glycerol phosphate synthase (AT5g48220/MIF21_11) (Q9LUB2_ARATH)		-1.0577	3.98442e-09	0.0663611	1
EC588430_at	(Q84K55) Putative family II extracellular lipase 1 (EXL1) (Q84K55_ARATH)		-1.0524	5.1678e-09	1.06776	6.5431e-08
EC588200_at	(Q94K75) Hypothetical protein At1g06190 (Q94K75_ARATH)		-1.04683	6.78748e-09	-0.892713	7.19504e-05
BI979026_at	(Q2VEY1) Putative phytoene synthase (Q2VEY1_DAUCA)		-1.04321	8.09132e-09	0.228381	1
BQ105879_at	(Q9LVW6) Emb|CAB51178.1 (Hypothetical protein) (Q9LVW6_ARATH)		-1.03932	9.77579e-09	-0.228411	1
EC588001_at	(P41346) Ferredoxin--NADP reductase, chloroplast precursor (EC 1.18.1.2) (FNR) (FENR_VICFA)		-1.0359	1.15311e-08	0.298895	1
BI977992_a_at	(Q42044) Expressed protein (At2g45180) (Hypothetical protein) (At2g45180/T14P1.1) (Q42044_ARATH)		-1.03582	1.15777e-08	0.288274	1
BQ106572_at	0		-1.0351	1.19867e-08	0.721019	0.0218409
CF349422_at	(Q9SWH0) Plasma membrane proton ATPase (Q9SWH0_NICPL)		-1.03213	1.3829e-08	0.125149	1
BQ105037_a_at	(O22107) Squalene synthase (O22107_SOYBN)		-1.02953	1.56664e-08	-0.225386	1
EC587660_at	(Q9M328) Hypothetical protein F5K20_290 (Hypothetical protein At3g53990) (AT3g53990/F5K20_290) (AT3g53990) (Q9M328_ARATH)		-1.02827	1.66412e-08	-0.32892	1
BQ105533_at	(Q9LZW4) Hypothetical protein T20L15_90 (Q9LZW4_ARATH)		-1.02632	1.8269e-08	0.623793	0.336565
EC586307_at	0		-1.02608	1.84806e-08	-0.710343	0.0300159
BQ106662_at	(O04136) Homeobox protein knotted-1-like 3 (KNAP3) (KNAP3_MALDO)		-1.02106	2.34783e-08	-0.16866	1
EC586386_at	(Q9ZWK1) Transcription factor TEIL (Q9ZWK1_TOBAC)		-1.02034	2.43023e-08	0.0954547	1
BQ104375_at	(P68158) Elongation factor Tu, chloroplast precursor (EF-Tu) (EFTU_TOBAC)		-1.01913	2.57388e-08	$	$
EC587220_at	(Q1XAN1) Sucrose responsive element binding protein (Q1XAN1_VITVI)		-1.0165	2.91614e-08	-0.26618	1
EC589423_a_at	(Q56WB5) Hypothetical protein At5g55220 (Q56WB5_ARATH)		-1.01542	3.06798e-08	-0.25558	1
BQ103990_at	(Q8RWI9) Hypothetical protein At3g21090 (Q8RWI9_ARATH)		-1.01281	3.47098e-08	-0.261462	1
BQ104620_at	(Q84WV4) Hypothetical protein At4g01810 (Q84WV4_ARATH)		-1.00764	4.42932e-08	0.341488	1
EC588955_at	0		-1.00705	4.55353e-08	0.667632	0.102533
CF349916_at	(Q564G6) Galactomannan galactosyltransferase (Q564G6_9FABA)		-1.00658	4.65446e-08	-0.237435	1
CF349812_at	(Q8H7G2) Hypothetical protein (Q8H7G2_ARATH)		-1.00416	5.21528e-08	0.317273	1
BQ104527_at	0		-1.00375	5.31418e-08	0.387603	1
CF349697_at	(Q1RSH3) GroEL-like chaperone, ATPase (Q1RSH3_MEDTR)		-0.998383	6.82909e-08	-0.216892	1
BI977412_at	(Q8LST3) Chitinase (Q8LST3_PHYAM)		-0.996071	7.60451e-08	0.520479	1
BI977386_at	(Q9M8Y5) Putative GDSL-motif lipase/acylhydrolase (Q9M8Y5_ARATH)		-0.995507	7.80646e-08	-1.01489	6.15093e-07
EC586608_at	0		-0.994534	8.16704e-08	0.37686	1
EC587391_at	(Q6DUZ0) Dehydration-induced protein RD22-like protein 2 (Q6DUZ0_GOSAR)		-0.992474	8.98529e-08	1.29082	1.80567e-12
BQ106478_at	(Q6J1L7) GDP-mannose pyrophosphorylase (EC 2.7.7.22) (Q6J1L7_LYCES)		-0.986575	1.17986e-07	0.70374	0.0364591
BI978966_a_at	(Q42044) Expressed protein (At2g45180) (Hypothetical protein) (At2g45180/T14P1.1) (Q42044_ARATH)		-0.982727	1.4081e-07	0.253547	1
BQ106195_at	0		-0.977139	1.81828e-07	0.344286	1
CF349399_at	(Q6QPJ4) Methionine sulfoxide reductase A (Q6QPJ4_9ROSI)		-0.974164	2.0822e-07	0.0628891	1
EC589638_at	(Q08935) 29 kDa ribonucleoprotein A, chloroplast precursor (CP29A) (ROC1_NICSY)		-0.97296	2.19931e-07	-0.725364	0.0191659
EC589237_at	0		-0.970948	2.40965e-07	-0.0631606	1
BQ104367_at	(Q2XTC0) Ubiquitin-conjugating enzyme E2 7-like (Ubiquitin-conjugating protein 13-like) (Putative E2 ubiquitin-conjugating protein UBC7-like) (Q2XTC0_SOLTU)		-0.967148	2.86185e-07	-0.920766	2.53776e-05
BI977975_at	(Q9M4H8) Putative ripening-related protein (Q9M4H8_VITVI)		-0.965732	3.05068e-07	-0.023672	1
EC588772_at	0		-0.965035	3.14807e-07	-0.77159	0.0045644
BQ106430_at	(Q9SJ50) At2g36000/F11F19.9 (Q9SJ50_ARATH)		-0.964772	3.18565e-07	-0.0652539	1
CF349291_at	(Q9SGU9) F1N19.23 (Similar to O-succinylhomoserine sulfhydrylase) (At1g64660/F1N19_22) (At1g64660) (Q9SGU9_ARATH)		-0.961295	3.72503e-07	0.0105411	1
BQ104565_at	(Q8RVJ0) Putative translation factor (Q8RVJ0_PINPS)		-0.960115	3.92769e-07	-0.0254109	1
BQ105309_at	(O22960) Expressed protein (Hypothetical protein) (O22960_ARATH)		-0.958499	4.22272e-07	$	$
BQ104988_at	(Q8RXF8) Hypothetical protein At5g27540 (Q8RXF8_ARATH)		-0.957541	4.40789e-07	-0.423859	1
CF349463_at	(Q1S9M3) Lipase, active site (Q1S9M3_MEDTR)		-0.956368	4.64528e-07	0.638032	0.230611
BQ105456_at	(Q9LZ26) Aspartyl aminopeptidase (Q9LZ26_ARATH)		-0.953694	5.23403e-07	-0.0998744	1
BQ104971_at	(Q8W560) Calcium-dependent protein kinase CPK4 (Q8W560_TOBAC)		-0.946604	7.17121e-07	0.093446	1
EC588757_at	0		-0.945838	7.41827e-07	0.0385473	1
BI977977_at	(O80567) Expressed protein (At2g43970/F6E13.10) (Hypothetical protein At2g43970) (VirF-interacting protein FIP1) (O80567_ARATH)		-0.944952	7.71466e-07	-0.00841101	1
BQ105211_at	(Q9LF68) Hypothetical protein K10A8_40 (Hypothetical protein) (Q9LF68_ARATH)		-0.940936	9.20924e-07	-0.239731	1
CF349337_at	0		-0.938161	1.04036e-06	-0.406272	1
CF349663_at	(Q8L5N0) 110kDa protein HMP (Fragment) (Q8L5N0_PEA)		-0.933491	1.27632e-06	-0.286607	1
EC587117_at	(Q4F986) Xyloglucan endotransglycosylase/hydrolase 16 protein (EC 2.4.1.207) (Fragment) (Q4F986_LYCES)		-0.929729	1.50368e-06	-0.336891	1
BQ104834_at	(Q1SNF6) Cytochrome c, monohaem (Q1SNF6_MEDTR)		-0.929643	1.50932e-06	-0.235911	1
EC587479_at	(Q60E59) Putative chloroplast ribosomal protein L1 (Q60E59_ORYSA)		-0.925509	1.80595e-06	-0.234186	1
BI977502_at	(P35694) Brassinosteroid-regulated protein BRU1 precursor (BRU1_SOYBN)		-0.924616	1.87717e-06	1.14752	1.81108e-09
BQ104197_at	(Q5ZDJ3) Acetyltransferase 1-like (Q5ZDJ3_ORYSA)		-0.921966	2.10489e-06	-0.686203	0.0606181
CF349386_a_at	(Q84RD9) Adenosylhomocysteinase (S-adenosyl-L-homocysteine hydrolase) (Q84RD9_MEDTR)		-0.915209	2.81468e-06	-0.161348	1
CF349331_a_at	(Q9LYH2) Hypothetical protein F14F18_180 (Q9LYH2_ARATH)		-0.914958	2.84509e-06	0.467038	1
EC588815_at	(Q94K71) Hypothetical protein At3g48420 (Hypothetical protein At3g48415) (Hypothetical protein At3g48415/At3g48420) (Q94K71_ARATH)		-0.912421	3.17129e-06	0.715359	0.0258645
BQ104582_at	(Q75V63) Serine/threonine-protein kinase SAPK3 (EC 2.7.11.1) (Osmotic stress/abscisic acid-activated protein kinase 3) (Protein kinase REK) (SAPK3_ORYSA)		-0.911956	3.235e-06	-0.481116	1
DQ320658_at	Rosa x borboniana xyloglucan endotransglucosylase/hydrolase 2 (Xth2) mRNA, complete cds. (for BI978653)		-0.910889	3.38567e-06	0.767906	0.00513268
EC589252_at	(Q9LL34) Light dependent NADH:protochlorophyllide oxidoreductase 3 (Fragment) (Q9LL34_LYCES)		-0.910475	3.44604e-06	-0.297079	1
EC588989_at	(Q45RS3) AlaT1 (Q45RS3_VITVI)		-0.909764	3.55212e-06	0.31379	1
BI977417_at	(Q3C2L6) Sorbitol related enzyme (Q3C2L6_LYCES)		-0.905532	4.25222e-06	0.348473	1
BI978831_at	(Q8VX12) Lipid transfer protein precursor (Q8VX12_FRAAN)		-0.904924	4.36337e-06	1.20645	1.09243e-10
BQ106100_at	0		-0.904588	4.42596e-06	-0.0717089	1
BQ105563_at	(Q9LJE4) GloEL protein; chaperonin, 60 kDa (Q9LJE4_ARATH)		-0.902875	4.75895e-06	-0.340357	1
EC586899_at	(Q6A4W9) GTP cyclohydrolase II/3,4-dihydroxy-2-butanone 4-phosphate synthase (Q6A4W9_MALDO)		-0.902479	4.8393e-06	$	$
EC587421_at	(Q01402) Nucleoside diphosphate kinase 2, chloroplast precursor (EC 2.7.4.6) (Nucleoside diphosphate kinase II) (NDK II) (NDP kinase II) (NDPK II) [Contains: Nucleoside diphosphate kinase 2 high-molecular-weight; Nucleoside diphosphate kinase (NDK2_SPIOL)		-0.900051	5.36178e-06	-0.672158	0.0903158
BQ104552_at	(Q9SPL2) Ubiquitin-protein ligase CIP8 (EC 6.3.2.-) (COP1-interacting protein 8) (CIP8_ARATH)		-0.898719	5.67127e-06	0.116464	1
EC586733_at	(Q2PES4) Putative fasciclin-like arabinogalactan protein FLA2 (Q2PES4_TRIPR)		-0.897651	5.93222e-06	-0.0956133	1
BQ104419_at	(Q1S694) HAD-superfamily hydrolase, subfamily IIA (Q1S694_MEDTR)		-0.892681	7.30757e-06	0.328869	1
BI978216_at	(Q1RVM0) Hypothetical protein (Q1RVM0_MEDTR)		-0.892127	7.47901e-06	0.506676	1
EC586220_at	(Q9FUN3) QM-like protein (Q9FUN3_ELAGV)		-0.891976	7.52636e-06	0.7254	0.0191451
EC588851_at	(Q9LU06) Arabidopsis thaliana genomic DNA, chromosome 5, TAC clone:K15C23 (Q9LU06_ARATH)		-0.889539	8.3325e-06	-0.127049	1
BQ106151_at	(Q8RWT9) Putative cullin (Q8RWT9_ARATH)		-0.886211	9.57097e-06	-0.163699	1
BQ106098_at	(Q9SYL9) T30F21.4 protein (Ribosomal protein L13) (Q9SYL9_ARATH)		-0.883409	1.07511e-05	-0.388639	1
EC588784_a_at	(Q6UNT2) 60S ribosomal protein L5 (RL5_CUCSA)		-0.883064	1.09058e-05	0.0749598	1
BQ104941_a_at	(Q6K2P3) Apospory-associated protein C-like (Q6K2P3_ORYSA)		-0.882419	1.12012e-05	0.169654	1
EC588014_at	(Q9LX31) Tetrapyrrole-binding protein, chloroplast precursor (Genomes uncoupled 4) (GUN4_ARATH)		-0.881103	1.18274e-05	-0.0740703	1
BQ105187_at	(Q8VY07) Putative clathrin binding protein (Q8VY07_ARATH)		-0.880797	1.1978e-05	0.244856	1
BQ104120_at	(Q9LHQ6) Organic anion transporter-like protein (Hypothetical protein At3g20660) (At3g20660) (Q9LHQ6_ARATH)		-0.874455	1.55526e-05	0.110364	1
BI977611_a_at	0		-0.870903	1.79877e-05	-0.275927	1
EC587867_at	(Q9ASV6) AT3g15190/F4B12_10 (30S ribosomal protein S20) (Hypothetical protein At3g15190; F4B12.10) (Hypothetical protein F4B12.10) (Q9ASV6_ARATH)		-0.869599	1.89718e-05	-0.418982	1
BQ106299_at	(Q67WD3) Protein kinase-like (Q67WD3_ORYSA)		-0.869246	1.92474e-05	0.0653533	1
CF349438_at	(O81644) Villin-2 (VILI2_ARATH)		-0.865285	2.26154e-05	0.0654735	1
BQ104745_at	(Q8L606) Hypothetical protein At3g53560 (Q8L606_ARATH)		-0.863606	2.4211e-05	-0.139924	1
BQ105887_at	0		-0.853096	3.69852e-05	-0.492982	1
BI978041_a_at	(Q9LSW0) Similarity to unknown protein (Hypothetical protein At3g25400) (Q9LSW0_ARATH)		-0.847144	4.69137e-05	0.156704	1
BI978050_a_at	(O24300) PtxA protein precursor (O24300_PEA)		-0.846902	4.73688e-05	0.0117603	1
BQ104457_at	(Q2PF01) Putative cytosolic factor (Q2PF01_TRIPR)		-0.84547	5.01448e-05	0.0198766	1
BQ105308_at	(Q533V0) Phospholipase D alpha (EC 3.1.4.4) (Q533V0_FRAAN)		-0.843469	5.42909e-05	0.308179	1
BI978505_at	(Q8LF53) Hypothetical protein (Q8LF53_ARATH)		-0.840444	6.11963e-05	-0.149035	1
CF349534_at	(Q9AXQ2) Mitochondrial processing peptidase beta subunit (Q9AXQ2_CUCME)		-0.838627	6.575e-05	-0.515925	1
EC587235_x_at	0		-0.837622	6.84054e-05	0.460918	1
CF349631_at	(Q9SZE1) Hypothetical protein F19B15.150 (Hypothetical protein At4g29120) (Q9SZE1_ARATH)		-0.828151	9.91452e-05	-0.365796	1
BQ106414_at	(Q2XNV5) Zinc transporter, putative (Q2XNV5_ASPOF)		-0.827083	0.000103355	2.1235	0
BQ104977_at	(P37832) Tubulin beta-7 chain (Beta-7 tubulin) (pTUB22) (TBB7_ORYSA)		-0.825437	0.000110186	-0.319177	1
EC589669_at	(Q38M54) Rieske iron-sulfur protein-like (Q38M54_SOLTU)		-0.820193	0.000135005	-0.312097	1
EC589381_at	(Q7X998) MRNA-binding protein (Fragment) (Q7X998_TOBAC)		-0.810518	0.000195762	0.0532059	1
BQ104986_at	(Q39821) SDL12A (Q39821_SOYBN)		-0.809217	0.000205723	-0.0600123	1
EC587938_at	0		-0.807127	0.000222768	0.158308	1
BQ104086_at	(Q9SIT6) Putative ABC transporter protein (Q9SIT6_ARATH)		-0.806951	0.000224271	-0.539594	1
BQ104422_at	(Q1S694) HAD-superfamily hydrolase, subfamily IIA (Q1S694_MEDTR)		-0.804034	0.000250536	0.448941	1
BI977718_at	(Q945K9) AT4g34150/F28A23_90 (At4g34150) (Hypothetical protein At4g34150) (Q945K9_ARATH)		-0.803643	0.00025427	-0.0445234	1
EC588932_at	(Q653Y3) Hypothetical protein P0547F09.8-1 (Hypothetical protein P0003H08.37-1) (Q653Y3_ORYSA)		-0.792857	0.000381637	-0.304853	1
BI977283_at	(Q2QZ87) Expressed protein (Q2QZ87_ORYSA)		-0.789852	0.000426949	0.395122	1
BQ105402_at	(Q9C6I8) Probable nucleolar GTP-binding protein 1 (NOG1_ARATH)		-0.782695	0.000556858	-0.195472	1
EC586516_at	(Q41695) Pectinacetylesterase precursor (Q41695_PHAAU)		-0.780797	0.000597271	0.706522	0.0335985
BQ106066_a_at	(Q56X52) Alternative oxidase 4, chloroplast precursor (EC 1.-.-.-) (Protein IMMUTANS) (Plastid terminal oxidase) (AOX4_ARATH)		-0.779914	0.000617027	-0.456089	1
EC588569_at	0		-0.77957	0.000624883	-0.00596402	1
CF349889_at	0		-0.779087	0.000636091	0.0914448	1
CF349776_at	(Q8L7S0) At1g09730/F21M12_12 (Q8L7S0_ARATH)		-0.778316	0.0006544	0.0519473	1
EC588809_at	(P29344) 30S ribosomal protein S1, chloroplast precursor (CS1) (RR1_SPIOL)		-0.777727	0.000668702	-0.0973469	1
RoMax2_at	(Q9SIM9) F-box protein ORE9, AtFBL7		-0.777097	0.000684367	0.481457	1
EC587840_at	(Q9ZW04) Putative tropinone reductase (Q9ZW04_ARATH)		-0.776941	0.000688284	-0.562306	1
EC587254_at	(Q852S8) S-adenosylmethionine decarboxylase (Q852S8_MALDO)		-0.776487	0.000699862	0.0855564	1
BQ105151_at	(Q8L7S3) At2g28450/T1B3.3 (Q8L7S3_ARATH)		-0.776007	0.000712292	-0.589904	0.802463
EC586199_at	(P16180) 30S ribosomal protein S17, chloroplast precursor (CS17) (RR17_ARATH)		-0.7747	0.00074721	-0.429911	1
EC586448_at	(Q94BT2) Auxin-induced in root cultures protein 12 precursor (AIR12_ARATH)		-0.77376	0.000773348	-0.719352	0.0229589
EC587087_at	(Q9FGZ8) Crp1 protein-like (Q9FGZ8_ARATH)		-0.772927	0.000797259	0.167342	1
BQ105020_at	0		-0.772844	0.000799671	$	$
CF349736_at	(O82519) Fe-SOD (EC 1.15.1.1) (Fragment) (O82519_CINCA)		-0.772362	0.000813865	0.080526	1
BI978386_at	(Q5Z5A8) Photosystem II stability/assembly factor HCF136, chloroplast precursor (P2SAF_ORYSA)		-0.772225	0.000817967	-0.359995	1
BQ105061_at	(Q8S4X1) UOS1 (Q8S4X1_PEA)		-0.771815	0.000830268	-0.22427	1
CF349778_at	(Q9ZPS7) Putative endosomal protein (At2g01970/F14H20.4) (Q9ZPS7_ARATH)		-0.767209	0.000981719	-0.384589	1
BI978652_a_at	(Q5PYQ3) Glycerophosphodiester phosphodiesterase-like protein (Fragment) (Q5PYQ3_MANES)		-0.766894	0.000992981	1.0686	6.30891e-08
BI977943_at	(Q8LDV5) Hypothetical protein (Q8LDV5_ARATH)		-0.765613	0.00104015	0.743829	0.0109114
CF349885_at	(Q67UR5) Putative phospholipase D (Q67UR5_ORYSA)		-0.764486	0.00108342	-0.418024	1
BQ104411_at	(Q7XKI6) OSJNBa0038O10.22 protein (Q7XKI6_ORYSA)		-0.763454	0.00112459	-0.448021	1
CF349309_a_at	(O24329) Hypothetical protein (O24329_RICCO)		-0.762287	0.00117293	0.72465	0.0195827
EC586408_at	(Q29Q19) At1g78660 (Q29Q19_ARATH)		-0.761849	0.00119163	0.11468	1
BQ104948_at	(Q6AUK5) Hypothetical protein OSJNBb0006J12.16 (Q6AUK5_ORYSA)		-0.759965	0.00127523	0.347493	1
EC587542_at	0		-0.758558	0.00134131	-0.896088	6.35747e-05
EC588198_at	0		-0.756722	0.00143256	-0.567423	1
BI977413_at	(Q6Z2V7) NHL repeat-containing protein-like (Q6Z2V7_ORYSA)		-0.756236	0.00145771	0.0696499	1
EC589162_at	(Q8LKJ7) S-adenosylmethionine decarboxylase (Q8LKJ7_9ROSI)		-0.756213	0.00145893	0.329047	1
BQ105238_at	(Q6EQ17) Dehydration-responsive protein-like (Q6EQ17_ORYSA)		-0.755402	0.00150185	0.408169	1
BQ105724_at	0		-0.751257	0.00174106	1.4384	0
EC587894_a_at	(Q944P7) Leucine aminopeptidase 3, chloroplast precursor (EC 3.4.11.1) (LAP 3) (Leucyl aminopeptidase 3) (Proline aminopeptidase 3) (EC 3.4.11.5) (Prolyl aminopeptidase 3) (AMPL3_ARATH)		-0.751243	0.0017419	0.213225	1
EC586777_a_at	(P29302) Photosystem I reaction center subunit II, chloroplast precursor (Photosystem I 20 kDa subunit) (PSI-D) (PSAD_NICSY)		-0.750979	0.00175833	0.423512	1
CF349421_at	(Q7XHM6) Hypothetical protein OSJNBb0095H08.9 (Q7XHM6_ORYSA)		-0.749297	0.00186658	-0.291945	1
EC586987_at	(Q84NN4) Putative thioredoxin-like protein CDSP32 (Thioredoxin) (Q84NN4_ORYSA)		-0.749126	0.00187793	-0.235722	1
CF349745_at	(Q8S945) NDPK III (Q8S945_BRACM)		-0.743859	0.00226231	-0.0773549	1
BI977759_at	0		-0.743042	0.00232833	-0.320817	1
BQ104821_at	(Q2R3E0) Alpha-mannosidase (Q2R3E0_ORYSA)		-0.742657	0.00236008	-0.111595	1
EC587563_at	(Q6IDA8) At2g14110 (Q6IDA8_ARATH)		-0.741929	0.00242136	-0.518594	1
EC589983_at	(Q9C7E0) Hypothetical protein F13K9.23 (Q9C7E0_ARATH)		-0.741135	0.00248986	-0.27304	1
EC588736_at	(Q9LTU6) Gb|AAF50915.1 (At3g13230) (Q9LTU6_ARATH)		-0.739405	0.00264555	-0.233935	1
EC586393_at	(Q680D2) ClpP protease complex subunit ClpR3 (Fragment) (Q680D2_ARATH)		-0.736255	0.00295368	-0.274136	1
CF349341_at	(Q2HTD9) 2OG-Fe(II) oxygenase (Q2HTD9_MEDTR)		-0.734682	0.00312018	0.367764	1
EC588022_at	(Q9FSB6) 67kD chloroplastic RNA-binding protein, P67.1 (Q9FSB6_RAPSA)		-0.733774	0.00322045	-0.850651	0.000324208
BI977353_at	(Q681W6) Putative ribosomal protein S9 (Q681W6_ARATH)		-0.732636	0.00335036	-0.32587	1
EC588074_at	(Q94BY7) AT3g17930/MEB5_15 (Q94BY7_ARATH)		-0.731392	0.00349819	$	$
EC589828_at	(Q2V4F1) Protein At1g64810 (Q2V4F1_ARATH)		-0.731088	0.00353525	-0.536151	1
EC588733_at	(Q84V02) Vacuolar membrane ATPase subunit c'' (Q84V02_CITLI)		-0.728692	0.00384112	0.0931991	1
BQ106009_at	0		-0.728093	0.00392137	-0.0137628	1
CF349899_a_at	(Q9SGU9) F1N19.23 (Similar to O-succinylhomoserine sulfhydrylase) (At1g64660/F1N19_22) (At1g64660) (Q9SGU9_ARATH)		-0.72694	0.00408058	0.00682902	1
BQ104444_at	(Q949Y5) Hypothetical protein At5g35220 (Q949Y5_ARATH)		-0.724757	0.00439927	-0.459735	1
BQ104023_at	(Q9SUH7) Hypothetical protein T10C21.40 (Hypothetical protein AT4g30690) (Q9SUH7_ARATH)		-0.724529	0.00443391	-0.553307	1
EC589333_at	(Q93YZ7) At2g31810/F20M17.15 (Q93YZ7_ARATH)		-0.724321	0.0044657	0.134503	1
CF349473_a_at	(Q308B1) CAPIP1-like (Q308B1_SOLTU)		-0.72406	0.00450598	-0.596687	0.676708
EC587284_at	(Q1S9Z0) RNA-binding region RNP-1 (RNA recognition motif) (Q1S9Z0_MEDTR)		-0.723383	0.00461187	-0.475556	1
BQ105761_at	(P35055) Coproporphyrinogen III oxidase, chloroplast precursor (EC 1.3.3.3) (Coproporphyrinogenase) (Coprogen oxidase) (HEM6_SOYBN)		-0.722767	0.00471051	-0.42931	1
BQ106079_at	(Q8RWD5) Hypothetical protein At3g48860 (Q8RWD5_ARATH)		-0.716939	0.00574874	-0.169191	1
EC588203_at	(Q93X58) Beta-galactosidase (EC 3.2.1.23) (Q93X58_FRAAN)		-0.715904	0.00595478	0.546844	1
BQ103988_at	(Q8H291) Putative ATP/GTP binding protein (Q8H291_ANACO)		-0.710903	0.00705452	$	$
BQ105345_at	0		-0.710374	0.00718177	1.21201	8.30607e-11
CF349514_at	(Q2L8A7) Acetoacetyl-CoA thiolase (Q2L8A7_9LAMI)		-0.706315	0.00823351	0.273217	1
BI978456_at	(Q9M3B0) Pectinesterase-like protein (At3g49220) (Q9M3B0_ARATH)		-0.705539	0.00845086	0.587207	0.858319
BQ104600_at	(Q8L5U2) Putative malonyl-CoA:Acyl carrier protein transacylase (Q8L5U2_ARATH)		-0.702595	0.00932609	-0.716033	0.0253508
BQ105732_at	(Q8L517) Hypothetical protein At4g30490 (Hypothetical protein) (Q8L517_ARATH)		-0.701181	0.00977685	0.129716	1
BQ104962_at	(Q1S1V4) SPX, N-terminal; Major facilitator superfamily MFS_1 (Q1S1V4_MEDTR)		-0.700874	0.00987771	-1.01599	5.8763e-07
CF349576_at	0		-0.700657	0.00994926	-0.448394	1
BQ105577_at	(Q8VY85) Hypothetical protein At2g06010 (Q8VY85_ARATH)		-0.700508	0.00999878	-0.129988	1
BQ104940_at	(Q7FB56) Putative multidrug resistance-associated protein 15 (EC 3.6.3.44) (Glutathione S-conjugate transporting ATPase 15) (ATP-energized glutathione S-conjugate pump 15) (MRP15_ARATH)		-0.700396	0.0100361	0.12426	1
BQ104029_at	(Q9SV28) Hypothetical protein AT4g01000 (At4g01000) (AT4g01000/F3I3_20) (Q9SV28_ARATH)		-0.699978	0.010177	-0.208068	1
EC587517_at	(Q71BZ1) Type-B response regulator (Q71BZ1_CATRO)		-0.699717	0.0102658	$	$
BQ104851_a_at	(Q5U788) L-galactose-1-phosphate phosphatase (Q5U788_MALDO)		-0.693865	0.0124642	0.691025	0.0527725
BI978989_at	(O48629) Putative auxin-repressed protein (O48629_PRUAR)		-0.6937	0.0125324	-0.00834951	1
EC588410_a_at	0		-0.693127	0.0127716	-0.0402685	1
BQ105810_at	(Q9FGT3) Arabidopsis thaliana genomic DNA, chromosome 5, TAC clone:K21L19 (AT5g58110/k21l19_90) (Q9FGT3_ARATH)		-0.692229	0.0131556	-0.360102	1
BQ105658_a_at	(Q2HVU0) Glucose/ribitol dehydrogenase (Q2HVU0_MEDTR)		-0.69153	0.0134619	-0.155174	1
BQ106334_at	0		-0.686328	0.0159678	-0.190181	1
EC589191_at	(O20252) Sedoheptulose-1,7-bisphosphatase, chloroplast precursor (EC 3.1.3.37) (Sedoheptulose-bisphosphatase) (SBPase) (SED(1,7)P2ase) (S17P_SPIOL)		-0.6862	0.0160347	0.474184	1
CF349537_at	(Q8H0W4) Hypothetical protein At3g11570 (Q8H0W4_ARATH)		-0.686056	0.0161107	-0.424993	1
BQ106011_a_at	(Q5ME66) Alpha tubulin 1 (Q5ME66_PSEMZ)		-0.683926	0.0172707	1.08854	2.6314e-08
EC587564_at	(Q5M9R1) Hypothetical protein orf138c (Hypothetical protein orf138b) (Q5M9R1_TOBAC)		-0.682869	0.0178751	-0.476036	1
BQ106548_a_at	(Q9LW56) Similarity to long chain fatty alcohol oxidase (At3g23410/MLM24_23) (Q9LW56_ARATH)		-0.682812	0.0179086	-0.126569	1
EC588105_at	(Q30DX9) 2-isopropylmalate synthase 1 (EC 2.3.3.13) (Q30DX9_9BRAS)		-0.67993	0.0196662	-0.374083	1
BI978432_at	0		-0.672878	0.0246903	-0.0920633	1
BQ106087_at	(Q9SX20) F24J5.19 protein (At1g68570/F24J5_7) (Q9SX20_ARATH)		-0.672622	0.0248942	0.426291	1
EC586056_a_at	(Q9M4S8) Triosephosphate isomerase, chloroplast precursor (EC 5.3.1.1) (TIM) (Triose-phosphate isomerase) (TPIC_FRAAN)		-0.67216	0.0252664	-0.0175837	1
BI978608_at	0		-0.670819	0.0263758	0.891428	7.54144e-05
BQ104259_at	(Q8SMI2) Acyl-ACP thioesterase (Q8SMI2_PERFR)		-0.66986	0.0271977	-0.175195	1
EC588133_s_at	(Q1SQB6) Photosystem I reaction centre subunit N (Q1SQB6_MEDTR)		-0.669603	0.0274219	0.365763	1
BQ106367_at	(Q6ZA05) Hypothetical protein P0434E03.26 (Q6ZA05_ORYSA)		-0.667981	0.0288798	0.0278637	1
BI978956_at	0		-0.66775	0.0290929	0.374393	1
BQ106226_at	(Q7XKA4) OSJNBb0020J19.5 protein (Q7XKA4_ORYSA)		-0.667442	0.0293801	-0.185533	1
EC589782_at	(Q8VZW5) Hypothetical protein At4g27360 (Q8VZW5_ARATH)		-0.665375	0.0313773	0.324061	1
CF349458_a_at	(O82509) F2P3.4 protein (At4g11090) (Hypothetical protein AT4g11090) (O82509_ARATH)		-0.664388	0.032377	0.594214	0.720235
EC586763_a_at	(Q5U788) L-galactose-1-phosphate phosphatase (Q5U788_MALDO)		-0.662161	0.0347433	0.619291	0.378696
CF349878_at	(Q45FY8) Coronatine-insensitive 1 (Q45FY8_SOYBN)		-0.660769	0.036307	-0.378794	1
EC589343_at	(Q8LEZ6) Adenylosuccinate synthetase (Q8LEZ6_ARATH)		-0.659483	0.0378094	-0.394805	1
BQ105365_at	(Q1SIX5) Peptidyl-tRNA hydrolase (Q1SIX5_MEDTR)		-0.658772	0.0386658	-0.400851	1
BQ104231_at	(Q2VCL4) Hypothetical protein (Q2VCL4_SOLTU)		-0.656688	0.0412854	0.0804866	1
BQ104711_at	(Q93VK7) AT5g14910/F2G14_30 (Hypothetical protein) (Q93VK7_ARATH)		-0.656231	0.0418816	-0.303639	1
EC587195_at	(Q99L29) Hypothetical protein BC003883 (Q99L29_MOUSE)		-0.655977	0.0422168	$	$
EC586256_at	(Q9FN13) Gb|AAF67766.1 (At5g67390) (Hypothetical protein At5g67390) (Hypothetical protein) (Q9FN13_ARATH)		-0.653619	0.0454512	0.461051	1
EC589270_at	(Q9SLQ8) Oxygen-evolving enhancer protein 2, chloroplast precursor (OEE2) (23 kDa subunit of oxygen evolving system of photosystem II) (OEC 23 kDa subunit) (23 kDa thylakoid membrane protein) (OEC23) (PSBP_CUCSA)		-0.653291	0.0459198	0.0620731	1
CF349455_at	(O48666) Squalene synthase (EC 2.5.1.21) (O48666_PANGI)		-0.651861	0.0480162	-0.370114	1
BQ106342_at	(Q9LRR8) Arabidopsis thaliana genomic DNA, chromosome 3, P1 clone:MOA2 (At3g14430) (Hypothetical protein) (Q9LRR8_ARATH)		0.652949	0.0464127	-0.0558629	1
BQ106167_a_at	(Q43019) Nonspecific lipid-transfer protein 3 precursor (LTP 3) (NLTP3_PRUDU)		0.653033	0.046292	0.13535	1
EC586780_at	(Q93YP9) Similar to integral membrane protein (Q93YP9_ARATH)		0.653491	0.0456334	-0.267392	1
BI978318_at	(Q9SCJ4) Kinesin-like protein (Q9SCJ4_ARATH)		0.654	0.0449128	0.45412	1
EC586477_at	(Q8GRS3) Hypothetical protein OJ1477_F01.109 (Hypothetical protein P0047B07.130) (Q8GRS3_ORYSA)		0.654936	0.0436162	-0.164896	1
BQ105849_at	(Q2HW33) Protein phosphatase 2C-like (Q2HW33_MEDTR)		0.658357	0.0391747	-0.239089	1
BI978236_at	0		0.658729	0.0387182	0.572636	1
BQ104856_at	(Q1S2A8) Remorin, C-terminal region, putative (Q1S2A8_MEDTR)		0.659058	0.0383202	0.156103	1
BI978254_at	(Q2I310) RNA recognition motif-containing protein (Q2I310_9ROSI)		0.659855	0.0373696	-0.194394	1
BI977451_a_at	(Q9SF89) F8A24.8 protein (Q9SF89_ARATH)		0.665648	0.0311068	-0.474803	1
AF394913_at	Rosa hybrid cultivar photoregulatory zinc-finger protein COP1 mRNA, complete cds.		0.667639	0.0291961	0.263277	1
EC586683_at	0		0.667639	0.0291956	0.0464126	1
BI978170_at	(Q9ZRV8) Hypothetical protein (Q9ZRV8_CICAR)		0.672196	0.025237	0.54193	1
EC586726_at	(Q9FLM8) Similarity to metallothionein-I gene transcription activator (DNA directed RNA polymerase II polypeptide K) (Hypothetical protein At5g41010) (Q9FLM8_ARATH)		0.675901	0.022402	-0.359495	1
BI978279_at	(Q1S1A5) CD9/CD37/CD63 antigen (Q1S1A5_MEDTR)		0.677613	0.0211977	0.125769	1
BQ106315_at	0		0.678794	0.0204034	0.301182	1
EC588188_at	0		0.681877	0.0184613	-0.440164	1
BQ106028_at	(Q6RC06) Serine/threonine protein kinase (Q6RC06_PEA)		0.68197	0.0184061	-0.297408	1
BI977792_at	0		0.682676	0.0179883	-0.00716079	1
BQ105744_at	(Q8GT20) Benzoyl coenzyme A: benzyl alcohol benzoyl transferase (Q8GT20_TOBAC)		0.683864	0.0173054	0.200446	1
EC588391_at	(Q5XVE2) Hypothetical protein (Q5XVE2_ARATH)		0.686011	0.016134	-0.335471	1
CF349800_at	(Q9C7Q4) Hypothetical protein F15D2.5 (Q9C7Q4_ARATH)		0.68644	0.0159093	0.216462	1
EC586327_at	(Q9LM14) F16L1.9 protein (Q9LM14_ARATH)		0.688456	0.0148931	-0.146399	1
EC588087_at	(Q2HTS7) Hypothetical protein (Q2HTS7_MEDTR)		0.689651	0.0143201	-0.442113	1
EC587043_at	0		0.690595	0.0138826	-0.649039	0.171264
EC589352_at	(Q1S265) Hypothetical protein (Q1S265_MEDTR)		0.691971	0.0132682	0.244523	1
BI977954_at	(O49962) LMW heat shock protein (O49962_FRAAN)		0.694147	0.0123487	0.580136	1
EC587470_at	(Q2LMD9) MYB91 (Q2LMD9_MALDO)		0.695262	0.0119016	-0.0546626	1
BI977461_at	0		0.695517	0.0118015	-0.136466	1
EC588222_at	(Q1T631) MT-A70 (Q1T631_MEDTR)		0.69604	0.0115989	-0.351883	1
EC586851_at	0		0.696111	0.0115718	0.489917	1
BI978815_at	(Q9FKK1) Arabidopsis thaliana genomic DNA, chromosome 5, P1 clone:MUF9 (Hypothetical protein At5g60460) (Protein transport protein subunit-like) (Q9FKK1_ARATH)		0.697985	0.0108743	-0.334237	1
EC587761_at	(Q1SW57) HEC/Ndc80p (Q1SW57_MEDTR)		0.699203	0.010443	-0.193455	1
EC586028_at	(Q9SNV1) Cyclin D3a (Fragment) (Q9SNV1_ANTMA)		0.700344	0.0100536	-0.441785	1
EC586832_at	(Q9FQZ6) Avr9/Cf-9 rapidly elicited protein 146 (Q9FQZ6_TOBAC)		0.700783	0.00990768	-0.107144	1
EC587893_at	0		0.703147	0.00915558	0.262183	1
EC586048_at	(Q1S889) CAMP response element binding (CREB) protein (Q1S889_MEDTR)		0.704178	0.00884523	0.349097	1
BI978725_at	(Q94B82) Hypothetical protein T5C23.170 (Q94B82_ARATH)		0.706458	0.00819399	-0.394177	1
EC589855_at	0		0.709902	0.00729712	-0.436828	1
BI978567_at	(Q6PV94) Thioredoxin (Q6PV94_SOYBN)		0.711155	0.0069947	0.351154	1
EC589821_at	(P50533) Structural maintenance of chromosome 2 (Chromosome-associated protein E) (Chromosome assembly protein XCAP-E) (SMC2_XENLA)		0.718371	0.0054749	0.00298269	1
BQ105514_at	0		0.719102	0.00533996	-0.0187329	1
EC588241_at	0		0.724079	0.00450304	0.762796	0.00603499
D85102_at	#N/A		0.725692	0.00425989	0.218492	1
EC589878_at	(Q940X6) Anaphase promoting complex subunit 11 (Q940X6_ARATH)		0.725703	0.00425831	-0.134745	1
EC586530_at	(Q93VS5) AT4g18900/F13C5_70 (Hypothetical protein At4g18905) (Q93VS5_ARATH)		0.728508	0.00386557	-0.634451	0.253795
BQ105717_at	(Q2HW67) Sterol desaturase (Q2HW67_MEDTR)		0.730024	0.00366811	-0.47184	1
BI977820_at	(Q7XT99) OSJNBa0008A08.11 protein (OSJNBa0032I19.2 protein) (Q7XT99_ORYSA)		0.730431	0.00361679	0.300927	1
EC587488_at	(Q9LLQ7) Phosphatidic acid phosphatase alpha (EC 3.1.3.4) (Q9LLQ7_VIGUN)		0.731741	0.00374236	1.09132	2.32723e-08
BI977348_at	(Q94AQ7) Hypothetical protein At5g11280 (Q94AQ7_ARATH)		0.731988	0.00342658	-0.472878	1
CF349854_a_at	(Q8LMQ4) Hypothetical protein OSJNBa0011L14.7 (Q8LMQ4_ORYSA)		0.733027	0.00330517	-0.410064	1
BI978416_at	(Q1S3D5) Plant lipid transfer/seed storage/trypsin-alpha amylase inhibitor (Q1S3D5_MEDTR)		0.734041	0.00319068	0.509431	1
BQ104911_at	(Q3HRX2) Meloidogyne-induced giant cell protein-like protein (Q3HRX2_SOLTU)		0.735851	0.00299562	0.868153	0.000174741
BQ105848_at	(Q9M598) Protein kinase MK5 (Q9M598_MESCR)		0.736434	0.0029353	0.468379	1
BI978587_at	(Q76E23) Eukaryotic translation initiation factor 4G (Q76E23_ARATH)		0.736989	0.00287897	-0.0930059	1
BQ106428_at	0		0.738933	0.00268972	0.162892	1
BQ106680_at	0		0.741222	0.00248222	0.480465	1
EC587392_at	(Q8S342) Putative anthocyanidine rhamnosyl-transferase (Q8S342_CAPAN)		0.741301	0.00247537	-0.449423	1
BQ104825_a_at	(Q45HK7) Lipoxygenase LOX1 (EC 1.13.11.12) (Q45HK7_POPDE)		0.744868	0.00218328	0.0439225	1
EC588886_at	0		0.745032	0.00217061	0.312882	1
EC586033_at	(Q9LXJ8) Putative RNA-binding protein (Q9LXJ8_ARATH)		0.745167	0.00216036	-0.199187	1
BQ104892_at	(Q99089) Common plant regulatory factor CPRF-1 (CPRF1_PETCR)		0.747078	0.00201927	1.43987	0
BI978967_at	(Q6Z2K3) Putative Avr9/Cf-9 rapidly elicited protein 276 (Q6Z2K3_ORYSA)		0.74819	0.0019413	-0.0409954	1
CF349572_at	(Q84QD7) Avr9/Cf-9 rapidly elicited protein 276 (Q84QD7_TOBAC)		0.751374	0.0017338	0.00747325	1
EC587416_at	(Q8RWE3) Hypothetical protein At2g30700 (Q8RWE3_ARATH)		0.752408	0.00167115	$	$
BQ106469_at	(Q9SKX5) Putative amine oxidase 1 (Q9SKX5_ARATH)		0.752822	0.00164673	0.343161	1
EC586086_at	0		0.754408	0.00155617	0.0217233	1
EC587261_at	(Q5D7Y2) Leucoanthocyanidin reductase 1 (Q5D7Y2_MALDO)		0.755088	0.0015188	0.151492	1
BI978948_at	(Q9SLK2) F20D21.14 protein (At1g54320/F20D21_50) (Q9SLK2_ARATH)		0.755196	0.00151296	-0.0179217	1
CF349423_a_at	0		0.757816	0.00137752	-0.551499	1
BI977331_at	0		0.757852	0.00137571	$	$
BQ106470_at	(Q2XTF0) Polyubiquitin-like (Q2XTF0_SOLTU)		0.759939	0.0012764	-0.11483	1
EC586218_at	(Q1SH90) Rapid ALkalinization Factor (Q1SH90_MEDTR)		0.760673	0.00124314	-0.0520034	1
EC587068_at	(Q7XQA5) Uracil-DNA glycosylase (Q7XQA5_ORYSA)		0.762031	0.00118384	-0.271408	1
BI978820_at	0		0.767051	0.000987363	0.144116	1
18SrRNA-2_at	#N/A		0.769358	0.000908017	-0.397651	1
EC589218_at	0		0.769358	0.000908007	$	$
BQ105121_at	0		0.772811	0.000800628	-0.51314	1
BI977321_at	(Q2HVA3) Hypothetical protein (Q2HVA3_MEDTR)		0.773128	0.000791431	-0.104548	1
BQ106511_at	(Q8L737) Hypothetical protein (Q8L737_ARATH)		0.77338	0.000784161	-0.0899686	1
CF349762_at	(Q93YU8) Putative bZIP protein (Q93YU8_ARATH)		0.773719	0.000774527	-0.187115	1
EC588294_at	(Q1S0D0) Glyoxalase/bleomycin resistance protein/dioxygenase (Q1S0D0_MEDTR)		0.77429	0.000758506	1.18913	2.52793e-10
EC589146_at	(Q9FYG2) Calmodulin-binding transcription activator 4 (Signal-responsive protein 5) (Ethylene-induced calmodulin-binding protein d) (EICBP.d) (Ethylene-induced calmodulin-binding protein 4) (EICBP4) (AtFIN21) (CMTA4_ARATH)		0.775287	0.000731317	-0.0586374	1
EC586125_at	(Q9FQL9) Cytochrome P450 (Q9FQL9_PEA)		0.775488	0.000725957	-0.486993	1
BQ104775_at	(O22196) Hypothetical protein At2g40820 (O22196_ARATH)		0.778042	0.00066102	$	$
EC586168_at	(O82062) 39 kDa EF-Hand containing protein (O82062_SOLTU)		0.781626	0.000579275	0.468435	1
EC589088_at	(Q9MBA3) Cell cycle checkpoint protein RAD17 (AtRAD17) (Radiation sensitive 17) (RAD17_ARATH)		0.78163	0.000579196	-0.137782	1
BQ104502_at	(Q8VYT1) Hypothetical protein At1g66900 (Q8VYT1_ARATH)		0.786636	0.000481205	0.00907515	1
EC589453_at	(Q2HT27) Cupredoxin (Q2HT27_MEDTR)		0.792482	0.00038703	-0.39169	1
BI978065_at	(Q45TX6) Starch branching enzyme I (Q45TX6_MALDO)		0.799515	0.000297206	-0.00441144	1
BQ104864_at	(Q38757) Laccase (EC 1.10.3.2) (Q38757_ACEPS)		0.800273	0.000288829	-1.59045	0
EC586618_at	0		0.80086	0.000282503	-0.0775466	1
BQ105757_at	(O82317) Hypothetical protein At2g25800 (O82317_ARATH)		0.800964	0.000281389	0.0985747	1
EC587129_at	0		0.802046	0.000270122	-0.483507	1
EC587044_at	0		0.808585	0.000210744	0.168125	1
EC588897_at	(Q38757) Laccase (EC 1.10.3.2) (Q38757_ACEPS)		0.814252	0.000169691	0.119524	1
CF349636_at	(Q9ATD1) GHMYB9 (Q9ATD1_GOSHI)		0.815358	0.000162639	0.216842	1
BI977805_at	(Q84LI7) Polygalacturonase-like protein (Q84LI7_FRAAN)		0.821131	0.0001302	0.386233	1
EC586230_at	(Q9SDT2) Chlorophyll a/b-binding protein (Q9SDT2_DAUCA)		0.822364	0.000124135	0.595634	0.694943
BI978769_at	(Q39416) Integral membrane protein (Q39416_BETVU)		0.827295	0.000102506	-0.278304	1
BI978077_at	(Q9SVF8) Hypothetical protein F22I13.40 (Q9SVF8_ARATH)		0.837504	6.87238e-05	-0.275624	1
EC589693_at	(Q7EYE2) WD-40 repeat protein-like (Q7EYE2_ORYSA)		0.839416	6.37322e-05	0.0368149	1
CF349425_at	(Q2VEU3) Dehydration-responsive element binding protein 3 (Q2VEU3_SOYBN)		0.841852	5.78832e-05	1.10051	1.54565e-08
BI978409_a_at	0		0.844575	5.19605e-05	0.745323	0.0104194
BQ104459_a_at	(Q8W541) Small heat shock protein (Q8W541_9FABA)		0.852633	3.76779e-05	0.205396	1
EC589714_at	0		0.852854	3.73455e-05	0.5579	1
BQ105200_at	(Q6L8U0) Auxin response factor 4 (Q6L8U0_CUCSA)		0.853348	3.66145e-05	0.414401	1
BI977444_at	(Q2PYY3) Transporter-like protein (Q2PYY3_SOLTU)		0.854482	3.49858e-05	-0.450291	1
CF349741_at	(Q6X5R6) Lipoxygenase (Fragment) (Q6X5R6_9SOLA)		0.855917	3.30256e-05	-0.0366133	1
EC587551_at	0		0.856762	3.19214e-05	0.598224	0.65091
EC589711_at	(O22848) Putative membrane transporter (O22848_ARATH)		0.859826	2.82126e-05	0.300449	1
EC587659_at	0		0.861313	2.65671e-05	-0.308125	1
BQ106015_at	(Q1SAY6) Lipolytic enzyme, G-D-S-L (Q1SAY6_MEDTR)		0.861828	2.60186e-05	-0.121299	1
BI978833_at	(Q9LXT4) Hypothetical protein T20N10_20 (Hypothetical protein At3g58670) (Hypothetical protein) (Q9LXT4_ARATH)		0.867077	2.10264e-05	0.0458357	1
EC586910_at	(Q1SBU5) F23N19.16 (Plant lipid transfer protein/Par allergen) (Q1SBU5_MEDTR)		0.867189	2.09308e-05	0.24887	1
BQ104938_at	(Q1RV55) Hypothetical protein (At2g47485) (Q1RV55_MEDTR)		0.869184	1.92963e-05	-0.165797	1
EC587294_at	(Q9M9S1) F14L17.20 protein (Q9M9S1_ARATH)		0.874269	1.56719e-05	0.157938	1
EC589366_at	0		0.881276	1.17435e-05	0.270475	1
EC588779_at	0		0.881348	1.17082e-05	$	$
EC587522_at	(Q3LHL3) MYB-CC type transfactor (Q3LHL3_SOLTU)		0.88144	1.16641e-05	-0.393416	1
EC586349_at	(Q4A2S9) Putative membrane protein precursor (Q4A2S9_9PHYC)		0.882598	1.11186e-05	-0.0226513	1
EC587798_at	0		0.883494	1.07131e-05	0.331332	1
BQ104415_at	0		0.885255	9.95875e-06	$	$
EC589942_at	0		0.886097	9.61638e-06	-0.414204	1
EC589226_at	0		0.886888	9.30555e-06	-0.260552	1
CF349318_at	(Q9SZB5) Hypothetical protein F17M5.140 (Hypothetical protein AT4g33380) (Q9SZB5_ARATH)		0.887613	9.02902e-06	-0.486862	1
EC589451_at	(Q9ZV57) Hypothetical protein At2g32280 (Q9ZV57_ARATH)		0.887682	9.00296e-06	-0.121437	1
BQ106643_at	(Q2V3Y4) Protein At3g04910 (Q2V3Y4_ARATH)		0.891518	7.67171e-06	0.3853	1
EC589518_at	(Q946K0) IAA amidohydrolase (IAA-amino acid hydrolase) (Q946K0_ARASU)		0.895845	6.40007e-06	0.048533	1
EC586827_at	0		0.896079	6.33726e-06	-0.329381	1
BI977949_at	(Q5UL09) Anthocyanidin synthase (Q5UL09_FRAAN)		0.89635	6.2657e-06	0.0823764	1
BQ106671_at	(Q2HSI2) Protein kinase (Q2HSI2_MEDTR)		0.897592	5.94681e-06	0.0713403	1
EC586812_at	(Q58A16) Hypothetical protein 7E10 (Fragment) (Q58A16_CUCME)		0.908682	3.71961e-06	0.412022	1
BQ103912_at	0		0.909046	3.66244e-06	0.433514	1
EC588476_at	(Q5YJM9) Hypothetical protein (Fragment) (Q5YJM9_HYAOR)		0.919335	2.35768e-06	0.0429071	1
EC586424_at	(P56798) Chloroplast 30S ribosomal protein S3 (RR3_ARATH)		0.921419	2.15517e-06	-0.0671835	1
BI978467_at	(Q2QWU3) Expressed protein (Q2QWU3_ORYSA)		0.923623	1.95953e-06	$	$
BQ104001_at	0		0.928576	1.58097e-06	0.139388	1
EC589877_at	(Q2HTP6) Leucine-rich repeat, plant specific (Q2HTP6_MEDTR)		0.929553	1.51524e-06	0.730426	0.0164444
BI977408_at	(Q8LPT2) At1g10410/F14N23_31 (Q8LPT2_ARATH)		0.93059	1.44838e-06	0.302187	1
Ro26SrRNA-1_at	#N/A		0.939035	1.00115e-06	-0.362168	1
EC587689_at	(Q94JT5) AT4g35220/F23E12_220 (Hypothetical protein) (Q94JT5_ARATH)		0.94133	9.05092e-07	0.0970662	1
BQ105199_at	0		0.941468	8.99604e-07	0.261079	1
BI978837_at	(Q9SW70) Stress-related protein (SRP_VITRI)		0.943296	8.29957e-07	0.941798	1.13876e-05
EC589818_at	(Q9AR93) Putative calmodulin-related protein (Q9AR93_MEDSA)		0.943749	8.13559e-07	1.26926	4.51417e-12
EC589558_a_at	(Q9LIK9) ATP sulfurylase/APS kinase (Hypothetical protein) (Putative ATP sulfurylase) (AT3g22890/F5N5_6) (Q9LIK9_ARATH)		0.946811	7.1058e-07	0.779112	0.00358592
EC587603_at	(Q8L9M2) Hypothetical protein (Q8L9M2_ARATH)		0.950399	6.06062e-07	-0.0448129	1
BQ104871_at	0		0.967644	2.79832e-07	0.372733	1
RoAGL20_at	(Q7Y137) POPTM (Q7Y137) MADS-box protein PTM5		0.971354	2.36565e-07	0.135003	1
BI977764_at	0		0.980202	1.58082e-07	0.100362	1
EC586260_at	0		0.986442	1.18713e-07	0.88637	9.06859e-05
BQ105867_at	(Q9XEL4) Glycine-rich RNA-binding protein (Q9XEL4_PICGL)		0.998989	6.63898e-08	-0.788573	0.00263928
EC589403_at	0		1.00162	5.87327e-08	0.287983	1
BI977902_at	0		1.00567	4.85773e-08	-0.824009	0.000812021
EC587138_a_at	(Q9C5K8) Hypothetical protein At5g20900 (Q9C5K8_ARATH)		1.00911	4.13353e-08	0.427848	1
EC586384_at	(Q9LUV2) Putative Pop3 protein (POP3_ARATH)		1.01176	3.64773e-08	0.119506	1
BI977621_a_at	(Q8L5J6) Expansin 3 (Q8L5J6_MALDO)		1.01247	3.52767e-08	0.983875	2.17658e-06
BI978527_at	(Q60D17) Hypothetical protein PGEC475B22.6 (Q60D17_SOLDE)		1.01427	3.24007e-08	-0.398525	1
BQ105429_at	(Q941A7) AT4g20760/F21C20_110 (Q941A7_ARATH)		1.01964	2.51152e-08	-0.198564	1
EC587011_at	(Q8S0F0) Putative FH protein NFH2 (Q8S0F0_ORYSA)		1.02631	1.82781e-08	-0.124371	1
EC586043_at	(Q2LME9) MYB11 (Q2LME9_MALDO)		1.0282	1.66928e-08	-0.204196	1
EC589680_at	(Q8LF88) Hypothetical protein (Q8LF88_ARATH)		1.0317	1.41165e-08	0.084748	1
EC586793_at	(Q9AXP7) PnFL-2 (Q9AXP7_IPONI)		1.03833	1.02536e-08	1.01019	7.46529e-07
EC586198_a_at	(Q1S265) Hypothetical protein (Q1S265_MEDTR)		1.04029	9.32532e-09	0.257816	1
BQ106644_at	(Q3E848) Protein At5g67480 (Q3E848_ARATH)		1.06481	2.80509e-09	0.356106	1
CF349831_at	(Q6ETM9) Putative CBL-interacting protein kinase (Q6ETM9_ORYSA)		1.07052	2.11166e-09	0.362566	1
EC586300_at	(Q2HUE9) Zinc finger, Dof-type (Q2HUE9_MEDTR)		1.07646	1.57008e-09	0.303974	1
EC586609_at	(Q949S3) Hypothetical protein At3g42725 (Q949S3_ARATH)		1.08146	1.22185e-09	0.649814	0.167687
BI978530_at	(Q1RTH6) Hypothetical protein (Zinc finger, RING-type) (Q1RTH6_MEDTR)		1.08551	9.96105e-10	-0.553708	1
BI977654_at	0		1.09551	5.99282e-10	0.492192	1
EC589034_a_at	(Q8L8A5) GRF1-interacting factor 1 (Hypothetical protein At5g28640) (Q8L8A5_ARATH)		1.09818	5.2336e-10	-0.0100255	1
BQ103917_at	(Q9FHE4) Arabidopsis thaliana genomic DNA, chromosome 5, TAC clone:K17O22 (At5g45100/K17O22_9) (Q9FHE4_ARATH)		1.10597	3.51269e-10	-0.501554	1
BI977593_at	0		1.10617	3.47219e-10	0.388712	1
BQ106293_at	(Q9FLN0) GDSL-motif lipase/hydrolase-like protein (Q9FLN0_ARATH)		1.11209	2.56112e-10	0.228708	1
EC588136_at	0		1.11261	2.49026e-10	0.370758	1
EC587442_at	(Q4VZQ1) Ribosomal protein S16 (Q4VZQ1_CUCSA)		1.12002	1.70067e-10	0.382612	1
EC589826_a_at	(Q1RXY1) Hypothetical protein (Q1RXY1_MEDTR)		1.12044	1.66017e-10	-0.410951	1
BI978949_at	(Q9FX61) T6J4.11 protein (Hypothetical protein At1g13360) (Q9FX61_ARATH)		1.12073	1.63993e-10	-0.165281	1
BQ106517_at	0		1.12989	1.0123e-10	0.0356217	1
BI978629_at	(Q9SWP6) Hypersensitive reaction associated Ca2+-binding protein (Q9SWP6_PHAVU)		1.13976	6.07381e-11	0.285542	1
EC586878_at	0		1.13989	5.97258e-11	0.0692076	1
EC586116_at	0		1.14319	5.06151e-11	0.335795	1
BQ105587_at	0		1.14848	3.74552e-11	0.610554	0.475043
BQ106400_at	(Q9LDU3) Arabidopsis thaliana genomic DNA, chromosome 3, P1 clone: MJK13 (Hypothetical protein At3g15430) (MJK13.9 protein) (Q9LDU3_ARATH)		1.154	2.83444e-11	0.454135	1
BQ103857_at	0		1.16284	1.72091e-11	-0.765482	0.00554321
EC589364_at	(Q9LU76) Gb|AAF04433.1 (Q9LU76_ARATH)		1.17102	1.11353e-11	0.0149742	1
CF349849_a_at	(Q1T6U6) Hypothetical protein (Q1T6U6_MEDTR)		1.17172	1.11353e-11	-0.049425	1
EC586177_at	(Q6Q2Z9) Phosphoenolpyruvate carboxylase (EC 4.1.1.31) (Q6Q2Z9_SOYBN)		1.18889	4.04921e-12	0.0560035	1
EC589819_a_at	(Q56X07) Putative myo-inositol 1-phosphate synthase (Q56X07_ARATH)		1.19088	4.04921e-12	0.403862	1
EC588783_at	(Q9LUC1) Arabidopsis thaliana genomic DNA, chromosome 3, P1 clone: MIE1 (Q9LUC1_ARATH)		1.19288	3.0369e-12	-0.311594	1
BQ106090_at	(Q8GVP6) Putative ATP/GTP-binding protein (Q8GVP6_ORYSA)		1.19374	3.0369e-12	0.508026	1
EC589027_at	(Q9S836) Auxin transporter-like protein 2 (AUX1-like protein 2) (LAX2_ARATH)		1.19993	2.0246e-12	-0.153366	1
BQ106576_at	(Q4VUC5) Phosphosulfolactate synthase-related protein (Q4VUC5_LYCES)		1.21298	1.0123e-12	0.0846849	1
BQ105401_at	(Q5CAZ5) UDP-xylose phenolic glycosyltransferase (Q5CAZ5_LYCES)		1.21525	1.0123e-12	0.231697	1
BQ106287_at	0		1.22059	1.0123e-12	0.0564859	1
EC588543_at	(Q8L7A8) Phosphoethanolamine N-methyltransferase, putative (Q8L7A8_ARATH)		1.22481	1.0123e-12	0.552436	1
BI977504_at	0		1.23843	0	0.550263	1
EC588122_at	(Q9MTN7) Photosystem I P700 chlorophyll a apoprotein A2 (PsaB) (PSI-B) (PSAB_OENHO)		1.24174	0	0.834987	0.000558092
BI977241_at	0		1.24704	0	-0.531278	1
BQ105604_at	(Q9SKA3) Highly similar to phosphoribosylanthranilate transferase (Q9SKA3_ARATH)		1.25556	0	-0.0211898	1
BQ105050_at	0		1.25626	0	-0.263361	1
BQ104768_a_at	(Q9LDC0) 42 kDa peptidyl-prolyl isomerase (EC 5.2.1.8) (Peptidyl-prolyl cis-trans isomerase) (PPIase) (Rotamase) (Protein TWISTED DWARF1) (Protein ULTRACURVATA2) (FKB42_ARATH)		1.26212	0	-0.11044	1
EC589953_at	(Q9MTN4) Hypothetical 8.4 kDa protein in ycf9-trnS intergenic region (ORF75) (YCX4_OENHO)		1.26741	0	0.28197	1
BQ104928_at	(Q8LER0) Hypothetical protein (Q8LER0_ARATH)		1.27045	0	-0.240778	1
BI978732_at	(P32293) Auxin-induced protein 22A (Indole-3-acetic acid-induced protein ARG3) (AX22A_PHAAU)		1.27488	0	1.2755	3.61133e-12
EC586623_at	(Q5Q0J3) Hypothetical protein (Q5Q0J3_ARATH)		1.28207	0	-0.672912	0.0884202
BQ106726_at	(Q9LJX0) Multidrug resistance protein 11 (P-glycoprotein 19) (MDR11_ARATH)		1.28268	0	-0.0728753	1
EC588171_at	(Q1SZF1) Allergen V5/Tpx-1 related (Q1SZF1_MEDTR)		1.28716	0	0.787014	0.00277671
EC588196_at	0		1.28814	0	0.914537	3.20686e-05
EC587916_at	(Q5NAC0) Putative 3' exoribonuclease (Q5NAC0_ORYSA)		1.30394	0	0.221667	1
EC587842_at	(Q1SF87) Pathogenesis-related transcriptional factor and ERF (Q1SF87_MEDTR)		1.30803	0	-0.406258	1
BQ104138_at	0		1.31411	0	-0.103882	1
EC587075_at	0		1.32026	0	-0.400459	1
EC587414_at	0		1.32078	0	0.317194	1
EC587434_at	0		1.32915	0	-0.0966027	1
BQ106309_at	0		1.34505	0	0.365945	1
BQ105330_at	0		1.34743	0	0.174188	1
EC586690_at	(Q2QXK7) F-box domain, putative (Q2QXK7_ORYSA)		1.36497	0	-0.0207166	1
EC587486_at	0		1.37878	0	-0.349155	1
BQ104065_at	0		1.38825	0	0.0857293	1
EC586179_at	(Q9S7U0) Inositol-3-phosphate synthase (EC 5.5.1.4) (Myo-inositol-1-phosphate synthase) (MI-1-P synthase) (IPS) (INO1_WHEAT)		1.39307	0	0.671579	0.0917977
BQ104361_at	(Q650W6) Putative nucleic acid-binding protein (Q650W6_ORYSA)		1.40133	0	-0.286887	1
EC587878_at	(Q9M6E0) DNA-binding protein 4 (Fragment) (Q9M6E0_TOBAC)		1.40444	0	-0.33653	1
CF349391_at	0		1.40492	0	0.11222	1
EC587851_at	(Q7XUC9) OSJNBa0088A01.17 protein (Histone H4) (Hypothetical protein OJ1263H11.10) (Q7XUC9_ORYSA)		1.41348	0	0.379075	1
EC587742_at	0		1.41983	0	-0.374468	1
BQ106068_at	(Q9FEB5) PTPKIS1 protein (Q9FEB5_ARATH)		1.42084	0	-0.684273	0.0640617
CF349660_at	(Q4JEZ1) Sialyltransferase-like protein (Glycosyl transferase, family 29; Immunoglobulin/major histocompatibility complex) (Q4JEZ1_MEDTR)		1.42205	0	0.0539688	1
BQ104878_at	0		1.42817	0	0.0335566	1
EC587205_at	0		1.44565	0	0.0581934	1
BQ104321_at	(Q84WI7) Expressed protein (Q84WI7_ARATH)		1.4597	0	2.2022	0
CF349582_at	(Q2HW64) Sterol desaturase (Q2HW64_MEDTR)		1.45989	0	-0.643216	0.200572
EC588975_at	0		1.47515	0	-0.234317	1
BQ104100_at	0		1.48914	0	1.03298	2.89254e-07
BQ105796_at	0		1.48945	0	0.148853	1
EC587457_at	(Q1RZM3) Hypothetical protein (Q1RZM3_MEDTR)		1.49352	0	0.42725	1
CF349604_at	(Q1SW07) Ubiquitin-associated (Q1SW07_MEDTR)		1.49785	0	0.147693	1
EC588145_at	(Q1RYP1) Hypothetical protein (Q1RYP1_MEDTR)		1.50032	0	-0.145892	1
EC589388_at	(Q1SHH7) Auxin responsive SAUR protein (Q1SHH7_MEDTR)		1.5156	0	0.467687	1
BI978310_at	0		1.52313	0	-0.0471657	1
EC586298_at	0		1.52342	0	0.111315	1
EC589479_at	0		1.52435	0	-0.0790194	1
BI978972_a_at	0		1.53154	0	$	$
BQ104621_at	(Q9SZR1) Putative calcium-transporting ATPase 10, plasma membrane-type (EC 3.6.3.8) (Ca(2+)-ATPase isoform 10) (ACA10_ARATH)		1.53883	0	-0.285479	1
BI978946_at	(Q93Z01) AT5g58730/mzn1_180 (Hypothetical protein) (Q93Z01_ARATH)		1.547	0	-0.172702	1
CF349921_at	(Q9C5K4) Putative kinase (Q9C5K4_ARATH)		1.60428	0	0.149576	1
EC587150_at	(Q9M0V2) Hypothetical protein AT4g05430 (Q9M0V2_ARATH)		1.61697	0	$	$
EC587945_at	(Q1SUR0) HAD-superfamily hydrolase subfamily IA, variant 3 (Q1SUR0_MEDTR)		1.61967	0	-0.0424985	1
BQ104293_at	0		1.62054	0	-0.957948	6.08334e-06
CF349651_at	(O80959) Similar to latex allergen from Hevea brasiliensis (At2g39220) (Hypothetical protein At2g39220) (Putative patatin protein) (O80959_ARATH)		1.62102	0	0.159614	1
EC587096_at	(Q93ZH2) Nuclear transcription factor Y subunit A-3 (AtNF-YA-3) (Transcriptional activator HAP2C) (NFYA3_ARATH)		1.62265	0	0.489603	1
EC589910_at	(Q5W7C9) Unknow protein (Q5W7C9_ORYSA)		1.62643	0	$	$
EC586853_at	(Q1S265) Hypothetical protein (Q1S265_MEDTR)		1.62752	0	0.378872	1
EC586143_at	(Q5D1M4) Class III HD-Zip protein 3 (Q5D1M4_POPTR)		1.64206	0	$	$
Ro26SrRNA-2_at	#N/A		1.64484	0	-1.06035	9.01434e-08
EC586273_at	(Q70JE7) PSII K protein (Q70JE7_OLEEU)		1.65349	0	0.846935	0.000369113
EC587779_at	(Q9SKQ3) Putative disease resistance response protein (Q9SKQ3_ARATH)		1.65538	0	-0.082025	1
EC586246_at	(O04892) Cytochrome P450 like_TBP (EC 1.14.14.1) (O04892_TOBAC)		1.65838	0	-0.843208	0.000420162
EC587085_x_at	0		1.66182	0	-0.365955	1
EC589717_at	0		1.66217	0	1.30756	9.02833e-13
EC589098_at	(Q9FR44) Phosphoethanolamine N-methyltransferase 1 (EC 2.1.1.103) (PEAMT 1) (AtNMT1) (PEAM1_ARATH)		1.69044	0	0.338459	1
EC586952_at	0		1.69409	0	-0.219919	1
EC588431_at	0		1.72466	0	0.0355617	1
EC587802_at	(Q9FLH0) Putative nuclear matrix constituent protein 1-like protein (NMCP1-like) (NMCP_ARATH)		1.74813	0	0.471497	1
EC586464_at	(Q5Z916) Putative proline-rich protein APG (Q5Z916_ORYSA)		1.78852	0	2.05904	0
EC589101_at	0		1.81982	0	-0.543386	1
BI978115_at	(Q84W81) Hypothetical protein At5g49800 (Q84W81_ARATH)		1.84859	0	-0.56557	1
BI978499_at	(Q8MFF3) Maturase (Q8MFF3_9ROSA)		1.8755	0	0.269105	1
EC587103_at	(Q1S7U1) Tetratricopeptide-like helical (Q1S7U1_MEDTR)		1.88649	0	-0.319104	1
BQ104894_at	(Q2HVR9) Helix-loop-helix DNA-binding (Q2HVR9_MEDTR)		1.90325	0	0.205992	1
EC587474_at	(Q2L910) NAD(P)H-quinone oxidoreductase (Q2L910_GOSHI)		1.9229	0	-0.688984	0.0559665
BQ104959_at	(Q9FYF7) Protein At1g67360 (Y1736_ARATH)		1.95614	0	0.0822519	1
BQ105946_a_at	(Q6I666) Cytochrome P450 like_TBP (Q6I666_CITLA)		2.00232	0	-0.800139	0.00180597
EC588053_at	0		2.0212	0	-0.346684	1
RoAP1a_at	(Q283Q1) MALDO (Q283Q1) MdMads2.1 protein		2.06081	0	0.882857	0.000103016
BQ104216_at	(Q9CAV6) Putative mitogen activated protein kinase kinase; 49861-46888 (Ser/Thr kinase) (Q9CAV6_ARATH)		2.1259	0	0.639059	0.224344
BQ105108_a_at	(O65744) GDP dissociation inhibitor (O65744_CICAR)		2.1321	0	0.172264	1
BQ105127_a_at	(Q708X5) Leucine rich repeat protein precursor (Q708X5_CICAR)		2.13709	0	0.292198	1
EC587706_at	(Q49KT8) Ribosomal protein S7 (Q49KT8_EUCGG)		2.16986	0	-0.518276	1
AB086105_at	Rosa chinensis var. spontanea RcOMT3 mRNA for caffeic acid O-methyltransferase, complete cds.		2.20459	0	-0.266998	1
EC586366_at	0		2.27336	0	-0.974923	3.11306e-06
EC587399_at	(Q1RUX8) Helix-loop-helix DNA-binding domain, putative (Q1RUX8_MEDTR)		2.29555	0	-0.237733	1
EC586240_at	(Q1T1A3) SAM dependent carboxyl methyltransferase (Q1T1A3_MEDTR)		2.30283	0	-0.715617	0.025667
BQ104114_at	(Q8L5Q4) Putative adenosine kinase (EC 2.7.1.20) (Fragment) (Q8L5Q4_CICAR)		2.34902	0	0.141113	1
BQ104205_at	0		2.37957	0	-0.660412	0.125332
EC586133_at	0		2.41037	0	0.0247175	1
EC589493_at	(Q2UVD9) PSII cytochrome b559 8kDa subunit (Fragment) (Q2UVD9_NICGU)		2.45602	0	0.479803	1
Ro18S_at	(Q3LVI1) TO71-3 (Fragment)		2.5329	0	$	$
BQ103904_at	(Q41696) Cysteine protease precursor (Q41696_VICSA)		2.55228	0	0.204735	1
RoAP1b_at	(Q2XUP6) 9ROSA (Q2XUP6) MADS-box protein		2.57575	0	-1.67783	0
EC588305_at	0		2.64379	0	0.289212	1
EC588896_x_at	0		2.66609	0	-1.43371	0
BQ105462_at	0		2.75779	0	-0.305444	1
EC589651_at	0		2.76429	0	1.39706	0
EC586065_at	(Q6TDS6) Secretory laccase (EC 1.10.3.2) (Q6TDS6_GOSAR)		2.87223	0	0.575363	1
BQ105282_at	(Q8S694) Putative ABC transporter (Q8S694_ORYSA)		3.12475	0	-0.717499	0.0242665
EC589594_at	(Q6Z8F0) Hypothetical protein P0459B01.18 (Q6Z8F0_ORYSA)		3.30684	0	$	$
EC586873_at	(Q42707) Furostanol glycoside 26-O-beta-glucosidase (F26G) (EC 3.2.1.21) (Q42707_9LILI)		3.43675	0	-1.15006	1.60885e-09
EC587846_at	0		3.60467	0	-0.763787	0.00584888
18SrRNA-1_at	#N/A		3.87976	0	$	$
EC587040_at	0		4.28144	0	$	$
