# Supplementary material for: Genomic Approach to Study Floral Development Genes in Rosa sp
Source: PLoS One. 2011 Dec 14;6(12):e28455. doi: 10.1371/journal.pone.0028455 (PMC3237435; doi:10.1371/journal.pone.0028455)
Supplement: Table S4 — List of genes repressed (A) or activated (B) during flower initiation. (XLSX) [file pone.0028455.s005.xlsx]

## Sheet: Suppl_Table 4A
	Table S4A. List of genes repressed during flower initiation		p-value
				0	1e-08	0.05
							1
			Log2 Ratio
				-2.5	-1.5	-1	non diff		1	1.5	2.5
							0
		Rosa x wichurana				“Félicité et Perpétue”
		VM1/VM2		VM2/FM		VM1/VM2		VM2/FM
Gene	annotation	Rat	Pval	Rat	Pval	Rat	Pval	Rat	Pval
EC586307_at	0	-2.76791	0	-0.953359	1.25681e-08	-1.02608	1.84806e-08	-0.710343	0.0300159
BQ104485_at	(Q5NE18) Formate dehydrogenase (EC 1.2.1.2) (Q5NE18_LYCES)	-2.75165	0	1.05341	5.19218e-11	-1.13543	7.59226e-11	$	$
EC589917_at	(Q3T923) Fra a 1 allergen (Fra a 1-A allergen) (Q3T923_FRAAN)	-2.08228	0	-0.337213	1	-4.92723	0	0.199886	1
CF349421_at	(Q7XHM6) Hypothetical protein OSJNBb0095H08.9 (Q7XHM6_ORYSA)	-1.97865	0	1.13179	0	-0.749297	0.00186658	-0.291945	1
CF349812_at	(Q8H7G2) Hypothetical protein (Q8H7G2_ARATH)	-1.96527	0	1.22092	0	-1.00416	5.21528e-08	0.317273	1
EC587235_x_at	0	-1.8131	0	0.757432	0.000128175	-0.837622	6.84054e-05	0.460918	1
EC587845_at	(Q8L5Z1) Hypothetical protein At1g33810 (Q8L5Z1_ARATH)	-1.78554	0	0.0339458	1	-1.64872	0	0.412345	1
CF349438_at	(O81644) Villin-2 (VILI2_ARATH)	-1.77565	0	2.20616	0	-0.865285	2.26154e-05	0.0654735	1
CF349322_at	(Q1RST0) Peptidase S1 and S6, chymotrypsin/Hap; Immunoglobulin/major histocompatibility complex; AAA ATPase, central region (Q1RST0_MEDTR)	-1.75922	0	2.4004	0	-2.10346	0	0.0105958	1
CF349916_at	(Q564G6) Galactomannan galactosyltransferase (Q564G6_9FABA)	-1.71812	0	0.602437	0.0458239	-1.00658	4.65446e-08	-0.237435	1
EC587239_at	0	-1.7113	0	1.57085	0	-1.67966	0	0.355308	1
BQ105944_a_at	(P35100) ATP-dependent Clp protease ATP-binding subunit clpC homolog, chloroplast precursor (CLPC_PEA)	-1.69958	0	1.69077	0	-1.08419	1.06393e-09	-0.126728	1
BQ105308_at	(Q533V0) Phospholipase D alpha (EC 3.1.4.4) (Q533V0_FRAAN)	-1.68527	0	1.8463	0	-0.843469	5.42909e-05	0.308179	1
CF349664_a_at	(Q1S2R3) Gigantea protein (Q1S2R3_MEDTR)	-1.67959	0	-0.127666	1	-1.26986	0	0.16496	1
BI977439_at	(Q8L553) SCARECROW transcriptional regulator-like (Q8L553_ARATH)	-1.66598	0	1.12508	1.01807e-12	-1.29333	0	-0.19363	1
EC586479_at	0	-1.65851	0	1.40285	0	-1.23758	0	-0.243017	1
BQ104603_at	0	-1.6545	0	2.30662	0	-1.19078	4.04921e-12	0.999953	1.13572e-06
EC588955_at	0	-1.61186	0	0.193337	1	-1.00705	4.55353e-08	0.667632	0.102533
BQ106662_at	(O04136) Homeobox protein knotted-1-like 3 (KNAP3) (KNAP3_MALDO)	-1.58056	0	1.09224	5.09037e-12	-1.02106	2.34783e-08	-0.16866	1
CF349422_at	(Q9SWH0) Plasma membrane proton ATPase (Q9SWH0_NICPL)	-1.5261	0	1.5415	0	-1.03213	1.3829e-08	0.125149	1
BQ106489_at	0	-1.52369	0	0.981409	2.84145e-09	-2.2158	0	$	$
EC586088_at	(Q41695) Pectinacetylesterase precursor (Q41695_PHAAU)	-1.47867	0	1.58226	0	-1.31514	0	0.858887	0.000242745
EC588764_at	(Q2HTG1) GTP-binding signal recognition particle SRP54, G-domain (Q2HTG1_MEDTR)	-1.47721	0	1.08941	6.10845e-12	-1.25843	0	-0.366846	1
BI977401_a_at	(Q2AAC8) Cysteine proteinase (Q2AAC8_9ASTR)	-1.45977	0	0.604072	0.0433493	-1.50236	0	0.129114	1
BQ104821_at	(Q2R3E0) Alpha-mannosidase (Q2R3E0_ORYSA)	-1.4594	0	1.42978	0	-0.742657	0.00236008	-0.111595	1
BQ103923_at	(Q84V96) Aldehyde dehydrogenase 1 precursor (EC 1.2.1.3) (Q84V96_LOTCO)	-1.45562	0	0.740618	0.000257667	-1.63587	0	0.579722	1
BQ104041_s_at	0	-1.45389	0	1.97855	0	-1.46738	0	0.43469	1
EC587517_at	(Q71BZ1) Type-B response regulator (Q71BZ1_CATRO)	-1.41914	0	1.58378	0	-0.699717	0.0102658	$	$
EC588090_at	0	-1.41843	0	$	$	-2.18224	0	0.475038	1
BQ105490_at	0	-1.37451	0	1.83043	0	-5.91551	0	-0.843859	0.000410785
BQ103990_at	(Q8RWI9) Hypothetical protein At3g21090 (Q8RWI9_ARATH)	-1.35855	0	1.31724	0	-1.01281	3.47098e-08	-0.261462	1
EC586608_at	0	-1.30448	0	0.914418	9.2433e-08	-0.994534	8.16704e-08	0.37686	1
BI978794_at	(Q05349) Auxin-repressed 12.5 kDa protein (12KD_FRAAN)	-1.30095	0	0.491599	1	-2.61587	0	-0.797908	0.00194387
CF349291_at	(Q9SGU9) F1N19.23 (Similar to O-succinylhomoserine sulfhydrylase) (At1g64660/F1N19_22) (At1g64660) (Q9SGU9_ARATH)	-1.26417	0	0.892834	2.69872e-07	-0.961295	3.72503e-07	0.0105411	1
EC586448_at	(Q94BT2) Auxin-induced in root cultures protein 12 precursor (AIR12_ARATH)	-1.26047	0	-0.569593	0.135743	-0.77376	0.000773348	-0.719352	0.0229589
CF349889_at	0	-1.24557	0	1.48427	0	-0.779087	0.000636091	0.0914448	1
BI978239_at	(Q2HVB8) Peptidase M, neutral zinc metallopeptidases, zinc-binding site (Q2HVB8_MEDTR)	-1.24062	0	0.603312	0.0444826	-1.13363	8.30087e-11	-0.63252	0.267203
BQ106041_at	(Q9M461) Plasma membrane H+ ATPase (EC 3.6.1.3) (Q9M461_PRUPE)	-1.23906	0	1.87691	0	-1.78554	0	1.01321	6.59206e-07
BI977953_at	(Q1HGG0) Late embryogenesis abundant protein 5 (Q1HGG0_9ROSI)	-1.23074	0	0.00358315	1	-1.60129	0	-0.0943522	1
CF349778_at	(Q9ZPS7) Putative endosomal protein (At2g01970/F14H20.4) (Q9ZPS7_ARATH)	-1.23073	0	1.53335	0	-0.767209	0.000981719	-0.384589	1
CF349537_at	(Q8H0W4) Hypothetical protein At3g11570 (Q8H0W4_ARATH)	-1.21973	0	-0.50373	1	-0.686056	0.0161107	-0.424993	1
EC589181_a_at	(Q4JIY8) Alcohol dehydrogenase (Q4JIY8_CITPA)	-1.21028	0	1.20191	0	-1.99571	0	1.33428	0
BQ104031_a_at	(Q9FKS5) Cytochrome c1 (Q9FKS5_ARATH)	-1.17149	0	1.22693	0	-1.19058	4.04921e-12	-0.263294	1
BQ105590_a_at	(Q9FKS5) Cytochrome c1 (Q9FKS5_ARATH)	-1.16782	0	1.32807	0	-1.19359	3.0369e-12	-0.103984	1
CF349745_at	(Q8S945) NDPK III (Q8S945_BRACM)	-1.15759	0	-0.519935	0.631108	-0.743859	0.00226231	-0.0773549	1
BQ104986_at	(Q39821) SDL12A (Q39821_SOYBN)	-1.14767	0	1.40958	0	-0.809217	0.000205723	-0.0600123	1
BQ104279_at	(Q4EVY6) Thiohydroximate S-glucosyltransferase (Q4EVY6_BRARP)	-1.12114	0	-0.566768	0.148651	-1.6602	0	0.059344	1
BQ105437_at	(Q8VWP9) Fiddlehead-like protein (Q8VWP9_GOSHI)	-1.11184	0	1.26552	0	-1.24799	0	0.546125	1
BQ105061_at	(Q8S4X1) UOS1 (Q8S4X1_PEA)	-1.0878	0	0.6359	0.014312	-0.771815	0.000830268	-0.22427	1
BQ106371_at	(Q8SMH8) RNA-binding protein (Q8SMH8_PERAE)	-1.06609	1.00808e-12	0.0720684	1	-1.33944	0	-0.603623	0.567459
EC587117_at	(Q4F986) Xyloglucan endotransglycosylase/hydrolase 16 protein (EC 2.4.1.207) (Fragment) (Q4F986_LYCES)	-1.06279	1.00808e-12	0.908013	1.27354e-07	-0.929729	1.50368e-06	-0.336891	1
BQ104624_at	(Q1SPH1) Pectinesterase; Pectinesterase inhibitor (Q1SPH1_MEDTR)	-1.05403	1.00808e-12	$	$	-1.33039	0	0.503711	1
BQ106079_at	(Q8RWD5) Hypothetical protein At3g48860 (Q8RWD5_ARATH)	-1.04832	2.01617e-12	1.24374	0	-0.716939	0.00574874	-0.169191	1
EC588200_at	(Q94K75) Hypothetical protein At1g06190 (Q94K75_ARATH)	-1.04607	2.01617e-12	0.00622865	1	-1.04683	6.78748e-09	-0.892713	7.19504e-05
CF349663_at	(Q8L5N0) 110kDa protein HMP (Fragment) (Q8L5N0_PEA)	-1.03442	4.03233e-12	1.36261	0	-0.933491	1.27632e-06	-0.286607	1
BQ106149_at	0	-1.03034	6.0485e-12	-0.504797	0.983219	-1.15006	3.44182e-11	-0.48633	1
EC589191_at	(O20252) Sedoheptulose-1,7-bisphosphatase, chloroplast precursor (EC 3.1.3.37) (Sedoheptulose-bisphosphatase) (SBPase) (SED(1,7)P2ase) (S17P_SPIOL)	-0.990724	6.45173e-11	0.790934	3.05079e-05	-0.6862	0.0160347	0.474184	1
BQ105504_at	(Q7X9B1) Pectinesterase (EC 3.1.1.11) (Q7X9B1_FRAAN)	-0.988277	7.45981e-11	0.665844	0.00480952	-1.69548	0	0.640232	0.217378
EC587894_a_at	(Q944P7) Leucine aminopeptidase 3, chloroplast precursor (EC 3.4.11.1) (LAP 3) (Leucyl aminopeptidase 3) (Proline aminopeptidase 3) (EC 3.4.11.5) (Prolyl aminopeptidase 3) (AMPL3_ARATH)	-0.957409	4.71783e-10	1.03584	1.40494e-10	-0.751243	0.0017419	0.213225	1
BQ104347_at	(Q9M8L6) Hypothetical protein T21F11.27 (At1g80480) (Q9M8L6_ARATH)	-0.956492	4.97993e-10	-0.408059	1	-1.38673	0	-0.281374	1
BQ104457_at	(Q2PF01) Putative cytosolic factor (Q2PF01_TRIPR)	-0.95384	5.81664e-10	1.71914	0	-0.84547	5.01448e-05	0.0198766	1
BQ105402_at	(Q9C6I8) Probable nucleolar GTP-binding protein 1 (NOG1_ARATH)	-0.927877	2.6069e-09	0.705008	0.00107683	-0.782695	0.000556858	-0.195472	1
BQ103878_at	(Q9LUA9) Zinc finger protein CONSTANS-LIKE 10 (COL10_ARATH)	-0.924365	3.18352e-09	-0.00837801	1	-1.56088	0	-0.367604	1
EC588001_at	(P41346) Ferredoxin--NADP reductase, chloroplast precursor (EC 1.18.1.2) (FNR) (FENR_VICFA)	-0.921818	3.67849e-09	0.900675	1.83375e-07	-1.0359	1.15311e-08	0.298895	1
EC588022_at	(Q9FSB6) 67kD chloroplastic RNA-binding protein, P67.1 (Q9FSB6_RAPSA)	-0.921607	3.72285e-09	0.113484	1	-0.733774	0.00322045	-0.850651	0.000324208
CF349463_at	(Q1S9M3) Lipase, active site (Q1S9M3_MEDTR)	-0.91688	4.86299e-09	1.76231	0	-0.956368	4.64528e-07	0.638032	0.230611
BI977283_at	(Q2QZ87) Expressed protein (Q2QZ87_ORYSA)	-0.915189	5.34889e-09	-0.573848	0.118298	-0.789852	0.000426949	0.395122	1
AY919867_at	Rosa hybrid cultivar EIN3-2 mRNA, partial cds. (for AY052825)	-0.902594	1.08117e-08	0.763783	9.80798e-05	-1.20338	2.0246e-12	-0.060384	1
BQ106066_a_at	(Q56X52) Alternative oxidase 4, chloroplast precursor (EC 1.-.-.-) (Protein IMMUTANS) (Plastid terminal oxidase) (AOX4_ARATH)	-0.90181	1.12925e-08	0.209626	1	-0.779914	0.000617027	-0.456089	1
BQ106151_at	(Q8RWT9) Putative cullin (Q8RWT9_ARATH)	-0.899717	1.26817e-08	0.958313	9.69512e-09	-0.886211	9.57097e-06	-0.163699	1
BI978055_at	(O82161) Phi-1 protein (O82161_TOBAC)	-0.890711	2.0825e-08	0.871951	7.43468e-07	-1.05907	3.72527e-09	-0.49799	1
BI978989_at	(O48629) Putative auxin-repressed protein (O48629_PRUAR)	-0.877841	4.19564e-08	-0.49419	1	-0.6937	0.0125324	-0.00834951	1
CF349386_a_at	(Q84RD9) Adenosylhomocysteinase (S-adenosyl-L-homocysteine hydrolase) (Q84RD9_MEDTR)	-0.876315	4.55603e-08	0.923863	5.73899e-08	-0.915209	2.81468e-06	-0.161348	1
CF349878_at	(Q45FY8) Coronatine-insensitive 1 (Q45FY8_SOYBN)	-0.868554	6.91282e-08	0.662099	0.0055262	-0.660769	0.036307	-0.378794	1
CF349534_at	(Q9AXQ2) Mitochondrial processing peptidase beta subunit (Q9AXQ2_CUCME)	-0.867135	7.45759e-08	0.740122	0.000262972	-0.838627	6.575e-05	-0.515925	1
BQ105377_at	(Q944I4) D-glycerate 3-kinase, chloroplast precursor (EC 2.7.1.31) (AtGLYK) (GLYK_ARATH)	-0.86504	8.33987e-08	0.773521	6.48054e-05	-1.06853	2.33133e-09	0.159233	1
BI977977_at	(O80567) Expressed protein (At2g43970/F6E13.10) (Hypothetical protein At2g43970) (VirF-interacting protein FIP1) (O80567_ARATH)	-0.856567	1.30715e-07	0.89758	2.13676e-07	-0.944952	7.71466e-07	-0.00841101	1
EC586382_at	(Q6E2W1) F1-ATPase alpha subunit (Fragment) (Q6E2W1_MONCA)	-0.855374	1.39201e-07	-0.0134444	1	-1.06921	2.25338e-09	0.22838	1
BI978386_at	(Q5Z5A8) Photosystem II stability/assembly factor HCF136, chloroplast precursor (P2SAF_ORYSA)	-0.837685	3.50459e-07	-0.34134	1	-0.772225	0.000817967	-0.359995	1
EC587254_at	(Q852S8) S-adenosylmethionine decarboxylase (Q852S8_MALDO)	-0.819754	8.7679e-07	1.32495	0	-0.776487	0.000699862	0.0855564	1
BI977462_at	(Q84WG2) Putative VAMP protein SEC22 (Q84WG2_ARATH)	-0.803187	2.01161e-06	-0.267622	1	-1.213	1.0123e-12	0.458584	1
EC586973_at	(Q9XG99) Ribose-phosphate pyrophosphokinase 2, chloroplast precursor (EC 2.7.6.1) (Phosphoribosyl pyrophosphate synthetase 2) (KPRS2_SPIOL)	-0.798378	2.55225e-06	0.651255	0.00822922	-1.64181	0	-0.286568	1
BQ104145_at	(O65717) Cyclic nucleotide-gated ion channel 1 (AtCNGC1) (Cyclic nucleotide- and calmodulin-regulated ion channel 1) (CNGC1_ARATH)	-0.795536	2.93579e-06	0.844031	2.78036e-06	-1.53549	0	0.498234	1
BQ106092_at	(O22107) Squalene synthase (O22107_SOYBN)	-0.795026	3.01028e-06	-0.52193	0.594755	-1.13717	6.88365e-11	-0.46504	1
BI978575_at	0	-0.786712	4.52076e-06	-0.373201	1	-1.4936	0	0.882375	0.000104827
BQ105380_at	0	-0.782861	5.45037e-06	0.68008	0.00281747	-1.21455	1.0123e-12	-0.0407157	1
BQ104988_at	(Q8RXF8) Hypothetical protein At5g27540 (Q8RXF8_ARATH)	-0.768954	1.06292e-05	0.676491	0.00322722	-0.957541	4.40789e-07	-0.423859	1
EC587391_at	(Q6DUZ0) Dehydration-induced protein RD22-like protein 2 (Q6DUZ0_GOSAR)	-0.756593	1.90623e-05	0.938788	2.67662e-08	-0.992474	8.98529e-08	1.29082	1.80567e-12
BQ105021_at	0	-0.748606	2.76715e-05	1.53895	0	-1.31969	0	0.180097	1
BQ106575_a_at	(Q8VYD8) Hypothetical protein At5g06130 (Q8VYD8_ARATH)	-0.744731	3.31098e-05	-0.0211275	1	-1.08251	1.15909e-09	-0.357509	1
EC589626_at	(Q8H1Q6) Hypothetical protein At4g23420 (Q8H1Q6_ARATH)	-0.741243	3.88841e-05	-0.593708	0.0614879	-1.4591	0	0.0900757	1
EC587564_at	(Q5M9R1) Hypothetical protein orf138c (Hypothetical protein orf138b) (Q5M9R1_TOBAC)	-0.722236	9.22138e-05	-0.0549908	1	-0.682869	0.0178751	-0.476036	1
EC589983_at	(Q9C7E0) Hypothetical protein F13K9.23 (Q9C7E0_ARATH)	-0.718355	0.000109709	0.0699019	1	-0.741135	0.00248986	-0.27304	1
BQ105414_at	0	-0.712871	0.000140022	-0.19626	1	-1.20168	2.0246e-12	-0.612779	0.448514
EC587195_at	(Q99L29) Hypothetical protein BC003883 (Q99L29_MOUSE)	-0.707201	0.000179853	-0.582304	0.0897547	-0.655977	0.0422168	$	$
BQ104046_a_at	(Q257B1) Auxin influx carrier (Q257B1_LUPAL)	-0.705571	0.000193214	-0.518967	0.649469	-1.06469	2.82128e-09	0.539129	1
BQ106488_at	(Q9FQ21) Putative Hs1pro-1-like receptor (Q9FQ21_SOYBN)	-0.694414	0.000314156	-0.454738	1	-1.45967	0	0.830486	0.000651213
EC587556_at	(P29790) ATP synthase gamma chain, chloroplast precursor (EC 3.6.3.14) (ATPG_TOBAC)	-0.693605	0.000325333	$	$	-1.22406	1.0123e-12	0.443944	1
EC589638_at	(Q08935) 29 kDa ribonucleoprotein A, chloroplast precursor (CP29A) (ROC1_NICSY)	-0.693303	0.000329601	-0.00876567	1	-0.97296	2.19931e-07	-0.725364	0.0191659
EC587087_at	(Q9FGZ8) Crp1 protein-like (Q9FGZ8_ARATH)	-0.691	0.000364005	-0.20726	1	-0.772927	0.000797259	0.167342	1
BQ104941_a_at	(Q6K2P3) Apospory-associated protein C-like (Q6K2P3_ORYSA)	-0.688368	0.000407585	-0.448916	1	-0.882419	1.12012e-05	0.169654	1
EC586386_at	(Q9ZWK1) Transcription factor TEIL (Q9ZWK1_TOBAC)	-0.683669	0.000498264	0.718177	0.000639453	-1.02034	2.43023e-08	0.0954547	1
BQ106248_at	(Q9LMI7) Putative acyl-coenzyme A oxidase 3.2, peroxisomal precursor (EC 1.3.3.6) (ACO32_ARATH)	-0.680882	0.000560975	-0.287929	1	-1.92052	0	1.00515	9.18251e-07
EC589828_at	(Q2V4F1) Protein At1g64810 (Q2V4F1_ARATH)	-0.679911	0.000584564	-0.39837	1	-0.731088	0.00353525	-0.536151	1
BQ104620_at	(Q84WV4) Hypothetical protein At4g01810 (Q84WV4_ARATH)	-0.677803	0.000639138	1.10357	3.05422e-12	-1.00764	4.42932e-08	0.341488	1
CF349338_at	(Q9FT04) Putative proline-rich protein APG isolog (Fragment) (Q9FT04_CICAR)	-0.67716	0.000656723	1.04517	8.2464e-11	-1.14139	5.56766e-11	1.14318	2.21555e-09
BI977288_at	0	-0.673341	0.000771323	-0.204595	1	-1.21616	1.0123e-12	0.879498	0.000116319
BQ105760_at	(Q43070) UDP-glucose 4-epimerase (EC 5.1.3.2) (Galactowaldenase) (UDP-galactose 4-epimerase) (GALE1_PEA)	-0.672814	0.000788595	-0.030279	1	-1.31385	0	-0.116471	1
BQ106098_at	(Q9SYL9) T30F21.4 protein (Ribosomal protein L13) (Q9SYL9_ARATH)	-0.669523	0.00090512	-0.0875213	1	-0.883409	1.07511e-05	-0.388639	1
CF349514_at	(Q2L8A7) Acetoacetyl-CoA thiolase (Q2L8A7_9LAMI)	-0.667505	0.000984648	0.669124	0.00425598	-0.706315	0.00823351	0.273217	1
BQ104197_at	(Q5ZDJ3) Acetyltransferase 1-like (Q5ZDJ3_ORYSA)	-0.662531	0.00121054	-0.572091	0.125229	-0.921966	2.10489e-06	-0.686203	0.0606181
EC589333_at	(Q93YZ7) At2g31810/F20M17.15 (Q93YZ7_ARATH)	-0.648442	0.00215594	-0.462845	1	-0.724321	0.0044657	0.134503	1
BQ104791_at	(Q2XPU7) Lupeol synthase (Q2XPU7_RICCO)	-0.647755	0.00221676	-0.353894	1	-2.22028	0	$	$
CF349309_a_at	(O24329) Hypothetical protein (O24329_RICCO)	-0.64668	0.00231539	-0.470159	1	-0.762287	0.00117293	0.72465	0.0195827
BQ104971_at	(Q8W560) Calcium-dependent protein kinase CPK4 (Q8W560_TOBAC)	-0.646213	0.00235954	0.936037	3.08334e-08	-0.946604	7.17121e-07	0.093446	1
BI978608_at	0	-0.646135	0.00236702	-0.125156	1	-0.670819	0.0263758	0.891428	7.54144e-05
BQ104231_at	(Q2VCL4) Hypothetical protein (Q2VCL4_SOLTU)	-0.644889	0.00248914	$	$	-0.656688	0.0412854	0.0804866	1
BQ105574_at	(Q2XNV5) Zinc transporter, putative (Q2XNV5_ASPOF)	-0.6446	0.00251832	-0.414213	1	-1.24371	0	2.09605	0
EC587220_at	(Q1XAN1) Sucrose responsive element binding protein (Q1XAN1_VITVI)	-0.644505	0.00252803	1.12418	1.01807e-12	-1.0165	2.91614e-08	-0.26618	1
CF349466_at	(Q9FHM9) Gb|AAD25141.1 (AT5g51550/K17N15_10) (Q9FHM9_ARATH)	-0.620673	0.00650037	-0.522795	0.57963	-1.26937	0	0.0838281	1
EC589605_at	0	-0.602197	0.0132142	-0.395962	1	-1.99342	0	1.26045	7.22267e-12
BI977975_at	(Q9M4H8) Putative ripening-related protein (Q9M4H8_VITVI)	-0.60184	0.0133938	0.198536	1	-0.965732	3.05068e-07	-0.023672	1
BQ104029_at	(Q9SV28) Hypothetical protein AT4g01000 (At4g01000) (AT4g01000/F3I3_20) (Q9SV28_ARATH)	-0.596498	0.0163804	-0.425776	1	-0.699978	0.010177	-0.208068	1
BQ104419_at	(Q1S694) HAD-superfamily hydrolase, subfamily IIA (Q1S694_MEDTR)	-0.591423	0.0198026	-0.329697	1	-0.892681	7.30757e-06	0.328869	1
BQ104834_at	(Q1SNF6) Cytochrome c, monohaem (Q1SNF6_MEDTR)	-0.580651	0.0294748	0.830113	5.28453e-06	-0.929643	1.50932e-06	-0.235911	1
EC586800_at	(Q9SKX4) 50S ribosomal protein L3-1, chloroplast precursor (RK3A_ARATH)	-0.576896	0.0338046	-0.108505	1	-1.12759	1.1439e-10	-0.187197	1
EC586837_at	(Q9AXG3) Putative 60 kDa chaperonin beta subunit (Fragment) (Q9AXG3_CATRO)	-0.569956	0.0434559	-0.151349	1	-1.14978	3.54305e-11	-0.21832	1
EC588105_at	(Q30DX9) 2-isopropylmalate synthase 1 (EC 2.3.3.13) (Q30DX9_9BRAS)	-0.56941	0.0443186	-0.182571	1	-0.67993	0.0196662	-0.374083	1
BQ104749_a_at	(Q8LGC3) Putative disease resistance protein (Q8LGC3_ARATH)	-0.568698	0.0454659	-0.12492	1	-2.42665	0	-0.377241	1
EC586902_at	(Q9FPH6) AT3g15840 (Q9FPH6_ARATH)	-0.568404	0.0459486	-0.0868775	1	-1.17065	1.11353e-11	-0.220623	1
BQ106478_at	(Q6J1L7) GDP-mannose pyrophosphorylase (EC 2.7.7.22) (Q6J1L7_LYCES)	-0.568171	0.0463343	1.24103	0	-0.986575	1.17986e-07	0.70374	0.0364591

## Sheet: Suppl_Table 4B
	Table S4B. List of genes activated during flower initiation		p-value
				0	1e-08	0.05
							1
			Log2 Ratio
				-2.5	-1.5	-1	non diff		1	1.5	2.5
							0
		Rosa x wichurana				“Félicité et Perpétue”
		VM1/VM2		VM2/FM		VM1/VM2		VM2/FM
Gene	annotation	Rat	Pval	Rat	Pval	Rat	Pval	Rat	Pval
BI977408_at	(Q8LPT2) At1g10410/F14N23_31 (Q8LPT2_ARATH)	0.568375	0.0459971	-0.0269668	1	0.93059	1.44838e-06	0.302187	1
EC586812_at	(Q58A16) Hypothetical protein 7E10 (Fragment) (Q58A16_CUCME)	0.576876	0.0338285	-0.152185	1	0.908682	3.71961e-06	0.412022	1
EC587068_at	(Q7XQA5) Uracil-DNA glycosylase (Q7XQA5_ORYSA)	0.583721	0.0263342	0.371423	1	0.762031	0.00118384	-0.271408	1
EC587488_at	(Q9LLQ7) Phosphatidic acid phosphatase alpha (EC 3.1.3.4) (Q9LLQ7_VIGUN)	0.584523	0.0255685	-0.419329	1	0.731741	0.00374236	1.09132	2.32723e-08
BI978527_at	(Q60D17) Hypothetical protein PGEC475B22.6 (Q60D17_SOLDE)	0.585686	0.0244954	-0.673744	0.00357917	1.01427	3.24007e-08	-0.398525	1
EC587043_at	0	0.593158	0.0185622	-0.911551	1.06721e-07	0.690595	0.0138826	-0.649039	0.171264
EC587878_at	(Q9M6E0) DNA-binding protein 4 (Fragment) (Q9M6E0_TOBAC)	0.599131	0.0148367	0.225236	1	1.40444	0	-0.33653	1
EC589088_at	(Q9MBA3) Cell cycle checkpoint protein RAD17 (AtRAD17) (Radiation sensitive 17) (RAD17_ARATH)	0.605204	0.0117892	-0.613622	0.0312574	0.78163	0.000579196	-0.137782	1
EC586477_at	(Q8GRS3) Hypothetical protein OJ1477_F01.109 (Hypothetical protein P0047B07.130) (Q8GRS3_ORYSA)	0.607228	0.0109142	0.412298	1	0.654936	0.0436162	-0.164896	1
EC587742_at	0	0.616418	0.00766745	0.492075	1	1.41983	0	-0.374468	1
BQ105796_at	0	0.617163	0.00744957	-0.868768	8.65909e-07	1.48945	0	0.148853	1
CF349318_at	(Q9SZB5) Hypothetical protein F17M5.140 (Hypothetical protein AT4g33380) (Q9SZB5_ARATH)	0.6374	0.00336171	0.179916	1	0.887613	9.02902e-06	-0.486862	1
AF394913_at	Rosa hybrid cultivar photoregulatory zinc-finger protein COP1 mRNA, complete cds.	0.640349	0.00298773	0.36199	1	0.667639	0.0291961	0.263277	1
EC586384_at	(Q9LUV2) Putative Pop3 protein (POP3_ARATH)	0.641986	0.00279775	-0.818034	9.1512e-06	1.01176	3.64773e-08	0.119506	1
EC587011_at	(Q8S0F0) Putative FH protein NFH2 (Q8S0F0_ORYSA)	0.642615	0.00272786	-0.708879	0.000924761	1.02631	1.82781e-08	-0.124371	1
EC586240_at	(Q1T1A3) SAM dependent carboxyl methyltransferase (Q1T1A3_MEDTR)	0.644945	0.00248348	0.408608	1	2.30283	0	-0.715617	0.025667
BI978416_at	(Q1S3D5) Plant lipid transfer/seed storage/trypsin-alpha amylase inhibitor (Q1S3D5_MEDTR)	0.647254	0.00226225	-0.213746	1	0.734041	0.00319068	0.509431	1
EC586218_at	(Q1SH90) Rapid ALkalinization Factor (Q1SH90_MEDTR)	0.655961	0.00158671	0.0825954	1	0.760673	0.00124314	-0.0520034	1
CF349660_at	(Q4JEZ1) Sialyltransferase-like protein (Glycosyl transferase, family 29; Immunoglobulin/major histocompatibility complex) (Q4JEZ1_MEDTR)	0.66745	0.000986903	0.186722	1	1.42205	0	0.0539688	1
EC587150_at	(Q9M0V2) Hypothetical protein AT4g05430 (Q9M0V2_ARATH)	0.676022	0.000689045	0.334509	1	1.61697	0	$	$
EC587779_at	(Q9SKQ3) Putative disease resistance response protein (Q9SKQ3_ARATH)	0.682999	0.000512689	-0.64678	0.00968177	1.65538	0	-0.082025	1
EC587103_at	(Q1S7U1) Tetratricopeptide-like helical (Q1S7U1_MEDTR)	0.685071	0.000469346	-0.616943	0.0278666	1.88649	0	-0.319104	1
EC586230_at	(Q9SDT2) Chlorophyll a/b-binding protein (Q9SDT2_DAUCA)	0.696513	0.000286861	-0.510842	0.824834	0.822364	0.000124135	0.595634	0.694943
BQ104856_at	(Q1S2A8) Remorin, C-terminal region, putative (Q1S2A8_MEDTR)	0.701251	0.000233424	$	$	0.659058	0.0383202	0.156103	1
EC589819_a_at	(Q56X07) Putative myo-inositol 1-phosphate synthase (Q56X07_ARATH)	0.721249	9.63864e-05	0.050133	1	1.19088	4.04921e-12	0.403862	1
EC587399_at	(Q1RUX8) Helix-loop-helix DNA-binding domain, putative (Q1RUX8_MEDTR)	0.728412	6.98152e-05	0.299769	1	2.29555	0	-0.237733	1
BI978972_a_at	0	0.733643	5.50601e-05	0.349943	1	1.53154	0	$	$
BQ106309_at	0	0.734796	5.22411e-05	-1.4829	0	1.34505	0	0.365945	1
BQ104871_at	0	0.737873	4.53886e-05	0.147416	1	0.967644	2.79832e-07	0.372733	1
BI978467_at	(Q2QWU3) Expressed protein (Q2QWU3_ORYSA)	0.764345	1.32298e-05	0.526294	0.522033	0.923623	1.95953e-06	$	$
EC586793_at	(Q9AXP7) PnFL-2 (Q9AXP7_IPONI)	0.772095	9.15003e-06	-0.0419441	1	1.03833	1.02536e-08	1.01019	7.46529e-07
BI977792_at	0	0.7838	5.20791e-06	-1.30467	0	0.682676	0.0179883	-0.00716079	1
EC587457_at	(Q1RZM3) Hypothetical protein (Q1RZM3_MEDTR)	0.784735	4.97678e-06	-0.280569	1	1.49352	0	0.42725	1
EC587659_at	0	0.829406	5.36459e-07	-0.960706	8.54877e-09	0.861313	2.65671e-05	-0.308125	1
EC586832_at	(Q9FQZ6) Avr9/Cf-9 rapidly elicited protein 146 (Q9FQZ6_TOBAC)	0.830716	5.01656e-07	0.0293431	1	0.700783	0.00990768	-0.107144	1
EC588222_at	(Q1T631) MT-A70 (Q1T631_MEDTR)	0.833144	4.42858e-07	-0.743528	0.000228576	0.69604	0.0115989	-0.351883	1
EC588779_at	0	0.837728	3.49669e-07	-0.82496	6.68555e-06	0.881348	1.17082e-05	$	$
BQ104065_at	0	0.838325	3.39041e-07	-1.66802	0	1.38825	0	0.0857293	1
BQ104938_at	(Q1RV55) Hypothetical protein (At2g47485) (Q1RV55_MEDTR)	0.840396	3.0457e-07	0.426633	1	0.869184	1.92963e-05	-0.165797	1
EC588188_at	0	0.845951	2.28163e-07	-0.836105	4.01299e-06	0.681877	0.0184613	-0.440164	1
BQ104928_at	(Q8LER0) Hypothetical protein (Q8LER0_ARATH)	0.876975	4.39645e-08	0.543582	0.308421	1.27045	0	-0.240778	1
BI978170_at	(Q9ZRV8) Hypothetical protein (Q9ZRV8_CICAR)	0.889687	2.20266e-08	-0.368411	1	0.672196	0.025237	0.54193	1
EC587798_at	0	0.903754	1.01373e-08	0.568834	0.139105	0.883494	1.07131e-05	0.331332	1
BQ104459_a_at	(Q8W541) Small heat shock protein (Q8W541_9FABA)	0.915653	5.21078e-09	-1.20104	0	0.852633	3.76779e-05	0.205396	1
EC587761_at	(Q1SW57) HEC/Ndc80p (Q1SW57_MEDTR)	0.929921	2.32061e-09	-0.761166	0.000109541	0.699203	0.010443	-0.193455	1
BI978077_at	(Q9SVF8) Hypothetical protein F22I13.40 (Q9SVF8_ARATH)	0.937203	1.52825e-09	-0.917012	8.11293e-08	0.837504	6.87238e-05	-0.275624	1
BQ104878_at	0	0.945319	9.55662e-10	-1.69746	0	1.42817	0	0.0335566	1
BI977504_at	0	0.952723	6.20979e-10	0.283807	1	1.23843	0	0.550263	1
BQ106643_at	(Q2V3Y4) Protein At3g04910 (Q2V3Y4_ARATH)	0.952767	6.18963e-10	-0.364146	1	0.891518	7.67171e-06	0.3853	1
Ro18S_at	(Q3LVI1) TO71-3 (Fragment)	0.984637	9.27436e-11	-1.87219	0	2.5329	0	$	$
BQ106015_at	(Q1SAY6) Lipolytic enzyme, G-D-S-L (Q1SAY6_MEDTR)	0.986068	8.5687e-11	0.148593	1	0.861828	2.60186e-05	-0.121299	1
BQ106293_at	(Q9FLN0) GDSL-motif lipase/hydrolase-like protein (Q9FLN0_ARATH)	0.98752	7.86304e-11	0.525179	0.53978	1.11209	2.56112e-10	0.228708	1
EC586260_at	0	0.987896	7.66143e-11	-0.75189	0.000161612	0.986442	1.18713e-07	0.88637	9.06859e-05
CF349572_at	(Q84QD7) Avr9/Cf-9 rapidly elicited protein 276 (Q84QD7_TOBAC)	1.00816	2.21778e-11	-0.731463	0.000374516	0.751374	0.0017338	0.00747325	1
EC586609_at	(Q949S3) Hypothetical protein At3g42725 (Q949S3_ARATH)	1.0103	1.91536e-11	-0.13199	1	1.08146	1.22185e-09	0.649814	0.167687
BI977764_at	0	1.02654	7.05658e-12	-0.867881	9.03382e-07	0.980202	1.58082e-07	0.100362	1
BI977949_at	(Q5UL09) Anthocyanidin synthase (Q5UL09_FRAAN)	1.02813	6.0485e-12	-0.725302	0.000480516	0.89635	6.2657e-06	0.0823764	1
EC587205_at	0	1.03902	3.02425e-12	-0.882972	4.36767e-07	1.44565	0	0.0581934	1
EC589479_at	0	1.05583	1.00808e-12	-1.62027	0	1.52435	0	-0.0790194	1
BI978967_at	(Q6Z2K3) Putative Avr9/Cf-9 rapidly elicited protein 276 (Q6Z2K3_ORYSA)	1.05927	1.00808e-12	0.269281	1	0.74819	0.0019413	-0.0409954	1
BI977621_a_at	(Q8L5J6) Expansin 3 (Q8L5J6_MALDO)	1.07722	0	-0.500198	1	1.01247	3.52767e-08	0.983875	2.17658e-06
BQ104361_at	(Q650W6) Putative nucleic acid-binding protein (Q650W6_ORYSA)	1.08444	0	$	$	1.40133	0	-0.286887	1
EC588171_at	(Q1SZF1) Allergen V5/Tpx-1 related (Q1SZF1_MEDTR)	1.10785	0	-0.747504	0.000193923	1.28716	0	0.787014	0.00277671
EC586116_at	0	1.12204	0	-1.17272	0	1.14319	5.06151e-11	0.335795	1
EC589388_at	(Q1SHH7) Auxin responsive SAUR protein (Q1SHH7_MEDTR)	1.13979	0	-0.0194107	1	1.5156	0	0.467687	1
BI978946_at	(Q93Z01) AT5g58730/mzn1_180 (Hypothetical protein) (Q93Z01_ARATH)	1.20383	0	-1.03083	1.87326e-10	1.547	0	-0.172702	1
RoAGL20_at	(Q7Y137) POPTM (Q7Y137) MADS-box protein PTM5	1.21625	0	$	$	0.971354	2.36565e-07	0.135003	1
BQ105514_at	0	1.22537	0	-0.740789	0.000255863	0.719102	0.00533996	-0.0187329	1
BI977348_at	(Q94AQ7) Hypothetical protein At5g11280 (Q94AQ7_ARATH)	1.22929	0	0.497496	1	0.731988	0.00342658	-0.472878	1
BQ103904_at	(Q41696) Cysteine protease precursor (Q41696_VICSA)	1.24682	0	-2.34904	0	2.55228	0	0.204735	1
EC589855_at	0	1.26534	0	-0.0268906	1	0.709902	0.00729712	-0.436828	1
BI978115_at	(Q84W81) Hypothetical protein At5g49800 (Q84W81_ARATH)	1.27476	0	0.343014	1	1.84859	0	-0.56557	1
EC586690_at	(Q2QXK7) F-box domain, putative (Q2QXK7_ORYSA)	1.31357	0	-0.909265	1.19641e-07	1.36497	0	-0.0207166	1
EC588294_at	(Q1S0D0) Glyoxalase/bleomycin resistance protein/dioxygenase (Q1S0D0_MEDTR)	1.32136	0	-0.463622	1	0.77429	0.000758506	1.18913	2.52793e-10
EC588783_at	(Q9LUC1) Arabidopsis thaliana genomic DNA, chromosome 3, P1 clone: MIE1 (Q9LUC1_ARATH)	1.33568	0	0.265673	1	1.19288	3.0369e-12	-0.311594	1
RoAP1a_at	(Q283Q1) MALDO (Q283Q1) MdMads2.1 protein	1.37664	0	-0.401519	1	2.06081	0	0.882857	0.000103016
EC587486_at	0	1.41699	0	-0.624045	0.0217576	1.37878	0	-0.349155	1
BI978732_at	(P32293) Auxin-induced protein 22A (Indole-3-acetic acid-induced protein ARG3) (AX22A_PHAAU)	1.46601	0	-0.361506	1	1.27488	0	1.2755	3.61133e-12
BQ104100_at	0	1.555	0	-0.937505	2.85926e-08	1.48914	0	1.03298	2.89254e-07
BQ105108_a_at	(O65744) GDP dissociation inhibitor (O65744_CICAR)	1.62744	0	-3.09	0	2.1321	0	0.172264	1
BQ106576_at	(Q4VUC5) Phosphosulfolactate synthase-related protein (Q4VUC5_LYCES)	1.66586	0	0.397597	1	1.21298	1.0123e-12	0.0846849	1
BQ105330_at	0	1.67695	0	-2.08176	0	1.34743	0	0.174188	1
EC586048_at	(Q1S889) CAMP response element binding (CREB) protein (Q1S889_MEDTR)	1.70524	0	0.572521	0.123496	0.704178	0.00884523	0.349097	1
BI978310_at	0	1.70594	0	0.460922	1	1.52313	0	-0.0471657	1
EC588053_at	0	1.75037	0	-1.52875	0	2.0212	0	-0.346684	1
BQ105050_at	0	1.90758	0	-2.00935	0	1.25626	0	-0.263361	1
BQ104114_at	(Q8L5Q4) Putative adenosine kinase (EC 2.7.1.20) (Fragment) (Q8L5Q4_CICAR)	2.05814	0	$	$	2.34902	0	0.141113	1
BI977654_at	0	2.08703	0	-0.42839	1	1.09551	5.99282e-10	0.492192	1
EC588975_at	0	2.15215	0	-1.37746	0	1.47515	0	-0.234317	1
BQ104216_at	(Q9CAV6) Putative mitogen activated protein kinase kinase; 49861-46888 (Ser/Thr kinase) (Q9CAV6_ARATH)	2.18146	0	-0.866198	9.78912e-07	2.1259	0	0.639059	0.224344
BQ105127_a_at	(Q708X5) Leucine rich repeat protein precursor (Q708X5_CICAR)	2.24449	0	$	$	2.13709	0	0.292198	1
