# Supplementary material for: Genomic Approach to Study Floral Development Genes in Rosa sp
Source: PLoS One. 2011 Dec 14;6(12):e28455. doi: 10.1371/journal.pone.0028455 (PMC3237435; doi:10.1371/journal.pone.0028455)
Supplement: Table S6 — Genes differentially expressed during early floral organogenesis in R. chinensis cv. Old Blush. (XLSX) [file pone.0028455.s007.xlsx]

## Sheet: Table S6
Table S6: Genes differentially expressed during early floral organogenesis in R. chinensis cv Old Blush		Log2 Sum Intensity							P-Value
		4	7		10	13			0	1e-08	0.05
												1
		128	1024		8132
		Log2 Ratio
			-6		-3	-1	non diff		1	3	6
							0
Gene	annotation	II_1et2.CEL	III_1et2.CEL	III_3et4.CEL	IV_3et4.CEL	3+4vs1+2	Bonferroni	5vs3+4	Bonferroni
BI977412_at	(Q8LST3) Chitinase (Q8LST3_PHYAM)	3.20426	1.66289	2.36608	1.7483	-0.376386	1	3.11545	0
EC586412_a_at	(Q589Y2) Glycosyltransferase NTGT5a (Q589Y2_TOBAC)	2.09934	1.97977	5.58115	6.77317	4.13761	1.69675e-10	3.05895	0
EC589405_at	(Q6SRZ5) Stearoyl acyl desaturase (Q6SRZ5_CARPA)	2.63868	2.50722	2.81461	2.53616	0.102433	1	3.01034	0
BQ105839_at	(Q5Y381) Aldo/keto reductase (Q5Y381_FRAAN)	3.42951	3.66382	4.4474	5.95511	1.65459	1	2.86465	0
BI978052_at	(Q8L8Z1) Hypothetical protein (Q8L8Z1_ARATH)	6.18124	2.41453	5.99129	4.86806	1.13179	1	2.79316	0
BQ105714_a_at	(Q9LKY8) Proline-rich protein (Q9LKY8_SOYBN)	7.42852	2.72245	6.62035	6.37944			2.78854	0
BQ104091_at	(Q6VAB3) UDP-glycosyltransferase 85A8 (Q6VAB3_STERE)	2.87197	2.2413	6.08147	6.17302	3.57061	2.93468e-07	2.70561	0
BI978732_at	(P32293) Auxin-induced protein 22A (Indole-3-acetic acid-induced protein ARG3) (AX22A_PHAAU)	2.78903	2.27594	3.55077	3.01425	0.750028	1	2.5661	0
BQ105430_at	(Q5N7B6) Putative elicitor inducible beta-1,3-glucanase NtEIG-E76 (Q5N7B6_ORYSA)	2.72164	2.71261	4.51757	3.35265			2.46354	0
BQ106489_at	0	2.5485	2.35034	3.47973	2.40888	0.494885	1	2.41766	0
AB038247_at	Rosa hybrid cultivar 'Kardinal' FLS mRNA for flavonol synthase, complete cds.	3.88831	2.74755	4.18641	4.47819	1.01437	1	2.40163	0
EC588241_at	0	8.88004	6.99456	8.59858	8.57987	0.651927	1	2.00488	0
EC588171_at	(Q1SZF1) Allergen V5/Tpx-1 related (Q1SZF1_MEDTR)	5.91595	2.56078	4.13516	3.69056	-0.3255	1	1.97059	0
EC587444_at	(O22669) Chlorophyll a/b binding protein of LHCII type I precursor (O22669_PANGI)	5.33625	2.98827	4.95451	4.76609	0.698045	1	1.96966	0
EC587152_a_at	0	5.84366	1.54138	4.61355	4.19824	0.713377	1	1.96002	0
BQ106529_a_at	(O48588) T19K24.17 protein (Hypothetical protein At5g44720) (Similarity to unknown) (O48588_ARATH)	5.62522	2.59685	6.91655	6.87778	2.78613	0.00155773	1.95957	0
BQ104990_a_at	(Q245U8) Phage tail fiber repeat family protein (Q245U8_TETTH)	2.76624	2.01047	7.29731	6.79263	4.65662	0	1.88952	2.93632e-12
CF349582_at	(Q2HW64) Sterol desaturase (Q2HW64_MEDTR)	2.29649	2.29231	2.61442	2.85876			1.7704	1.77158e-10
BI978115_at	(Q84W81) Hypothetical protein At5g49800 (Q84W81_ARATH)	4.70619	2.08585	2.90695	2.93289	-0.476098	1	1.7501	3.4257e-10
BI978608_at	0	2.52077	2.49571	2.82514	2.71203	0.260345	1	1.67027	4.3252e-09
BQ103994_s_at	(Q4TES1) Chromosome undetermined SCAF5157, whole genome shotgun sequence. (Fragment) (Q4TES1_TETNG)	4.30092	2.99194	8.05312	7.75494	4.2576	3.09408e-11	1.66768	4.68636e-09
EC587391_at	(Q6DUZ0) Dehydration-induced protein RD22-like protein 2 (Q6DUZ0_GOSAR)	3.97863	4.80636	7.44802	8.05115	3.35709	3.69627e-06	1.66624	4.90071e-09
CF349547_at	0	5.11222	2.39385	4.51	2.88533	-0.0553655	1	1.59887	3.78991e-08
BQ106293_at	(Q9FLN0) GDSL-motif lipase/hydrolase-like protein (Q9FLN0_ARATH)	3.70314	2.05193	4.37283	3.77776	1.19776	1	1.59752	3.94602e-08
BI977502_at	(P35694) Brassinosteroid-regulated protein BRU1 precursor (BRU1_SOYBN)	3.99959	1.81933	3.01609	2.78538	-0.00872088	1	1.58793	5.24417e-08
EC587406_at	0	8.72675	5.39924	6.37741	4.74973	-1.49942	1	1.55875	1.23301e-07
BQ105336_a_at	(Q06763) ADR11 protein (Fragment) (Q06763_SOYBN)	7.23424	6.13512	7.19721	6.69273	0.260292	1	1.55659	1.31283e-07
CF349651_at	(O80959) Similar to latex allergen from Hevea brasiliensis (At2g39220) (Hypothetical protein At2g39220) (Putative patatin protein) (O80959_ARATH)	3.48823	2.22024	2.27499	2.28327	-0.575109	1	1.52045	3.70176e-07
BQ105087_a_at	(Q2LAK8) Cytochrome P450 monooxygenase CYP86A (Q2LAK8_SOYBN)	3.2621	2.06178	3.38423	3.43096	0.745656	1	1.4413	3.30418e-06
AB038462_at	Rosa rugosa MASAKO BP mRNA for MADS-box protein, complete cds. (for BI978971)	7.43441	6.85083	8.74854	9.01999	1.74165	1	1.43701	3.70773e-06
AB025645_s_at	Rosa rugosa MASAKO C2 mRNA for MADS-box protein, complete cds. (for U43372)	3.69712	2.10565	5.38411	6.30039	2.94086	0.000336275	1.37157	2.07173e-05
BQ105504_at	(Q7X9B1) Pectinesterase (EC 3.1.1.11) (Q7X9B1_FRAAN)	6.75151	4.20659	6.93292	6.918	1.44641	1	1.35041	3.55426e-05
BQ105734_at	(Q9FZN1) MADS-box protein (Q9FZN1_ROSRU)	7.98071	7.93985	9.77193	9.80455	1.82796	1	1.34781	3.79657e-05
EC588243_at	(Q9LQS5) T4O12.13 (Q9LQS5_ARATH)	7.07878	3.94118	7.1544	7.12244	1.62844	1	1.29991	0.000124901
CF349677_at	(Q64EX4) MtN19-like protein (Q64EX4_PEA)	6.01119	7.41061	7.5777	8.53675	1.34632	1	1.29701	0.000134053
BQ105987_a_at	(Q94FT6) Pectate lyase B (Fragment) (Q94FT6_FRAAN)	5.18993	3.09621	5.24247	4.55268	0.754506	1	1.27976	0.000203578
BI977621_a_at	(Q8L5J6) Expansin 3 (Q8L5J6_MALDO)	9.64278	8.19819	8.19021	7.8692	-0.890779	1	1.26801	0.000269852
BQ105345_at	0	7.35844	6.60861	9.0822	9.54113	2.32814	0.0925213	1.26399	0.00029696
BI977820_at	(Q7XT99) OSJNBa0008A08.11 protein (OSJNBa0032I19.2 protein) (Q7XT99_ORYSA)	5.65129	5.9571	5.90781	6.0395	0.169463	1	1.24285	0.000489171
CF349338_at	(Q9FT04) Putative proline-rich protein APG isolog (Fragment) (Q9FT04_CICAR)	7.47454	4.11537	8.82839	9.4327	3.33559	4.73111e-06	1.22554	0.000731926
BI978564_at	0	9.26251	5.07617	6.93592	7.78332	0.19028	1	1.21999	0.000831858
BI978831_at	(Q8VX12) Lipid transfer protein precursor (Q8VX12_FRAAN)	8.29188	6.19359	10.0697	10.3207	2.95247	0.000298791	1.2149	0.00093506
EC589557_at	(Q9SBT1) Expansin (Q9SBT1_FRAAN)	6.87314	4.92371	7.10073	5.66088	0.482377	1	1.20791	0.00109706
EC589626_at	(Q8H1Q6) Hypothetical protein At4g23420 (Q8H1Q6_ARATH)	2.45331	2.8774	3.42733	3.47137	0.783993	1	1.20564	0.00115516
BI978477_at	(Q2V301) Protein At5g50175 (Q2V301_ARATH)	4.76286	1.44844	3.99045	3.03481	0.40698	1	1.19485	0.0014755
BI978064_at	(Q9M8Y5) Putative GDSL-motif lipase/acylhydrolase (Q9M8Y5_ARATH)	6.94583	4.52661	7.75066	7.93169	2.10496	0.530416	1.17376	0.00236595
Ro18S_at	(Q3LVI1) TO71-3 (Fragment)	11.7862	8.42403	7.77855	6.9873	-2.72221	0.0028689	1.17097	0.00251703
EC586717_at	(Q1S3U7) Lipolytic enzyme, G-D-S-L (Q1S3U7_MEDTR)	6.97088	4.47588	7.50778	7.3298	1.69541	1	1.16523	0.00285755
BI977288_at	0	4.48507	4.11213	3.90178	4.08905	-0.303181	1	1.15904	0.00327397
BI978956_at	0	5.9831	6.64444	7.78445	6.70412	0.930511	1	1.13929	0.00503237
BI977462_at	(Q84WG2) Putative VAMP protein SEC22 (Q84WG2_ARATH)	3.35254	3.44472	4.74463	5.59842	1.77289	1	1.1354	0.00547279
EC587660_at	(Q9M328) Hypothetical protein F5K20_290 (Hypothetical protein At3g53990) (AT3g53990/F5K20_290) (AT3g53990) (Q9M328_ARATH)	6.01319	5.3289	6.73894	7.35365	1.37525	1	1.11517	0.00842867
BQ103887_a_at	(Q52PJ2) Ripening-related pectate lyase (Q52PJ2_MANIN)	5.97089	4.37322	6.77685	6.00406	1.2184	1	1.11088	0.00922972
EC587101_at	0	7.57583	5.25325	7.36809	6.89912	0.719071	1	1.10362	0.0107503
BI977751_a_at	0	7.74411	6.18358	9.19911	9.39628	2.33384	0.0882973	1.08977	0.0143505
BQ104046_a_at	(Q257B1) Auxin influx carrier (Q257B1_LUPAL)	3.24486	2.82388	2.84823	3.37449	0.0769909	1	1.08802	0.0148804
BI978361_at	(Q6ETL8) Putative glossy1 protein (Q6ETL8_ORYSA)	7.41029	8.70756	9.31078	9.26818	1.23055	1	1.08411	0.0161301
BI977386_at	(Q9M8Y5) Putative GDSL-motif lipase/acylhydrolase (Q9M8Y5_ARATH)	8.73334	6.98917	9.71016	10.0026	1.99514	1	1.08408	0.0161412
BI978639_at	(Q8L9P8) RALF (Q8L9P8_ARATH)	9.53309	7.75507	7.99366	8.71646	-0.289022	1	1.08389	0.0162036
EC588090_at	0	2.09517	2.78929	3.49473	2.29732	0.453799	1	1.07543	0.0192804
EC587815_a_at	0	8.0364	6.57324	11.3685	11.0891	3.92397	3.19289e-09	1.06124	0.0257349
BQ104041_s_at	0	2.3582	4.14488	4.2804	4.94491	1.36111	1	1.06116	0.0257758
AB055966_at	Rosa rugosa MASAKO B3 mRNA for MADS-box protein, complete cds. (for BI978252)	6.45987	5.73981	8.58994	8.95009	2.67018	0.00467048	1.04186	0.037954
BI977745_at	(Q9FQ95) In2-1 protein (Q9FQ95_SOYBN)	7.647	8.72376	9.28709	9.44653	1.18143	1	1.03505	0.0434448
CF349866_s_at	(Q93X10) MADS-box protein (Q93X10_ROSRU)	7.59578	6.78218	9.45654	9.81105	2.44482	0.0348497	0.923389	0.354026
BQ105800_a_at	(Q1SAY6) Lipolytic enzyme, G-D-S-L (Q1SAY6_MEDTR)	9.85513	8.1285	11.6527	11.858	2.7635	0.00193655	0.910347	0.44597
DQ320658_at	Rosa x borboniana xyloglucan endotransglucosylase/hydrolase 2 (Xth2) mRNA, complete cds. (for BI978653)	9.95435	9.00745	11.9975	12.0784	2.55703	0.0130762	0.740757	1
BQ106477_a_at	(Q6YBV1) Protein WUSCHEL (Protein ROSULATA) (WUS_ANTMA)	3.53582	3.25194	6.74084	5.41583	2.68446	0.00408912	0.710222	1
BQ104475_at	0	4.43689	3.72437	6.84603	6.1315	2.40814	0.0475943	0.524179	1
BQ104701_at	0	7.16705	7.26146	10.2021	9.51242	2.64301	0.00600251	0.305775	1
BI977764_at	0	6.93189	9.99623	10.9741	11.4799	2.7629	0.00194785	0.269232	1
EC586581_at	(Q6YNX3) Agglutinin (Q6YNX3_AMACA)	4.43532	3.0757	5.95605	6.63568	2.54035	0.0151661	0.178197	1
EC587735_at	(Q2QQZ6) NAC domain protein NAC2, putative (Q2QQZ6_ORYSA)	6.60683	3.0535	2.02997	2.37667	-2.62685	0.00696158	0.0781446	1
EC587235_x_at	0	10.4902	9.33577	12.6333	12.9059	2.8566	0.000782469	0.0613682	1
EC588504_at	(Q9SEZ6) Probable ribonuclease HI large subunit (EC 3.1.26.4) (RNase HI large subunit) (RNase H(35)) (RNHL_ARATH)	6.21511	4.03881	2.49093	2.92674	-2.41813	0.0437403	0.015988	1
EC587847_at	0	8.40103	4.56416	3.35935	2.74217	-3.43184	1.54878e-06	-0.0120935	1
EC589855_at	0	6.49037	3.39948	2.17479	2.1562	-2.77943	0.00166177	-0.0265585	1
RoAGL20_at	(Q7Y137) POPTM (Q7Y137) MADS-box protein PTM5	5.49784	5.60347	2.79892	2.75233	-2.77503	0.00173365	-0.0318133	1
EC586382_at	(Q6E2W1) F1-ATPase alpha subunit (Fragment) (Q6E2W1_MONCA)	6.68818	4.91949	2.97149	2.9871	-2.82454	0.00107244	-0.107401	1
BQ105467_at	(Q9ZRX9) Cyclin D2.1 protein (Q9ZRX9_TOBAC)	5.54016	4.30222	2.65278	2.31196	-2.43882	0.0366837	-0.12351	1
EC587474_at	(Q2L910) NAD(P)H-quinone oxidoreductase (Q2L910_GOSHI)	6.37204	4.0383	3.05593	2.08563	-2.63439	0.00649722	-0.265609	1
BQ105462_at	0	4.43073	7.0465	8.17033	8.44484	2.56896	0.0117536	-0.301486	1
EC586615_at	(Q9ZP41) Blight-associated protein p12 precursor (Q9ZP41_9ROSI)	1.61381	1.58471	4.9118	5.04675	3.38001	2.83638e-06	-0.34788	1
EC586513_a_at	0	10.7349	7.52406	11.9186	11.6973	2.67846	0.00432436	-0.461762	1
EC589603_at	(Q1P9U3) ATPase (Q1P9U3_CAMSI)	7.95402	6.17481	4.54445	3.66341	-2.96048	0.000275324	-0.637533	1
EC588955_at	0	9.88289	6.76352	6.33374	5.05997	-2.62635	0.00699318	-0.778265	1
EC587772_at	(Q2Z1Y0) Alcohol acyl-transferase (Q2Z1Y0_PRUMU)	5.78469	4.56847	5.41937	4.62117	-0.156313	1	-1.04239	0.0375565
EC589724_at	(Q9LXM2) Putative CCR4-associated factor 1 (Q9LXM2_ARATH)	8.26665	10.4126	10.6183	11.6521	1.7956	1	-1.04778	0.0337315
EC589027_at	(Q9S836) Auxin transporter-like protein 2 (AUX1-like protein 2) (LAX2_ARATH)	7.92628	6.81815	6.19779	6.74784	-0.899396	1	-1.04801	0.0335776
EC588172_at	(Q6DXS5) Predicted protein (Q6DXS5_GOSHI)	7.28594	5.46557	4.26597	3.21855	-2.63349	0.00655057	-1.07453	0.0196402
CF349756_a_at	(O65554) Hypothetical protein F6I18.130 (Hypothetical protein At4g30960) (AT4g30960/F6I18_130) (SOS2-like protein kinase PKS4) (CBL-interacting protein kinase 6) (O65554_ARATH)	8.9831	8.97278	8.62337	9.62283			-1.07655	0.0188424
BQ105612_at	(P51850) Pyruvate decarboxylase isozyme 1 (EC 4.1.1.1) (PDC) (PDC1_PEA)	2.15333	2.14423	3.04595	3.50905			-1.08592	0.0155388
EC586497_at	0	4.94712	5.20821	4.58135	5.40714	-0.0834156	1	-1.08695	0.0152132
EC588579_at	0	4.18276	3.65632	3.67211	4.29891	0.0659671	1	-1.09451	0.0130054
BI977504_at	0	7.19516	6.71812	6.15329	7.26452	-0.247739	1	-1.10745	0.00991945
EC587873_at	(Q1S957) RNA polymerase, dimerisation (Q1S957_MEDTR)	5.26282	5.31562	4.80383	4.04621	-0.864201	1	-1.10769	0.0098698
EC586060_at	0	9.39383	9.96404	9.17246	9.70985	-0.237779	1	-1.12794	0.00642303
EC587770_at	(Q9SPB9) Ubiquitin carrier protein 4 (Q9SPB9_SOYBN)	9.39397	9.88639	8.53984	9.26385	-0.738338	1	-1.13928	0.00503391
EC589581_at	0	2.3615	4.84274	3.42145	3.53478	-0.124004	1	-1.14022	0.00493204
BQ106701_at	0	5.40568	5.41448	6.76927	7.06164			-1.14475	0.00447196
EC587169_at	(Q589Y2) Glycosyltransferase NTGT5a (Q589Y2_TOBAC)	6.06685	4.52341	3.9562	3.94547	-1.3443	1	-1.14735	0.004226
BQ105140_at	(Q8H6N3) Alkaline alpha-galactosidase seed imbibition protein (Q8H6N3_LYCES)	6.70663	9.35415	8.43529	8.6371	0.5058	1	-1.15612	0.00349017
EC588511_at	0	2.59154	3.91432	3.1938	4.14786	0.417893	1	-1.18033	0.00204413
EC586873_at	(Q42707) Furostanol glycoside 26-O-beta-glucosidase (F26G) (EC 3.2.1.21) (Q42707_9LILI)	2.52429	4.47562	8.15416	9.07908	5.11667	0	-1.20138	0.00127266
AY803737_at	Rosa hybrid cultivar 1-aminocyclopropane-1-carboxylase synthase 2 (ACS2) mRNA, partial cds.	1.90313	5.21918	5.88165	7.23775	2.99854	0.000186144	-1.21382	0.000958465
EC587934_at	0	7.61138	7.40849	4.03447	3.82491	-3.58025	2.60823e-07	-1.22871	0.000679999
EC587881_at	(Q84JY3) Hypothetical protein At4g32295 (Q84JY3_ARATH)	7.15142	7.09379	5.37804	6.23649	-1.31534	1	-1.23907	0.000534471
EC589403_at	0	5.62498	6.46687	6.7297	6.85587	0.746859	1	-1.24399	0.000476281
BQ106257_at	0	3.12006	6.10951	5.11658	4.13599	0.0114975	1	-1.25646	0.000355041
EC586580_s_at	0	12.0701	10.886	10.913	10.5287	-0.757217	1	-1.32709	6.38701e-05
EC587937_at	(Q9FQD7) Glutathione S-transferase GST 21 (EC 2.5.1.18) (Fragment) (Q9FQD7_SOYBN)	9.93055	8.62401	8.25579	9.38522	-0.456779	1	-1.32885	6.11155e-05
BQ105545_at	(Q4W8C3) Gibberellin 2-oxidase (Q4W8C3_PHAAN)	8.75337	11.8859	10.0491	11.4346	0.422143	1	-1.35943	2.82625e-05
EC586116_at	0	5.84018	5.4885	4.94021	4.09714	-1.14567	1	-1.3904	1.27252e-05
CF349391_at	0	2.31516	5.55364	4.63481	4.80142	0.783715	1	-1.45021	2.5968e-06
EC589605_at	0	8.9843	10.9953	10.1469	10.5496	0.358483	1	-1.50389	5.90583e-07
BQ104950_at	(Q1SC08) BTB/POZ; NPH3 (Q1SC08_MEDTR)	7.79599	7.15047	6.57631	6.70299	-0.83358	1	-1.52435	3.31396e-07
EC589352_at	(Q1S265) Hypothetical protein (Q1S265_MEDTR)	7.38255	9.21233	9.05706	8.94122	0.701705	1	-1.60774	2.9093e-08
EC586233_a_at	(Q9FKR1) Pollen coat protein-like (Hypothetical protein) (Q9FKR1_ARATH)	9.98297	9.01246	8.89433	9.74784	-0.176628	1	-1.61409	2.40455e-08
EC587594_at	(Q9FZ09) Patatin-like protein 1 (Q9FZ09_TOBAC)	7.7569	2.34891	8.19872	9.00643			-1.73789	5.08962e-10
BI978766_at	(Q6QB11) Little protein 1 (Q6QB11_ORYSA)	7.8868	8.33014	7.80463	8.17491	-0.118702	1	-2.0181	0
EC589850_at	(Q6DQL7) DNA mismatch repair protein (Q6DQL7_PETHY)	3.46321	5.42165	4.77636	5.44582	0.668658	1	-2.07479	0
RoPAN_at	(Q9SX27) Putative bZIP transcription factor, PERIANTHIA (Q9SX27_ARATH)	7.34007	8.11039	6.06669	5.4994	-1.94218	1	-2.08289	0
BI977702_at	0	10.7271	10.6718	7.58441	9.21583	-2.29934	0.11695	-2.09555	0
EC587392_at	(Q8S342) Putative anthocyanidine rhamnosyl-transferase (Q8S342_CAPAN)	8.08298	6.69006	6.09653	7.00902	-0.833746	1	-2.16425	0
RoAP1b_at	(Q2XUP6) 9ROSA (Q2XUP6) MADS-box protein	6.61187	7.7105	6.22985	6.11971	-0.986407	1	-3.15036	0
BI978281_at	(Q9ZP90) Ferritin (Q9ZP90_MEDSA)	6.37796	7.12992	6.70155	6.08132	-0.362507	1	-3.19473	0
EC589651_at	0	6.07747	8.51282	8.331	9.74847	1.74459	1	-3.46364	0
EC588322_at	(Q8GYY6) Hypothetical protein At3g16660/MGL6_11 (At3g16660) (Q8GYY6_ARATH)	3.11485	1.90476	6.98491	6.62553	4.29542	1.79656e-11
BQ106653_at	(Q1SIE9) Terpene synthase family, metal binding domain, putative (Q1SIE9_MEDTR)	3.49674	6.07097	8.71405	8.74604	3.94619	2.36947e-09
EC586767_at	(Q9LLJ4) Pathogenesis-related protein (Fragment) (Q9LLJ4_PYRPY)	4.31891	2.17384	6.66202	6.23832	3.20379	2.0787e-05
BQ106095_at	(O82044) Amino acid carrier (O82044_RICCO)	2.44113	3.81265	5.67746	6.65194	3.03781	0.000123681
EC587490_at	(Q9ZTY7) Glucose acyltransferase (Q9ZTY7_9SOLN)	2.186	2.11004	4.44094	5.25394	2.69942	0.00355516
CF349463_at	(Q1S9M3) Lipase, active site (Q1S9M3_MEDTR)	2.58656	6.64097	7.4444	7.16165	2.68926	0.00391
BQ106276_at	(O82333) Probable indole-3-acetic acid-amido synthetase GH3.1 (EC 6.3.2.-) (Auxin-responsive GH3-like protein 1) (AtGH3-1) (GH31_ARATH)	5.7955	10.0646	10.3638	10.8266	2.66513	0.0048941
BI978499_at	(Q8MFF3) Maturase (Q8MFF3_9ROSA)	8.2908	6.39757	5.27187	4.45888	-2.47881	0.0260082
