# Supplementary material for: Genomic Approach to Study Floral Development Genes in Rosa sp
Source: PLoS One. 2011 Dec 14;6(12):e28455. doi: 10.1371/journal.pone.0028455 (PMC3237435; doi:10.1371/journal.pone.0028455)
Supplement: Table S7 — Genes differentially expressed during floral organ elongation in R. chinensis cv. Old Blush. (XLSX) [file pone.0028455.s008.xlsx]

## Sheet: Table S7
Table S7: Genes differentially expressed during floral organ elongation in R. chinensis cv Old Blush								Log2 Sum Intensity						P-Value
								4	7	10	13			0	1e-08	0.05
																	1
								128	1024	8132
								Log2 Ratio
									-6	-3	-1	non diff		1	3	6
												0
Gene	annotation	III_5.CEL	IV_5.CEL	III_PA.CEL	I_PA.CEL	5vsPA	Bonferroni
BI978116_a_at	(Q1SAM2) Putative cell-wall P4 protein (Q1SAM2_MEDTR)	2.04615	2.03132	13.7136	14.0382	11.8371	0
BI978669_at	(P82353) Nonspecific lipid-transfer protein 2 (LTP 2) (NLTP2_PRUAR)	2.04016	2.09789	13.421	13.8295	11.5562	0
BI978112_s_at	0	2.33841	2.91802	13.5982	13.685	11.0134	0
BI977623_a_at	(Q9LEL9) Matrix metalloproteinase (Q9LEL9_CUCSA)	1.95408	1.94319	12.6551	11.867	10.3124	0
CF349599_a_at	(Q8W4G1) UDP-glucose glucosyltransferase (Q8W4G1_ARATH)	2.14976	2.3096	12.8977	11.3757	9.907	0
BI978913_at	0	1.9978	1.98183	12.6249	10.7145	9.67989	0
BI978904_at	(Q9LEL9) Matrix metalloproteinase (Q9LEL9_CUCSA)	2.237	2.21838	12.4534	10.9691	9.48357	0
BI978382_a_at	(Q9FPK4) Major allergen variant Cor a 1.0402 (Q9FPK4_CORAV)	2.36541	2.34873	11.4128	11.2558	8.97723	0
BI978206_at	0	1.90331	1.89007	10.5234	11.1544	8.94222	0
BI977933_at	0	1.96977	1.99492	11.8386	9.82278	8.84834	0
BI977476_a_at	(Q8L5C7) UDP-glucuronosyltransferase (Q8L5C7_PEA)	2.22672	2.20903	12.1363	9.23884	8.4697	0
BI977968_at	(Q6UEI7) Timing of CAB expression 1 (Q6UEI7_MESCR)	2.06917	2.05524	11.8319	9.20083	8.45418	0
BI977271_at	(Q5I2D8) Metallothionein-like protein (Q5I2D8_FRAAN)	3.78296	2.72102	12.3173	10.9674	8.39032	0
BI978095_at	(P93474) Myb26 (P93474_PEA)	2.25278	2.11689	11.5861	8.78244	7.99945	0
BI977269_at	(Q2QKE8) Late embryogenesis abundant protein (Q2QKE8_CATRO)	2.44591	2.42889	11.6946	8.93162	7.87572	0
BI977761_at	(Q53WU3) Tobacco PR-1a pathogenesis-related protein 1a (Q53WU3_TOBAC)	2.46726	2.45553	12.1167	8.54013	7.86703	0
BQ105717_at	(Q2HW67) Sterol desaturase (Q2HW67_MEDTR)	3.78842	4.46787	12.7197	10.9354	7.6994	0
BI977726_at	0	1.84582	2.1839	10.9751	7.99691	7.47115	0
BQ106256_at	(O24329) Hypothetical protein (O24329_RICCO)	2.0223	2.00861	11.1306	6.69791	6.89882	0
BQ105158_at	0	2.90361	2.87174	10.2318	9.33686	6.89666	0
BI978699_at	(Q69F96) Reversibly glycosylated protein (Q69F96_PHAVU)	1.85761	1.84874	10.5295	6.96364	6.89337	0
BI978981_at	(Q2HUA6) Pathogenesis-related transcriptional factor and ERF (Q2HUA6_MEDTR)	1.96335	1.95278	9.20006	8.45866	6.87129	0
CF349582_at	(Q2HW64) Sterol desaturase (Q2HW64_MEDTR)	3.85025	5.16374	12.0191	10.6875	6.84631	0
BI977387_at	(Q9SRX4) F22D16.20 protein (Q9SRX4_ARATH)	2.32207	2.12655	10.4022	7.62512	6.78934	0
BI978016_at	(O49134) GAST-like gene product (O49134_FRAAN)	2.25964	2.38513	11.1178	7.00092	6.73696	0
EC588366_at	(Q4VPJ8) Major allergen Mal d 1.06C (Q4VPJ8_MALDO)	3.92954	3.91998	10.5258	10.7386	6.70747	0
DQ320657_at	Rosa x borboniana expansin protein (ExpA1) mRNA, complete cds. (for BQ103922)	2.28901	2.27287	10.1388	7.68717	6.63206	0
BQ105542_at	0	1.62466	1.61737	8.07144	8.29532	6.56237	0
BQ105028_a_at	(Q2LAK8) Cytochrome P450 monooxygenase CYP86A (Q2LAK8_SOYBN)	3.0543	3.41051	9.96336	9.15445	6.32651	0
BI978381_at	0	2.08274	2.18002	10.4619	6.11651	6.15783	0
CF349692_at	(Q6K9N5) Putative alcohol oxidase (Q6K9N5_ORYSA)	2.86348	2.85394	9.51729	8.50465	6.15226	0
BQ105399_at	(Q9M329) Hypothetical protein F5K20_280 (At3g53980) (Hypothetical protein At3g53980) (Q9M329_ARATH)	2.20181	2.28301	8.28172	8.44353	6.12022	0
CF349651_at	(O80959) Similar to latex allergen from Hevea brasiliensis (At2g39220) (Hypothetical protein At2g39220) (Putative patatin protein) (O80959_ARATH)	3.29136	4.3078	8.72817	10.7872	5.95808	0
BI977310_at	(Q8GT41) Putative invertase inhibitor precursor (Pollen allergen Pla a 1) (PLA1_PLAAC)	2.05563	2.02453	9.64566	6.30582	5.93566	0
BI978690_at	(Q9LVF1) Emb|CAB45066.1 (AT3g21550/MIL23_11) (Q9LVF1_ARATH)	3.23688	3.97505	9.38106	9.6457	5.90742	0
BQ103883_at	(Q5NE21) Carbonic anhydrase (EC 4.2.1.1) (Q5NE21_LYCES)	2.94161	3.00703	9.50717	8.14025	5.84939	0
BQ104492_at	(P93569) Sts15 protein (P93569_SOLTU)	2.36203	2.34534	8.2395	7.6934	5.61276	0
BI977451_a_at	(Q9SF89) F8A24.8 protein (Q9SF89_ARATH)	2.89379	3.08844	10.2175	6.94573	5.59048	0
CF349547_at	0	5.35105	5.24202	11.661	10.0814	5.57468	0
CF349712_at	(O04700) Senescence-inducible gene protein (Fragment) (O04700_ROSHC)	2.66016	2.64633	9.13576	7.19906	5.51417	0
BQ105087_a_at	(Q2LAK8) Cytochrome P450 monooxygenase CYP86A (Q2LAK8_SOYBN)	4.78418	4.91361	10.672	10.0358	5.505	0
BI978281_at	(Q9ZP90) Ferritin (Q9ZP90_MEDSA)	3.54436	2.84904	9.02148	8.2653	5.44669	0
CF349563_at	(Q69Q02) Putative 4-alpha-glucanotransferase (Q69Q02_ORYSA)	2.22546	3.5391	9.48858	7.04387	5.38395	0
BI978992_at	(Q50J79) NAM-like protein (Q50J79_PRUPE)	2.47485	2.41228	7.44759	7.99259	5.27652	0
BQ104753_at	(Q4VDN6) Ascorbate oxidase (EC 1.10.3.3) (Q4VDN6_LYCES)	2.6601	2.76466	9.19649	6.62208	5.1969	0
BQ104989_at	0	2.03159	1.89479	8.93675	5.35961	5.18499	0
CF349433_at	(Q5NDZ2) Putative auxin influx carrier protein (Q5NDZ2_PRUAV)	3.72816	3.6178	9.15567	8.51682	5.16327	0
BQ104470_at	(Q1SCN4) Hypothetical protein (Q1SCN4_MEDTR)	2.78449	3.08857	7.99388	8.17052	5.14567	0
BQ105987_a_at	(Q94FT6) Pectate lyase B (Fragment) (Q94FT6_FRAAN)	6.24776	6.10692	12.5556	10.0215	5.11123	0
BQ106548_a_at	(Q9LW56) Similarity to long chain fatty alcohol oxidase (At3g23410/MLM24_23) (Q9LW56_ARATH)	5.3772	5.13392	10.5668	10.0961	5.07592	0
BQ106431_a_at	(Q9LW56) Similarity to long chain fatty alcohol oxidase (At3g23410/MLM24_23) (Q9LW56_ARATH)	5.76569	5.22689	10.9213	10.192	5.06039	0
BI978429_at	(Q9LP48) F28N24.12 protein (Hypothetical protein) (At1g29190/F28N24_12) (Q9LP48_ARATH)	2.58139	2.54171	8.94797	6.26771	5.04629	0
BI978608_at	0	4.19159	4.68613	9.4441	9.15889	4.86264	0
BQ104648_at	(Q8GSK5) Aldo/keto reductase family-like protein (Q8GSK5_ORYSA)	5.3438	5.7691	11.8549	8.97904	4.86051	0
EC587406_at	0	7.44552	6.79913	12.0352	11.8312	4.81089	0
BI977769_at	(Q8GWV8) Putative nodulin (At4g08290) (Q8GWV8_ARATH)	1.94305	1.92861	5.72197	7.75536	4.80284	0
AF441282_at	Rosa hybrid cultivar 1-aminocyclopropane-1-carboxylate oxidase mRNA, partial cds.	3.34868	3.13652	8.2265	7.78294	4.76212	0
BQ106510_at	(Q69QG3) Putative syringolide-induced protein B13-1-1 (Q69QG3_ORYSA)	3.11025	3.37509	9.61157	6.38107	4.75365	0
BQ105371_a_at	(Q9LT39) Polygalacturonase inhibitor-like protein (Hypothetical protein At3g20820) (Q9LT39_ARATH)	4.76518	4.96181	9.92923	9.25443	4.72834	0
CF349437_at	(Q9FN30) Tyrosine aminotransferase (Q9FN30_ARATH)	3.86531	3.33863	8.69407	7.93292	4.71152	0
AB038247_at	Rosa hybrid cultivar 'Kardinal' FLS mRNA for flavonol synthase, complete cds.	6.65464	6.81322	11.2653	11.5493	4.67336	0
BQ106489_at	0	5.73082	4.9931	9.85773	10.2036	4.66872	0
BI978710_at	(Q8LGD1) Putative nitrilase-associated protein (Hypothetical protein At4g23496) (Q8LGD1_ARATH)	2.22339	2.17735	6.0154	7.53467	4.57467	0
BQ104463_at	0	4.10795	3.83663	9.90612	7.18105	4.5713	0
BQ105798_at	(Q8W3M2) Acid invertase (Q8W3M2_CITUN)	2.76002	3.12713	8.52092	6.38113	4.50745	0
CF349376_a_at	(Q3EC88) Protein At2g01660 (Q3EC88_ARATH)	2.20786	1.82804	7.36155	5.64703	4.48634	0
BI977288_at	0	4.95729	5.35163	10.1517	8.94784	4.3953	0
BQ104046_a_at	(Q257B1) Auxin influx carrier (Q257B1_LUPAL)	3.99121	4.40754	8.86057	8.26107	4.36144	0
BQ105712_at	(Q9SZZ2) Hypothetical protein L73G19.20 (Hypothetical protein AT4g25640) (Q9SZZ2_ARATH)	1.98668	2.05109	6.31403	6.42766	4.35196	0
BQ104732_at	(Q9SFD6) F17A17.4 protein (Q9SFD6_ARATH)	2.21119	2.52958	7.55221	5.81461	4.31303	0
BQ105122_at	(Q9SEA0) Capsanthin/capsorubin synthase, chloroplast precursor (EC 5.3.99.8) (CCS_CITSI)	3.55648	3.35653	8.50893	7.00002	4.29797	0
BQ104919_a_at	(Q93XJ1) Pectate lyase (Q93XJ1_9ROSI)	6.71627	6.32022	10.7091	10.9179	4.29525	0
BQ103887_a_at	(Q52PJ2) Ripening-related pectate lyase (Q52PJ2_MANIN)	7.48486	7.5178	12.58	10.7709	4.17416	0
BI977247_at	(O49896) Hypothetical protein (O49896_MALDO)	2.39616	2.30805	7.45342	5.49898	4.12409	0
BI977659_at	(Q4TUC1) Germin-like protein (Q4TUC1_9CONI)	3.21511	3.19668	7.80895	6.79967	4.09842	0
BQ106217_at	(Q672F7) E-beta-ocimene synthase (Q672F7_LOTJA)	2.47481	2.61522	7.49155	5.75155	4.07654	0
BI979008_at	(Q9SAA7) F25C20.15 protein (At1g11700) (Hypothetical protein At1g11700) (Q9SAA7_ARATH)	6.67059	5.88958	10.683	10.0069	4.06485	0
EC587940_at	0	4.05586	3.90929	7.96125	8.12209	4.0591	0
BQ104274_at	(Q7PCB2) Putative phytosulfokine peptide precursor (Q7PCB2_SOYBN)	5.04	5.10469	8.70321	9.46221	4.01037	0
BQ105992_at	(Q949Z1) Putative polygalacturonase PG1 (Q949Z1_ARATH)	2.69912	2.53144	7.39522	5.62963	3.89715	2.7558e-12
BI977621_a_at	(Q8L5J6) Expansin 3 (Q8L5J6_MALDO)	9.11938	9.47604	13.3974	12.9143	3.85811	5.51159e-12
BQ105483_a_at	(Q9ZWQ8) Plastid-lipid associated protein, chloroplast precursor (CitPAP) (PAP_CITUN)	6.8132	7.43393	11.3117	10.6366	3.85056	6.43019e-12
BI977805_at	(Q84LI7) Polygalacturonase-like protein (Q84LI7_FRAAN)	7.40223	7.53043	12.1214	10.5019	3.84535	7.34879e-12
BI978736_a_at	(Q9ZWQ8) Plastid-lipid associated protein, chloroplast precursor (CitPAP) (PAP_CITUN)	6.99768	7.57668	11.33	10.7748	3.76521	2.7558e-11
BI978328_at	0	2.64456	2.30088	6.16094	6.12707	3.67128	1.24011e-10
EC586233_a_at	(Q9FKR1) Pollen coat protein-like (Hypothetical protein) (Q9FKR1_ARATH)	7.84924	7.56475	12.2164	10.5355	3.66894	1.29522e-10
BQ106330_at	0	3.02458	3.27498	8.78754	4.84509	3.66653	1.34115e-10
BI978605_at	(Q9SIA7) Legumin-like protein (Q9SIA7_ARATH)	6.57022	6.66428	10.8509	9.5962	3.60628	3.49067e-10
BQ104603_at	0	2.10194	2.09321	6.39223	4.95429	3.57569	5.63101e-10
EC589217_at	(Q9SJJ9) Putative carboxypeptidase (At2g27920/T1E2.16) (Q9SJJ9_ARATH)	3.63222	2.84291	7.22498	6.38281	3.56633	6.51286e-10
BI977714_at	0	2.39499	2.18868	6.90626	4.80278	3.56269	6.88949e-10
BI978659_at	(Q84VY8) At2g36290 (Q84VY8_ARATH)	8.18236	8.25733	13.2768	10.2721	3.55461	7.80809e-10
BI978285_at	0	7.23099	7.60183	11.1044	10.8176	3.54459	9.12168e-10
BI977256_at	(Q53YK5) Peroxisomal sarcosine/pipecolate oxidase (EC 1.5.3.1) (EC 1.5.3.7) (Q53YK5_ARATH)	5.00235	5.1394	9.1685	8.05565	3.5412	9.60854e-10
BI978064_at	(Q9M8Y5) Putative GDSL-motif lipase/acylhydrolase (Q9M8Y5_ARATH)	8.99803	9.03184	12.4637	12.5986	3.51625	1.41097e-09
BQ104894_at	(Q2HVR9) Helix-loop-helix DNA-binding (Q2HVR9_MEDTR)	7.72229	8.25508	11.9714	11.0015	3.49776	1.87119e-09
BI978356_at	(Q6NLD7) At1g64640 (Q6NLD7_ARATH)	4.44611	4.79753	9.44746	6.78449	3.49415	1.97774e-09
EC588414_at	(Q2HTY2) Hypothetical protein (Q2HTY2_MEDTR)	2.61119	2.50741	6.762	5.32121	3.4823	2.36815e-09
BQ106473_a_at	(O23234) Hypothetical protein C7A10.890 (At4g36470) (Hypothetical protein AT4g36470) (O23234_ARATH)	3.54614	3.18568	7.73968	5.92271	3.46529	3.06444e-09
BI977278_at	(Q1SG94) Rab GDI protein (Q1SG94_MEDTR)	1.98234	1.96955	6.70537	4.11959	3.43653	4.72619e-09
BQ106293_at	(Q9FLN0) GDSL-motif lipase/hydrolase-like protein (Q9FLN0_ARATH)	5.63456	5.71106	9.74465	8.39543	3.39723	8.49336e-09
CF349715_at	(Q2HVU1) Glucose/ribitol dehydrogenase (Q2HVU1_MEDTR)	5.51154	5.24022	9.57392	7.89976	3.36096	1.45056e-08
BQ105636_at	(Q9M444) Lectin-like protein (Q9M444_CICAR)	3.22876	3.65676	6.47226	7.1054	3.34607	1.80431e-08
BI978942_at	(O81084) Cysteine proteinase precursor, AN8 (O81084_ANACO)	2.84154	3.57021	7.54369	5.55924	3.34558	1.81708e-08
BQ104806_at	0	4.25287	3.99348	7.39899	7.53671	3.34468	1.84142e-08
BI978794_at	(Q05349) Auxin-repressed 12.5 kDa protein (12KD_FRAAN)	8.76863	9.87545	12.8102	12.4948	3.33044	2.26627e-08
BQ105165_at	(Q9ASU1) AT3g51520/F26O13_160 (Hypothetical protein) (Q9ASU1_ARATH)	2.63711	2.34301	6.57587	5.05932	3.32754	2.36411e-08
CF349559_at	(Q1S227) Protein kinase; Actin-binding, actinin-type (Q1S227_MEDTR)	2.1605	2.1471	6.89442	4.0233	3.30505	3.27471e-08
EC587186_at	(Q49RB3) Gip1-like protein (Q49RB3_9ROSI)	8.98944	8.89055	12.8827	11.5797	3.29118	4.00004e-08
EC587811_at	(Q84UT9) Chalcone synthase (Q84UT9_ROSHC)	5.91994	6.31684	9.63439	9.15129	3.27444	5.0861e-08
BQ104801_at	(Q38M81) ADP-glucose pyrophosphorylase small subunit-like (Q38M81_SOLTU)	4.81504	4.55485	8.7563	7.13787	3.26214	6.06413e-08
BQ106254_at	(Q682U6) Hypothetical protein At5g26940 (Q682U6_ARATH)	5.81993	5.02557	9.7929	7.5452	3.2463	7.59754e-08
EC589917_at	(Q3T923) Fra a 1 allergen (Fra a 1-A allergen) (Q3T923_FRAAN)	4.52495	4.98246	8.94156	7.05616	3.24516	7.72137e-08
EC586015_at	(O65313) Cold-regulated LTCOR12 (O65313_9ROSI)	4.89998	4.99965	7.20503	9.1231	3.21425	1.19496e-07
BQ106542_at	(Q8L6C6) 1-deoxy-D-xylulose 5-phosphate synthase (Q8L6C6_STERE)	2.2347	2.32337	4.07115	6.89709	3.20509	1.3592e-07
CF349341_at	(Q2HTD9) 2OG-Fe(II) oxygenase (Q2HTD9_MEDTR)	4.4768	5.32491	8.42397	7.75384	3.18805	1.72508e-07
BI978580_at	(O82255) Putative glutaredoxin (At2g47880) (O82255_ARATH)	2.12183	2.11404	5.77314	4.83522	3.18624	1.76904e-07
EC587446_at	(Q9XI28) F9L1.36 protein (Hypothetical protein At1g15410) (Q9XI28_ARATH)	2.67372	2.66079	6.1413	5.54515	3.17597	2.04127e-07
BQ104530_at	(Q9S7W4) F17A17.6 protein (Q9S7W4_ARATH)	5.00751	4.71045	7.78416	8.2808	3.1735	2.11243e-07
BQ105890_a_at	(Q5U8L7) BHLH transcription factor (Q5U8L7_GOSHI)	7.16094	6.77725	11.0243	9.24685	3.16646	2.32936e-07
BI977720_at	0	2.06839	2.0481	3.90192	6.4546	3.12002	4.41488e-07
BQ105500_at	(Q2PEU4) Hypothetical protein (Q2PEU4_TRIPR)	5.8256	6.15969	9.88408	8.33965	3.11922	4.46311e-07
BQ104041_s_at	0	5.32945	6.01818	8.63315	8.93508	3.1103	5.04086e-07
BQ105927_at	(Q677H0) Glycolate oxidase (Fragment) (Q677H0_HYAOR)	5.4166	4.8641	8.8198	7.67994	3.10952	5.09467e-07
EC588884_at	0	6.84468	6.83266	9.95908	9.8882	3.08497	7.10972e-07
BI978477_at	(Q2V301) Protein At5g50175 (Q2V301_ARATH)	4.76081	4.65414	8.18377	7.37449	3.07165	8.50978e-07
BQ106449_at	0	3.73307	3.29866	7.08874	6.05051	3.05376	1.08215e-06
BI978427_at	0	2.62583	2.56676	5.4354	5.85579	3.0493	1.14869e-06
BQ106145_at	(Q42935) Pectin methylesterase precursor (EC 3.1.1.11) (Fragment) (Q42935_NICPL)	1.92204	1.90972	4.86022	5.04643	3.03745	1.34564e-06
BI977604_at	(Q6I5Q2) Hypothetical protein OSJNBa0025P09.9 (Q6I5Q2_ORYSA)	3.38985	3.02744	6.01012	6.47536	3.0341	1.40701e-06
BI977386_at	(Q9M8Y5) Putative GDSL-motif lipase/acylhydrolase (Q9M8Y5_ARATH)	11.0193	10.8616	13.8188	14.1223	3.03009	1.48398e-06
BQ104100_at	0	4.6709	4.82261	8.0748	7.4421	3.0117	1.89371e-06
BQ104485_at	(Q5NE18) Formate dehydrogenase (EC 1.2.1.2) (Q5NE18_LYCES)	3.11183	3.23529	6.22913	6.12724	3.00463	2.07906e-06
AB025643_at	Rosa rugosa MASAKO D1 mRNA for MADS-box protein, complete cds.	3.43855	3.63942	6.58101	6.49687	2.99996	2.21101e-06
BQ103949_a_at	(Q6T7D1) Fiber protein Fb19 (Fragment) (Q6T7D1_GOSBA)	6.49957	6.10772	9.68145	8.91857	2.99637	2.31787e-06
BQ104927_at	0	2.18158	1.99006	4.58602	5.57339	2.99388	2.39494e-06
EC587014_at	(Q56S61) MKS1 (Q56S61_LYCHI)	4.61967	4.11486	8.71437	6.0024	2.99111	2.48357e-06
CF349648_at	(Q5W5X6) Zeta-carotene desaturase ZDS2 (Q5W5X6_MALDO)	6.9721	6.81925	10.5018	9.23861	2.97452	3.08629e-06
EC588334_at	(Q8L9M7) Hypothetical protein (At5g19875) (Hypothetical protein At5g19875/F28I16.2) (Q8L9M7_ARATH)	2.17037	1.88723	5.25507	4.73831	2.96789	3.36532e-06
CF349358_at	(Q9LW70) Long-chain-fatty-acid-CoA ligase-like protein (Q9LW70_ARATH)	5.44659	6.13665	8.55914	8.87446	2.92518	5.8495e-06
CF349471_at	0	3.62672	3.0797	6.41446	6.08598	2.89701	8.38736e-06
BI979026_at	(Q2VEY1) Putative phytoene synthase (Q2VEY1_DAUCA)	6.52922	6.12649	10.2952	8.13269	2.88611	9.63485e-06
BI978107_at	(Q9LQU1) F10B6.30 (Hypothetical protein At1g14890) (Hypothetical protein) (Q9LQU1_ARATH)	7.09871	6.9549	10.1641	9.65504	2.88274	1.00551e-05
CF349812_at	(Q8H7G2) Hypothetical protein (Q8H7G2_ARATH)	5.86398	6.41421	9.40413	8.62044	2.87319	1.13469e-05
CF349378_at	(Q1SFB4) Hypothetical protein (Q1SFB4_MEDTR)	7.33581	7.38927	10.3964	10.0469	2.85914	1.35463e-05
BI977616_at	(Q8LAE7) Hypothetical protein (Q8LAE7_ARATH)	6.27376	5.93268	9.10872	8.7951	2.84869	1.54458e-05
BI977462_at	(Q84WG2) Putative VAMP protein SEC22 (Q84WG2_ARATH)	6.08559	6.52827	9.19697	9.0594	2.82126	2.17496e-05
CF349375_at	(Q1SH50) H+-transporting two-sector ATPase, alpha/beta subunit, central region; 2OG-Fe(II) oxygenase (Q1SH50_MEDTR)	3.87119	3.82367	7.06168	6.26147	2.81414	2.37568e-05
BQ105919_at	(Q8VYN6) Putative pyrophosphate-fructose-6-phosphate 1-phosphotransferase (Q8VYN6_ARATH)	4.97184	5.3796	7.53208	8.44647	2.81356	2.393e-05
EC588241_at	0	10.096	11.0922	13.1783	13.5671	2.77863	3.67925e-05
BI978732_at	(P32293) Auxin-induced protein 22A (Indole-3-acetic acid-induced protein ARG3) (AX22A_PHAAU)	5.54198	6.15524	8.82365	8.42113	2.77378	3.90409e-05
BQ106443_at	0	4.94601	5.57933	8.59102	7.42759	2.74664	5.43151e-05
BQ106669_at	(Q1SEP6) Hypothetical protein (Q1SEP6_MEDTR)	4.15213	4.39806	7.72921	6.29801	2.73852	5.99187e-05
EC588436_at	0	3.11253	4.38761	8.70042	4.27068	2.73548	6.21569e-05
CF349553_at	(Q8W240) GT-2 factor (Fragment) (Q8W240_SOYBN)	5.64807	5.35814	8.14024	8.30303	2.71854	7.62026e-05
BQ105574_at	(Q2XNV5) Zinc transporter, putative (Q2XNV5_ASPOF)	6.12533	6.83233	9.61902	8.73766	2.69951	9.56589e-05
BQ104916_at	(Q1L5W8) Beta-amylase 1 (EC 3.2.1.2) (Q1L5W8_NICLS)	6.48911	5.92909	9.704	8.08628	2.68604	0.000112266
BQ104624_at	(Q1SPH1) Pectinesterase; Pectinesterase inhibitor (Q1SPH1_MEDTR)	3.89244	5.28062	7.08265	7.45996	2.68477	0.000113973
CF349792_at	(Q9FQC9) Glutathione S-transferase GST 10 (EC 2.5.1.18) (Q9FQC9_MAIZE)	5.64545	5.93839	8.97286	7.96939	2.67921	0.000121728
BI977410_at	(Q9SVQ7) Hypothetical protein F17N18.90 (Hypothetical protein At4g13200) (Q9SVQ7_ARATH)	5.38997	5.75293	8.83373	7.61259	2.65171	0.000168249
BQ106045_a_at	0	5.00538	6.14674	9.03326	7.41919	2.65016	0.000171325
BQ106563_at	(Q39045) Possible aldehyde decarbonylase (Q39045_ARATH)	6.5289	6.50153	9.452	8.86113	2.64134	0.000189926
CF349324_at	0	2.96148	4.31549	7.01365	5.54449	2.64059	0.00019161
BQ104126_at	(Q944C8) Vacuolar invertase (Q944C8_CITSI)	5.92289	5.73788	9.7798	7.13653	2.62778	0.000222415
CF349665_at	(Q9SK99) Similar to LeOPT1 (Q9SK99_ARATH)	3.83632	4.67443	6.73396	7.00422	2.61372	0.00026177
CF349477_at	(Q9ZT92) Hypothetical protein T4I9.18 (Hypothetical protein At4g02940) (Q9ZT92_ARATH)	2.46114	2.29967	6.27971	3.7001	2.6095	0.000274836
BQ105067_at	(Q9SL06) Putative retroelement pol polyprotein (Q9SL06_ARATH)	3.50029	3.57591	5.71802	6.56111	2.60147	0.000301481
BI978626_at	0	2.03138	1.93117	5.77737	3.33279	2.5738	0.00041378
BQ104640_at	0	4.70447	4.58173	7.39254	7.03035	2.56834	0.000440323
BQ105658_a_at	(Q2HVU0) Glucose/ribitol dehydrogenase (Q2HVU0_MEDTR)	7.75492	7.46758	10.791	9.56585	2.56718	0.000446191
CF349877_at	(Q9C9T8) Putative UDP-N-acetylglucosamine--N-acetylmuramyl-(Pentapeptide)- pyrophosphoryl-undecaprenol N-acetylglucosamine transferase; 62395-63952 (Putative UDP-N-acetylglucosamine--N-acetylmuramyl-(Pentapeptide)- pyrophosphoryl-undecaprenol (Q9C9T8_ARATH)	4.94994	5.02147	8.11201	6.98659	2.5636	0.0004647
BQ106260_at	(O23157) Hypothetical protein C7A10.60 (Hypothetical protein At4g37300) (AT4g37300/C7A10_60) (O23157_ARATH)	6.02745	6.45175	8.85752	8.71709	2.5477	0.000556229
BI978700_at	(Q9XH70) Hypothetical protein p69RF (Fragment) (Q9XH70_PRUAR)	4.39757	4.95507	8.06295	6.35572	2.53302	0.000656156
BI977854_at	(Q7PCB3) Putative phytosulfokine peptide (Fragment) (Q7PCB3_SOYBN)	3.15074	3.82438	5.74999	6.28797	2.53142	0.000668039
CF349892_at	(Q9XGK7) Endo-beta-1,4-glucanase precursor (EC 3.2.1.4) (Q9XGK7_FRAAN)	9.76018	9.39937	12.4749	11.7335	2.52442	0.000722524
BQ106476_at	(Q3L1D0) Heat shock protein 101 (Q3L1D0_VITVI)	2.92193	2.53084	6.03475	4.46625	2.52412	0.000724935
EC587026_at	0	4.71769	4.53299	7.49934	6.79424	2.52145	0.000746914
BQ104243_a_at	(O50002) Cysteine protease (O50002_PRUAR)	6.4308	7.24039	9.7779	8.92953	2.51812	0.000775179
BI977725_a_at	0	3.28021	3.03804	7.11863	4.22734	2.51386	0.000812911
BQ104508_at	(Q9FEU4) Putative serine carboxypeptidase precursor (Fragment) (Q9FEU4_PEA)	3.74956	2.80721	6.5473	5.0354	2.51296	0.00082103
BQ106446_a_at	(Q8L6S6) Endo-beta-1,4-glucanase (EC 3.2.1.4) (Q8L6S6_FRAAN)	8.60503	8.20603	11.3122	10.5209	2.511	0.000839204
BI977403_at	(Q2R3P9) Senescence-associated protein SAG29, putative (Q2R3P9_ORYSA)	3.45128	2.41223	3.97812	6.90726	2.51094	0.000839778
BI977666_at	(Q84L81) Expansin precursor (Q84L81_PYRCO)	2.94986	3.29786	5.39748	5.84844	2.4991	0.000957708
CF349409_a_at	(Q93XQ1) Cellulose synthase catalytic subunit (Q93XQ1_NICAL)	9.23602	9.81404	12.7317	11.3057	2.49368	0.00101694
BI978867_at	(Q9XEY5) Nt-iaa28 deduced protein (Q9XEY5_TOBAC)	7.09902	7.70336	10.878	8.89373	2.48468	0.00112313
EC589557_at	(Q9SBT1) Expansin (Q9SBT1_FRAAN)	7.69336	7.48407	9.89973	10.2461	2.48421	0.00112894
BQ104027_a_at	(Q9MAA7) Probable gibberellin receptor GID1L1 (EC 3.-.-.-) (GID1-like protein 1) (GI1L1_ARATH)	9.30573	9.72782	12.4141	11.5536	2.46705	0.00136306
EC588284_at	(Q67X84) Putative auxin-independent growth promoter (Q67X84_ORYSA)	5.47709	6.22776	8.53795	7.94403	2.38856	0.00317738
AB121046_at	Rosa chinensis var. spontanea mRNA for phloroglucinol O-methyltransferase, complete cds. (for EC588464)	10.7842	10.9505	13.2276	13.2717	2.38233	0.00339472
BQ105670_at	(Q9C9T8) Putative UDP-N-acetylglucosamine--N-acetylmuramyl-(Pentapeptide)- pyrophosphoryl-undecaprenol N-acetylglucosamine transferase; 62395-63952 (Putative UDP-N-acetylglucosamine--N-acetylmuramyl-(Pentapeptide)- pyrophosphoryl-undecaprenol (Q9C9T8_ARATH)	3.77627	3.43491	6.46943	5.50414	2.38119	0.00343585
BQ104752_at	(Q9LK39) Long-chain-fatty-acid CoA ligase (Q9LK39_ARATH)	7.14488	7.10648	9.57699	9.43509	2.38036	0.00346614
EC587733_at	0	5.32666	5.36377	8.13875	7.30243	2.37538	0.0036536
BQ106434_at	(Q9SCZ8) Hypothetical protein F26O13.150 (Hypothetical protein At3g51510) (Hypothetical protein) (AT3g51510/F26O13_150) (Q9SCZ8_ARATH)	6.97989	6.69221	9.77876	8.64181	2.37424	0.00369799
BQ106043_at	(Q84YG5) Isoamylase isoform 3 (Q84YG5_SOLTU)	3.92725	5.13261	6.86336	6.94332	2.37341	0.00373047
CF349538_at	(Q9LMJ7) F10K1.25 protein (At1g07040) (Expressed protein) (Hypothetical protein) (Q9LMJ7_ARATH)	2.87633	3.20321	6.07926	4.71386	2.35679	0.00444345
BI977412_at	(Q8LST3) Chitinase (Q8LST3_PHYAM)	5.02497	5.3203	7.91342	7.14373	2.35593	0.00448342
BQ104037_a_at	(Q39640) Glycolate oxidase (EC 1.1.3.1) (Q39640_9ROSI)	7.66506	7.31342	9.97601	9.68481	2.34117	0.00523189
BQ106414_at	(Q2XNV5) Zinc transporter, putative (Q2XNV5_ASPOF)	8.0629	8.4902	10.9618	10.2652	2.33693	0.00546801
AY919867_at	Rosa hybrid cultivar EIN3-2 mRNA, partial cds. (for AY052825)	6.27784	6.50655	8.51266	8.89779	2.31303	0.00700366
CF349843_at	(Q1RY70) Histidine acid phosphatase; HAD-superfamily hydrolase subfamily IA, variant 3 (Q1RY70_MEDTR)	6.02508	5.95609	8.78308	7.81929	2.3106	0.00718137
BQ106121_a_at	(Q65YS1) Uncoupling protein a (Q65YS1_9ARAE)	6.50562	6.40813	8.62305	8.90244	2.30587	0.00753966
BQ105760_at	(Q43070) UDP-glucose 4-epimerase (EC 5.1.3.2) (Galactowaldenase) (UDP-galactose 4-epimerase) (GALE1_PEA)	6.71028	6.60405	9.08672	8.83445	2.30342	0.00773175
BQ105309_at	(O22960) Expressed protein (Hypothetical protein) (O22960_ARATH)	5.73932	6.35055	8.52774	8.16871	2.30329	0.00774229
BQ106263_a_at	(Q2R2L5) Acyl CoA synthetase, putative (Q2R2L5_ORYSA)	4.1363	4.28839	6.52446	6.50011	2.29994	0.00801262
BQ105967_a_at	0	3.90812	4.09002	6.90384	5.67619	2.29094	0.00878556
BI978057_at	0	6.19799	5.84618	7.76384	8.81979	2.26973	0.0109019
BQ104597_at	(Q84PB2) Putative ATP synthetase alpha chain (Q84PB2_ORYSA)	3.01588	3.34683	5.90002	4.99522	2.26627	0.0112901
BQ104938_at	(Q1RV55) Hypothetical protein (At2g47485) (Q1RV55_MEDTR)	5.89722	5.80888	8.74472	7.479	2.25881	0.0121734
BQ104999_at	0	8.56086	8.71475	11.276	10.5122	2.25631	0.0124848
CF349309_a_at	(O24329) Hypothetical protein (O24329_RICCO)	10.0403	10.4701	13.5717	11.4425	2.25189	0.0130522
BQ106575_a_at	(Q8VYD8) Hypothetical protein At5g06130 (Q8VYD8_ARATH)	5.01427	5.19633	7.47432	7.23152	2.24762	0.0136248
BI977750_at	(Q9AVB5) Plasma membrane intrinsic protein 2-1 (Q9AVB5_PYRCO)	5.32847	5.09965	7.35281	7.56586	2.24528	0.0139484
CF349898_at	(Q1S8C2) Armadillo (Q1S8C2_MEDTR)	5.20552	5.37576	8.09095	6.95366	2.23166	0.0159826
BI977242_at	(Q67Z65) Low temperature and salt responsive protein LTI6B (Q67Z65_ARATH)	7.18851	7.87385	10.3931	9.05788	2.19432	0.0231284
CF349600_at	(Q9FVR6) Hypothetical protein F3C3.2 (Expressed protein) (Hypothetical protein) (Q9FVR6_ARATH)	5.76082	5.09195	9.30899	5.93187	2.19404	0.0231914
CF349730_at	(Q8LK75) Acid invertase (Q8LK75_LAGLE)	7.81446	7.87224	11.18	8.88506	2.18917	0.0243257
CF349890_at	0	4.82328	4.95351	7.59556	6.55667	2.18772	0.0246738
BI977949_at	(Q5UL09) Anthocyanidin synthase (Q5UL09_FRAAN)	8.49991	8.89482	11.9588	9.80586	2.18496	0.025348
BQ105872_a_at	(Q1S2K6) Xanthine/uracil/vitamin C permease (Q1S2K6_MEDTR)	2.91677	2.90016	5.55598	4.62695	2.183	0.0258394
AB201048_s_at	Rosa hybrid cultivar RhGT1 mRNA for UDP-glucose: anthocyanidin 5,3-O-glucosyltransferase, complete cds. (for EC586677)	7.77731	7.84581	10.0822	9.9005	2.17977	0.0266676
EC589634_at	(O48631) Ethylene-forming-enzyme-like dioxygenase (O48631_PRUAR)	3.60589	3.67873	5.31597	6.32684	2.17909	0.0268448
BQ105102_a_at	(Q39640) Glycolate oxidase (EC 1.1.3.1) (Q39640_9ROSI)	7.8135	7.74359	10.1852	9.70361	2.16585	0.0305357
CF349316_at	(Q8H5X6) Putative NADH dehydrogenase (Q8H5X6_ORYSA)	1.83151	1.82144	6.05552	1.90445	2.15351	0.0344071
BI978858_at	(Q1S7V4) Ribosomal protein S3Ae (Q1S7V4_MEDTR)	2.11868	2.11105	2.69876	5.83545	2.15224	0.0348321
EC588469_at	0	2.42985	2.40208	5.03433	4.09405	2.14823	0.0362058
BQ106066_a_at	(Q56X52) Alternative oxidase 4, chloroplast precursor (EC 1.-.-.-) (Protein IMMUTANS) (Plastid terminal oxidase) (AOX4_ARATH)	3.64401	3.96575	6.87413	5.02921	2.14679	0.0367087
BQ105208_at	(Q2R2L5) Acyl CoA synthetase, putative (Q2R2L5_ORYSA)	6.83697	6.95761	8.79133	9.28356	2.14016	0.0391255
BI977728_a_at	(Q8LE51) Yippee-like protein (Hypothetical protein At2g40110) (At2g40110 protein) (Q8LE51_ARATH)	6.54867	6.12716	8.58514	8.367	2.13815	0.0398844
BQ106041_at	(Q9M461) Plasma membrane H+ ATPase (EC 3.6.1.3) (Q9M461_PRUPE)	2.50737	2.96535	6.6352	3.08395	2.12321	0.0460056
BI978505_at	(Q8LF53) Hypothetical protein (Q8LF53_ARATH)	5.25254	4.88983	7.71066	6.67571	2.122	0.0465406
CF349636_at	(Q9ATD1) GHMYB9 (Q9ATD1_GOSHI)	4.22626	4.79314	7.80127	5.45367	2.11777	0.0484524
EC586682_at	0	6.3014	6.13541	8.63372	8.0363	2.11661	0.048989
BQ105227_at	(Q9M567) Phenylalanine ammonia-lyase 2 (EC 4.3.1.5) (Q9M567_RUBID)	8.09657	8.63019	10.2872	10.6692	2.11482	0.0498285
BQ105445_at	(Q75LR4) Putative phosphatidylserine receptor long form (Q75LR4_ORYSA)	7.35055	6.97383	5.0883	5.00593	-2.11508	0.0497064
EC586028_at	(Q9SNV1) Cyclin D3a (Fragment) (Q9SNV1_ANTMA)	9.77939	9.69451	5.98827	9.24842	-2.1186	0.0480683
BI978908_at	(Q948P2) Replication factor C 40kDa subunit (Q948P2_ORYSA)	8.3818	8.12221	5.36299	6.8637	-2.13866	0.0396911
EC587298_at	0	5.15303	6.46898	3.47176	3.86896	-2.14065	0.0389416
EC586344_at	0	8.6709	8.52163	5.55276	7.32773	-2.15602	0.0335831
EC588510_at	0	5.3634	5.5574	2.56776	4.03279	-2.16012	0.0322769
EC588832_at	(Q9LRZ3) Arabidopsis thaliana genomic DNA, chromosome 3, TAC clone:K20I9 (AT3g16810/K20I9_3) (Q9LRZ3_ARATH)	5.63263	5.53984	3.06338	3.77732	-2.16588	0.0305251
AB201051_at	Rosa hybrid cultivar RhGT4 mRNA for UDP-glucose: flavonol 3-O-glucosyltransferase, complete cds.	7.89883	7.53074	5.34598	5.72805	-2.17777	0.0271923
BQ104341_at	(Q9LR64) F21B7.21 (Hypothetical protein At1g03610) (Hypothetical protein) (Hypothetical protein F21B7.14) (Hypothetical protein F21B7.22) (Q9LR64_ARATH)	9.17037	8.59953	5.33799	8.07308	-2.17941	0.02676
CF349425_at	(Q2VEU3) Dehydration-responsive element binding protein 3 (Q2VEU3_SOYBN)	5.63086	5.6145	2.25322	4.51605	-2.23805	0.0149956
CF349365_at	(Q09083) Hydroxyproline-rich glycoprotein precursor (Q09083_PHAVU)	8.60673	8.70865	5.5384	7.29851	-2.23923	0.0148188
EC589802_at	0	5.82793	4.49063	2.76626	3.07158	-2.24036	0.0146527
EC589618_at	(Q8LD42) Hypothetical protein (Q8LD42_ARATH)	8.25098	8.09062	5.2724	6.57807	-2.24556	0.0139089
EC586884_a_at	(Q9FFN0) Proline-rich protein APG-like (Q9FFN0_ARATH)	12.1441	12.2235	8.26708	11.5806	-2.26	0.0120283
BQ104728_at	0	6.40283	5.78348	3.84768	3.81765	-2.26049	0.011969
BQ104121_at	(Q949Q5) Hypothetical protein At1g08380 (Putative 16kDa membrane protein) (Photosystem I subunit O precursor) (Q949Q5_ARATH)	5.92021	4.89315	2.59969	3.69218	-2.26074	0.0119385
EC586218_at	(Q1SH90) Rapid ALkalinization Factor (Q1SH90_MEDTR)	8.45618	8.55634	4.61427	7.87157	-2.26334	0.0116291
EC586887_at	0	10.6301	10.5912	7.96354	8.72877	-2.26452	0.0114922
BQ103970_at	(Q2MJ01) Cytochrome P450 monooxygenase CYP704B (Q2MJ01_MEDTR)	8.8182	8.35742	5.432	7.2045	-2.26956	0.0109206
BQ106517_at	0	8.79842	8.70592	5.80898	7.1412	-2.27708	0.0101186
EC589644_at	(Q27JA9) Dirigent-like protein pDIR3 (Q27JA9_9CONI)	6.64235	6.30488	2.10261	6.26636	-2.28913	0.00894978
EC588860_a_at	(Q5UNS1) Arginase 2 (Q5UNS1_LYCES)	11.5909	11.2642	8.94477	9.31614	-2.29706	0.00825246
EC587538_at	(Q94K39) Hypothetical protein At3g18270 (Q94K39_ARATH)	6.99444	6.85698	3.79501	5.45536	-2.30053	0.00796476
EC586582_at	(Q9LKY6) Glucose acyltransferase (Q9LKY6_LYCPN)	9.96007	10.0382	7.23319	8.10684	-2.3291	0.0059312
BI977601_at	(Q9SUZ5) Hypothetical protein F4F15.210 (Q9SUZ5_ARATH)	7.53582	7.37944	6.90477	3.34811	-2.3312	0.00580386
EC586519_at	(Q9SYK8) F3F20.12 protein (Q9SYK8_ARATH)	5.92371	5.54504	2.75498	4.04194	-2.33592	0.00552599
EC589605_at	0	9.09203	8.59671	6.39014	6.61398	-2.34231	0.00516987
EC587947_at	(Q9SXE7) T3P18.6 (Putative proline-rich cell wall protein) (Q9SXE7_ARATH)	11.8452	11.6653	9.30789	9.4929	-2.35487	0.00453381
EC587607_at	(Q8GW48) Hypothetical protein (At4g15810) (Q8GW48_ARATH)	9.55941	9.68231	7.0307	7.49378	-2.35862	0.004359
EC587418_at	(Q1SYK4) Hypothetical protein (Q1SYK4_MEDTR)	5.44226	5.03204	2.77614	2.93553	-2.38132	0.00343126
EC586579_at	0	6.4623	6.00179	3.04827	4.65088	-2.38247	0.0033895
EC587488_at	(Q9LLQ7) Phosphatidic acid phosphatase alpha (EC 3.1.3.4) (Q9LLQ7_VIGUN)	8.07096	8.71837	5.73127	6.27338	-2.39235	0.00305219
EC589724_at	(Q9LXM2) Putative CCR4-associated factor 1 (Q9LXM2_ARATH)	9.97811	10.1967	7.46746	7.90113	-2.40314	0.00272056
EC587779_at	(Q9SKQ3) Putative disease resistance response protein (Q9SKQ3_ARATH)	8.48009	9.08144	5.1061	7.6488	-2.40331	0.00271542
EC589426_at	0	11.3988	11.3598	8.13662	9.79605	-2.41299	0.00244841
EC589381_at	(Q7X998) MRNA-binding protein (Fragment) (Q7X998_TOBAC)	7.6714	7.26714	3.66103	6.41494	-2.43128	0.00201088
EC587489_at	(Q7XUC9) OSJNBa0088A01.17 protein (Histone H4) (Hypothetical protein OJ1263H11.10) (Q7XUC9_ORYSA)	10.8569	10.5346	8.82239	7.70312	-2.43301	0.0019737
BI978663_at	0	9.09548	9.20867	5.67513	7.74971	-2.43966	0.00183677
EC586031_at	(Q2HW94) Blue (Type 1) copper domain (Q2HW94_MEDTR)	9.42571	9.44223	6.3499	7.63252	-2.44276	0.00177605
BI977966_at	(Q6Z6Y2) Putative SWIb domain-containing protein (Q6Z6Y2_ORYSA)	8.76071	8.69265	5.89979	6.6517	-2.45093	0.00162518
EC587392_at	(Q8S342) Putative anthocyanidine rhamnosyl-transferase (Q8S342_CAPAN)	3.84873	4.92833	1.86153	2.00765	-2.45393	0.00157296
EC586960_at	(Q9LSQ4) Indole-3-acetic acid-amido synthetase GH3.6 (EC 6.3.2.-) (Auxin-responsive GH3-like protein 6) (AtGH3-6) (DWARF IN LIGHT 1 protein) (DFL-1) (GH36_ARATH)	6.20419	5.89809	3.52508	3.63349	-2.47186	0.0012931
EC589030_at	(Q1RV18) YT521-B-like protein (Q1RV18_MEDTR)	9.25335	9.27416	5.58056	8.00088	-2.47303	0.00127655
EC587647_at	(O24357) Glucose-6-phosphate 1-dehydrogenase, chloroplast precursor (EC 1.1.1.49) (G6PD) (G6PDC_SPIOL)	7.80304	7.60915	4.48201	5.97939	-2.47539	0.00124394
EC589141_at	(Q8VZA9) Hypothetical protein At2g47920; F17A22.31 (Hypothetical protein At2g47920) (Q8VZA9_ARATH)	7.10844	6.90949	4.06382	4.98039	-2.48686	0.00109644
EC586615_at	(Q9ZP41) Blight-associated protein p12 precursor (Q9ZP41_9ROSI)	4.77114	4.49165	2.32953	1.92804	-2.50261	0.000921202
EC587344_at	(Q02817) Mucin-2 precursor (Intestinal mucin-2) (MUC2_HUMAN)	8.8489	8.71265	5.8859	6.66453	-2.50556	0.000891508
EC588581_at	0	4.80996	5.29705	2.044	3.02289	-2.52006	0.000758569
EC588872_at	(Q9XJ67) Beta-glucosidase precursor (Q9XJ67_9CARY)	8.71183	8.81749	4.94267	7.54208	-2.52228	0.000739959
EC589487_at	(O82333) Probable indole-3-acetic acid-amido synthetase GH3.1 (EC 6.3.2.-) (Auxin-responsive GH3-like protein 1) (AtGH3-1) (GH31_ARATH)	7.19658	7.30555	5.81863	3.63829	-2.5226	0.000737328
EC589944_at	(Q8L9H3) Hypothetical protein (Q8L9H3_ARATH)	5.01025	4.79365	1.75007	2.93194	-2.56095	0.000478877
EC587016_a_at	(Q9SS17) 40S ribosomal protein S24 (RS24_ARATH)	10.235	9.83418	6.81178	8.09825	-2.57957	0.000387445
EC588938_at	0	10.5114	10.5652	7.70754	8.20869	-2.58015	0.000384901
BQ106016_at	(Q5I6E9) AvrPto-dependent Pto-interacting protein 3 (Q5I6E9_LYCES)	7.18794	6.99739	3.95165	5.0504	-2.59164	0.0003375
EC586487_at	(Q9C6Y7) Aldehyde dehydrogenase, putative (Q9C6Y7_ARATH)	7.57068	7.61134	4.74458	5.25153	-2.59295	0.000332444
EC588645_at	0	5.14261	5.25818	1.66403	3.54465	-2.59605	0.000320839
EC586210_at	(Q9ZRA4) Auxin-binding protein ABP19a precursor (AB19A_PRUPE)	10.9964	11.1363	7.59468	9.33671	-2.60066	0.000304294
EC589780_at	(Q1SP83) AUX/IAA protein (Q1SP83_MEDTR)	8.40292	9.00794	4.75664	7.42385	-2.61519	0.000257354
EC588947_at	(O65510) Putative receptor protein kinase (O65510_ARATH)	6.58924	6.46436	3.55227	4.26032	-2.6205	0.000242003
EC587654_at	(Q2R4U6) Serine carboxypeptidase, putative (Q2R4U6_ORYSA)	8.94054	9.18157	5.62409	7.21273	-2.64264	0.00018707
EC587068_at	(Q7XQA5) Uracil-DNA glycosylase (Q7XQA5_ORYSA)	5.68814	5.73782	2.04074	4.05344	-2.66589	0.000142437
RoGAPDH-med_s_at	#N/A	10.608	10.4292	6.93536	8.76844	-2.66668	0.000141129
EC586761_at	(Q9SU40) Putative monocopper oxidase precursor (Skewed roots) (SKU5_ARATH)	7.85658	7.78058	4.60438	5.67489	-2.67895	0.000122103
EC588909_at	(Q9FUL4) 60S ribosomal protein L24 (RL24_PRUAV)	9.19526	9.10084	5.48506	7.43178	-2.68963	0.000107587
BQ106078_at	0	5.38114	5.27279	2.35838	2.90259	-2.69648	9.91712e-05
EC587749_a_at	(Q9FXZ8) Putative fatty acid elongase (Q9FXZ8_MAIZE)	5.98995	4.9284	2.58551	2.90959	-2.71162	8.27823e-05
BQ106237_at	(Q2HIK0) At3g27890 (Q2HIK0_ARATH)	6.6575	6.84836	5.94503	2.10561	-2.72761	6.83331e-05
EC586614_at	(Q56YG4) Putative M-type thioredoxin (Q56YG4_ARATH)	9.16802	9.56315	5.65073	7.60414	-2.73815	6.01831e-05
EC589454_at	(Q9C896) Hypothetical protein F7A10.16 (Q9C896_ARATH)	6.57084	6.52451	2.88925	4.71921	-2.74345	5.645e-05
EC586683_at	0	11.1651	10.8187	9.21721	7.27478	-2.74591	5.47926e-05
BI977764_at	0	11.4151	11.5773	8.66051	8.83841	-2.74673	5.42557e-05
EC587575_at	(Q9SHZ2) Putative beta-1,3-glucanase (Q9SHZ2_ARATH)	8.11813	8.19248	4.00217	6.79695	-2.75574	4.86348e-05
EC588014_at	(Q9LX31) Tetrapyrrole-binding protein, chloroplast precursor (Genomes uncoupled 4) (GUN4_ARATH)	8.15266	7.7681	3.61861	6.77435	-2.7639	4.40412e-05
BQ104338_at	(Q9XFH3) Mitotic spindle checkpoint protein MAD2 (MAD2_MAIZE)	8.14377	8.00599	3.61974	6.98566	-2.77218	3.981e-05
BI978055_at	(O82161) Phi-1 protein (O82161_TOBAC)	9.37682	9.99322	5.11515	8.67073	-2.79207	3.11964e-05
EC589569_at	(Q9C7Z9) Serine carboxypeptidase, putative; 88458-86107 (Q9C7Z9_ARATH)	11.0514	11.3077	7.07162	9.61666	-2.83542	1.82332e-05
BI979020_at	0	7.73261	7.07726	5.19739	3.84791	-2.88229	1.01134e-05
EC589044_at	(Q4LAR8) H-protein of the glycine decarboxylase multi-enzyme complex (Q4LAR8_PEA)	8.95186	8.70846	5.17552	6.71659	-2.88411	9.88272e-06
BQ105011_at	0	5.20356	3.99937	1.41667	2.01293	-2.88667	9.5665e-06
EC589764_at	0	8.46784	7.75317	4.37507	6.07014	-2.8879	9.41827e-06
BQ105755_at	(Q1S2G9) Helix-hairpin-helix motif, class 2 (Q1S2G9_MEDTR)	7.44915	7.34408	4.24797	4.71488	-2.91518	6.64995e-06
BI978750_at	0	6.37966	6.6233	4.78044	2.32003	-2.95125	4.17802e-06
BQ104791_at	(Q2XPU7) Lupeol synthase (Q2XPU7_RICCO)	8.57688	9.68452	6.67774	5.59619	-2.99374	2.39947e-06
EC587514_at	(P46423) Glutathione S-transferase (EC 2.5.1.18) (GST class-phi) (25 kDa auxin-binding protein) (GSTF_HYOMU)	11.168	11.5833	8.24355	8.45012	-3.02884	1.50888e-06
RhCyc7_at	(CCNB1) G2 mitotic-specific cyclin-1( CCNB1_MEDVA)	8.14209	7.74351	5.57582	4.2174	-3.04619	1.19747e-06
EC586533_at	(Q945D8) Putative gamma-thionin (Q945D8_CASSA)	11.9958	11.6517	6.59212	10.9306	-3.06239	9.6384e-07
EC587561_at	(O64808) Putative serine carboxypeptidase I (O64808_ARATH)	10.067	10.145	6.34949	7.73105	-3.06573	9.2163e-07
EC586572_at	0	6.89227	6.69243	2.85039	4.52098	-3.10666	5.29719e-07
EC586765_at	(Q7F4Z4) Histone H3 (OSJNBb0108J11.17 protein) (Histone H3-maize) (Q7F4Z4_ORYSA)	12.9408	13.0342	9.41102	10.3209	-3.12156	4.32254e-07
EC587937_at	(Q9FQD7) Glutathione S-transferase GST 21 (EC 2.5.1.18) (Fragment) (Q9FQD7_SOYBN)	7.25506	7.72825	2.93146	5.79811	-3.12687	4.01959e-07
EC589405_at	(Q6SRZ5) Stearoyl acyl desaturase (Q6SRZ5_CARPA)	6.28722	5.08422	2.51033	2.58847	-3.13632	3.53106e-07
EC587085_x_at	0	10.8746	11.0912	6.99314	8.6908	-3.14096	3.31265e-07
BI978321_at	0	11.5208	11.5503	8.36204	8.3988	-3.15512	2.72499e-07
BQ104008_at	0	7.45766	7.24352	4.39918	3.97426	-3.16387	2.41432e-07
EC586122_at	(O65759) Histone H2AX (H2AX_CICAR)	11.1377	10.8318	7.55885	8.02935	-3.19067	1.6631e-07
EC586981_at	(O49235) 2,4-D inducible glutathione S-transferase (EC 2.5.1.18) (O49235_SOYBN)	7.25065	7.14792	3.18317	4.80375	-3.20582	1.34522e-07
EC587761_at	(Q1SW57) HEC/Ndc80p (Q1SW57_MEDTR)	9.05777	8.91605	5.24987	6.25881	-3.23257	9.22852e-08
EC586590_a_at	(Q93Z03) At1g47530/F16N3_20 (Q93Z03_ARATH)	10.6346	10.4536	6.25479	8.35967	-3.23686	8.68599e-08
EC589794_at	0	6.02108	5.4123	2.15719	2.76914	-3.25353	6.85568e-08
EC587150_at	(Q9M0V2) Hypothetical protein AT4g05430 (Q9M0V2_ARATH)	5.7414	4.86106	1.84833	2.12957	-3.31228	2.9498e-08
EC589857_at	(O22880) Hypothetical protein At2g40550 (O22880_ARATH)	6.99615	6.699	2.61762	4.3922	-3.34267	1.89626e-08
EC587551_at	0	5.83424	5.63315	1.78463	2.97564	-3.35356	1.61692e-08
BQ106086_at	(Q84TK8) Hypothetical protein (Q84TK8_POPTM)	11.486	11.7481	7.71125	8.79282	-3.36506	1.36586e-08
EC589027_at	(Q9S836) Auxin transporter-like protein 2 (AUX1-like protein 2) (LAX2_ARATH)	6.03139	4.81823	2.1944	1.92159	-3.36682	1.33096e-08
BI977409_at	(Q9LX04) Putative Bplo (Q9LX04_ORYSA)	7.53096	7.40286	3.79617	4.30032	-3.41867	6.1739e-09
EC589651_at	0	5.32148	5.8307	1.77374	2.51467	-3.43189	5.06607e-09
EC588270_at	(Q1S3D5) Plant lipid transfer/seed storage/trypsin-alpha amylase inhibitor (Q1S3D5_MEDTR)	10.4455	9.69661	6.40007	6.78613	-3.47798	2.5289e-09
EC587486_at	0	6.58489	6.63538	4.83229	1.4083	-3.48983	2.11186e-09
EC587096_at	(Q93ZH2) Nuclear transcription factor Y subunit A-3 (AtNF-YA-3) (Transcriptional activator HAP2C) (NFYA3_ARATH)	5.62532	6.57957	2.34499	2.82016	-3.51987	1.33381e-09
EC588783_at	(Q9LUC1) Arabidopsis thaliana genomic DNA, chromosome 3, P1 clone: MIE1 (Q9LUC1_ARATH)	6.27042	5.50221	2.32663	2.38584	-3.53008	1.1409e-09
EC588892_at	0	7.24306	6.54993	2.98946	3.59841	-3.60256	3.69277e-10
BQ104622_at	(Q8LK94) Chloroplast omega-3 desaturase (Q8LK94_PRUPE)	10.3037	10.6372	7.37807	6.23852	-3.66217	1.4422e-10
AY803737_at	Rosa hybrid cultivar 1-aminocyclopropane-1-carboxylase synthase 2 (ACS2) mRNA, partial cds.	5.48995	5.20181	1.50388	1.84602	-3.67093	1.24929e-10
EC588720_at	0	8.23197	7.46784	3.52711	4.737	-3.71786	5.87903e-11
EC586853_at	(Q1S265) Hypothetical protein (Q1S265_MEDTR)	10.6518	10.6628	7.15416	6.61513	-3.77263	2.38836e-11
EC589350_a_at	(Q8LLE5) Coiled-coil protein (Fragment) (Q8LLE5_LYCES)	8.28353	8.51981	3.63789	5.59701	-3.78422	2.02092e-11
EC586269_at	(Q8GX94) Putative receptor like protein kinase (Q8GX94_ARATH)	6.62211	6.54998	2.49706	3.08239	-3.79632	1.65348e-11
EC587578_at	(Q6T2Z6) Cyclin d3 (Q6T2Z6_SOYBN)	7.42149	7.31993	1.84313	5.23643	-3.83093	9.18599e-12
EC586410_at	0	6.46975	6.30434	2.48665	2.54892	-3.86926	4.59299e-12
EC589023_a_at	(Q9SFB1) F17A17.37 protein (Hypothetical protein At3g08030) (Hypothetical protein) (Q9SFB1_ARATH)	8.50046	8.82402	2.72441	6.83661	-3.88173	3.67439e-12
EC588052_at	0	6.44408	6.60427	2.53512	2.73701	-3.88811	3.67439e-12
EC586986_at	(Q9FRL5) Hypothetical protein F22H5.4 (Hypothetical protein) (Q9FRL5_ARATH)	7.19536	6.77669	2.39335	3.78252	-3.89809	2.7558e-12
EC587842_at	(Q1SF87) Pathogenesis-related transcriptional factor and ERF (Q1SF87_MEDTR)	7.13664	5.89966	2.41321	2.54688	-4.03811	0
EC588152_at	(Q9SD82) Replication factor A-like protein (Q9SD82_ARATH)	7.78502	6.99633	2.60505	3.99869	-4.0888	0
EC589574_at	0	7.40393	7.31471	3.06525	3.443	-4.10519	0
EC589352_at	(Q1S265) Hypothetical protein (Q1S265_MEDTR)	7.28223	7.50058	3.25728	3.30158	-4.11197	0
BI978310_at	0	9.6629	9.62604	4.55336	6.48255	-4.12652	0
EC589898_at	(Q96574) Lipoxygenase (EC 1.13.11.12) (Q96574_LYCES)	11.0155	11.2023	6.02407	7.87658	-4.15858	0
EC586078_at	0	8.6658	7.89067	3.59392	4.61611	-4.17322	0
EC588365_at	(Q1S053) Probable histone H2A.3 (H2A3_MEDTR)	13.7038	13.5166	8.43627	10.4288	-4.17763	0
EC586878_at	0	10.1018	10.679	4.6893	7.52368	-4.28391	0
EC589818_at	(Q9AR93) Putative calmodulin-related protein (Q9AR93_MEDSA)	11.2023	10.7174	6.00419	7.34589	-4.28482	0
EC587878_at	(Q9M6E0) DNA-binding protein 4 (Fragment) (Q9M6E0_TOBAC)	8.26021	8.61293	2.64158	5.56714	-4.33221	0
EC587689_at	(Q94JT5) AT4g35220/F23E12_220 (Hypothetical protein) (Q94JT5_ARATH)	7.76831	7.60919	2.21947	4.4856	-4.33622	0
EC588897_at	(Q38757) Laccase (EC 1.10.3.2) (Q38757_ACEPS)	12.0066	11.7427	5.8579	9.15972	-4.36587	0
EC586609_at	(Q949S3) Hypothetical protein At3g42725 (Q949S3_ARATH)	9.20721	9.06192	3.39974	6.08058	-4.3944	0
EC587238_at	(Q70MR6) Ornithine decarboxylase (EC 4.1.1.17) (Q70MR6_SOYBN)	7.71037	7.99858	1.75228	5.03893	-4.45887	0
EC587473_at	(Q1SKH6) Cellular retinaldehyde-binding/triple function, C-terminal (Q1SKH6_MEDTR)	6.6928	6.20143	1.8403	2.13122	-4.46135	0
EC586734_at	(Q08733) Aquaporin PIP1.3 (Plasma membrane intrinsic protein 1c) (PIP1c) (Transmembrane protein B) (TMP-B) (PIP13_ARATH)	8.94033	8.71771	2.86722	5.7454	-4.52271	0
EC587480_at	(Q6SS00) YABBY-like transcription factor GRAMINIFOLIA (Q6SS00_ANTMA)	8.99788	8.63768	3.16531	5.41868	-4.52578	0
BQ104178_at	0	7.65476	7.89738	2.91782	3.52815	-4.55308	0
CF349331_a_at	(Q9LYH2) Hypothetical protein F14F18_180 (Q9LYH2_ARATH)	7.96067	8.4709	3.17626	4.12035	-4.56748	0
EC586793_at	(Q9AXP7) PnFL-2 (Q9AXP7_IPONI)	12.3089	12.3703	7.01592	8.36695	-4.64819	0
RhCyc2_at	(Q9SBQ4) CYCB1-1 protein (Q9SBQ4_PETHY)	7.51571	7.00446	2.17216	3.0446	-4.65171	0
EC587636_at	(Q9C681) Probable histone H2A.1 (H2A1_ARATH)	10.0471	10.0178	4.50865	6.23849	-4.65887	0
EC589488_at	0	11.6036	11.3534	5.9122	7.71537	-4.66472	0
EC588351_s_at	(Q9SBQ4) CYCB1-1 protein (Q9SBQ4_PETHY)	7.60385	7.09524	2.32502	2.92665	-4.72371	0
EC586255_at	(O23094) A_TM018A10.13 protein (AT4g00820 protein) (O23094_ARATH)	6.74983	6.71149	1.71413	2.26357	-4.74181	0
EC588489_at	(P93557) Mitotic cyclin (P93557_SESRO)	7.53222	7.19352	2.42039	2.77308	-4.76614	0
EC588840_at	(Q653S5) Hypothetical protein OJ1065_E04.1 (Q653S5_ORYSA)	9.40138	9.48442	3.31623	5.93475	-4.81741	0
EC586325_at	(Q9FGQ6) Similarity to APC-binding protein EB1 (Hypothetical protein At5g67270) (Microtubule-associated protein EB1-like protein) (Q9FGQ6_ARATH)	6.92537	7.28824	2.20285	2.34112	-4.83482	0
EC587829_at	(Q8LDF9) Hypothetical protein (Hypothetical protein At5g23420/K19M13_4) (Q8LDF9_ARATH)	9.1542	8.96206	3.38905	4.98934	-4.86893	0
EC589821_at	(P50533) Structural maintenance of chromosome 2 (Chromosome-associated protein E) (Chromosome assembly protein XCAP-E) (SMC2_XENLA)	7.17065	6.79401	1.7316	2.45144	-4.89081	0
EC589228_at	(Q94EX2) At1g76540/F14G6_14 (Q94EX2_ARATH)	8.07593	7.61891	2.7086	2.87783	-5.05421	0
EC589198_at	0	11.9756	11.7386	5.58073	7.95225	-5.09061	0
EC586873_at	(Q42707) Furostanol glycoside 26-O-beta-glucosidase (F26G) (EC 3.2.1.21) (Q42707_9LILI)	7.25711	7.57337	2.08308	2.48896	-5.12922	0
EC588536_at	0	8.41231	8.461	1.52899	5.07963	-5.13234	0
EC586736_at	(Q5NUF4) 2-Hydroxyisoflavanone dehydratase (Q5NUF4_GLYEC)	8.28427	8.41713	2.0546	4.15414	-5.24633	0
EC586517_at	(Q4JF78) Cyclin-dependent kinase B (Q4JF78_SCUBA)	8.13958	8.03395	2.15424	3.50385	-5.25772	0
EC586464_at	(Q5Z916) Putative proline-rich protein APG (Q5Z916_ORYSA)	7.44857	7.5862	1.98653	2.3623	-5.34298	0
EC586588_at	0	8.99843	8.74116	2.73137	4.16362	-5.4223	0
EC588433_at	(Q7F4Z4) Histone H3 (OSJNBb0108J11.17 protein) (Histone H3-maize) (Q7F4Z4_ORYSA)	10.7641	10.4816	3.97102	6.38938	-5.4427	0
EC586975_a_at	(Q589Y2) Glycosyltransferase NTGT5a (Q589Y2_TOBAC)	8.5424	8.37757	2.5784	2.8512	-5.74518	0
BQ104751_at	(Q94FN4) Chromomethylase 3 (Q94FN4_ARATH)	8.84155	8.22895	2.26237	3.24565	-5.78124	0
BQ105462_at	0	7.4525	8.55969	2.05064	2.21192	-5.87482	0
EC587831_at	(Q4LB18) Chromomethylase 1 (Fragment) (Q4LB18_HORVU)	10.0442	9.76563	2.68198	4.86519	-6.13133	0
EC589389_at	(O04848) Probable histone H2AXa (H2AXA_ARATH)	10.9363	10.7959	3.49157	5.7242	-6.25824	0
EC586827_at	0	9.63781	9.56814	1.61592	2.78738	-7.40132	0
