# Supplementary material for: Genomic Approach to Study Floral Development Genes in Rosa sp
Source: PLoS One. 2011 Dec 14;6(12):e28455. doi: 10.1371/journal.pone.0028455 (PMC3237435; doi:10.1371/journal.pone.0028455)
Supplement: Table S8 — Genes differentially expressed during flower opening and senescence in R. chinensis cv. Old Blush. (XLSX) [file pone.0028455.s009.xlsx]

## Sheet: Table S8
Table S8: Genes differentially expressed during flower opening and senescence in R. chinensis cv Old Blush								Log2 Sum Intensity						P-Value
								4	7	10	13			0	1e-08	0.05
																	1
								128	1024	8132
								Log2 Ratio
									-6	-3	-1	non diff		1	3	6
												0
Gene	annotation	III_PA.CEL	I_PA.CEL	FE1.CEL	FE2.CEL	IIIPS.CEL	IPS.CEL	VPvsOF	Bonferroni	VPvsSF	Bonferroni
BI977502_at	(P35694) Brassinosteroid-regulated protein BRU1 precursor (BRU1_SOYBN)	6.2957	2.74125	13.4536	13.2236	13.3734	13.2437	8.82014	0	8.79007	0
BI978598_at	(P93169) Early light-induced protein (P93169_SOYBN)	3.97131	2.07116	12.149	10.6693	10.8846	11.14	8.38789	0	7.99108	0
EC587309_at	0	1.97906	1.87143	10.2065	9.06341	7.87181	7.62287	7.70972	0	5.8221	0
BI977376_at	(Q9C9F4) Putative zinc finger protein At1g68190 (COLX_ARATH)	5.75594	1.89829	11.2112	11.1503	10.7441	11.1747	7.35364	0	7.13227	0
BI978143_at	0	3.11092	2.90253	9.47207	9.76697	10.0107	9.99749	6.6128	0	6.99739	0
EC587486_at	0	4.83229	1.4083	9.75532	9.11876	7.12753	8.72518	6.31674	0	4.80606	0
BI978750_at	0	4.78044	2.32003	10.4259	9.28855	9.16144	9.0465	6.30698	0	5.55373	0
BI978596_at	(Q9LJ01) Hypothetical protein P0499C11.25 (Q9LJ01_ORYSA)	4.48029	1.82388	10.8977	8.00621	8.73659	10.2053	6.29988	0	6.31885	0
BQ104828_at	0	4.77173	2.56965	10.3087	9.51437	9.41803	8.93742	6.24086	0	5.50704	0
BQ105724_at	0	6.2826	3.03413	10.6308	10.8822	10.5965	10.0102	6.09814	0	5.64501	0
EC586975_a_at	(Q589Y2) Glycosyltransferase NTGT5a (Q589Y2_TOBAC)	2.5784	2.8512	10.1066	7.47956	9.46032	8.52519	6.0783	0	6.27795	0
BQ106572_at	0	3.8967	3.81007	10.2148	9.53727	9.82619	9.62288	6.02268	0	5.87115	0
BI977926_at	(P05478) 18.5 kDa class I heat shock protein (HSP 18.5) (HSP16_SOYBN)	3.99159	3.86234	11.3186	8.19617	6.18828	8.77127	5.83043	0
EC588495_at	0	5.21231	3.9166	10.7778	9.56789	9.9558	10.2511	5.6084	0	5.53898	0
BI978508_at	(Q56XA0) Hypothetical protein (Q56XA0_ARATH)	4.17067	3.8015	8.19413	10.8167	7.24855	10.227	5.51933	0
BQ104475_at	0	7.34895	3.98334	11.216	11.1307	12.4618	11.3634	5.50723	0	6.24647	0
BQ103870_at	0	2.56722	2.14114	8.67308	6.56164	7.4442	7.50086	5.26319	0	5.11835	0
BI977873_at	(Q9FML0) Arabidopsis thaliana genomic DNA, chromosome 5, P1 clone:MDC12 (At5g63130) (Hypothetical protein At5g63130/MDC12_9) (Q9FML0_ARATH)	3.04201	3.76248	9.3075	8.01681	8.364	8.80682	5.25991	0	5.18316	0
BQ103973_at	(Q42529) Tryptophan synthase alpha chain (EC 4.2.1.20) (Q42529_ARATH)	6.74909	3.29938	10.9615	9.58485	10.2228	9.04614	5.24895	0	4.61022	0
BI977634_at	(Q8RW16) Aux/IAA protein (Q8RW16_9ROSI)	8.80319	5.42679	12.8809	11.7717	12.4911	12.142	5.21133	0	5.20159	0
BQ105490_at	0	4.65188	5.37982	8.76869	11.4109	10.5808	11.1556	5.07393	8.73079e-13	5.85235	0
BQ106477_a_at	(Q6YBV1) Protein WUSCHEL (Protein ROSULATA) (WUS_ANTMA)	7.26825	4.91123	11.2356	11.0202	12.3084	10.9471	5.03817	8.73079e-13	5.538	0
BQ106330_at	0	8.78754	4.84509	12.5087	11.1785	12.3279	11.7362	5.02728	8.73079e-13	5.21577	0
BQ106091_at	(Q9SIN2) Expressed protein (Hypothetical protein At2g42570) (Q9SIN2_ARATH)	6.44242	4.38096	10.7458	9.89763	10.0671	9.78948	4.91003	4.3654e-12	4.51661	0
BI977302_at	(Q9AT29) BZip transcription factor (Q9AT29_PHAVU)	3.01315	2.00298	8.572	6.09252	7.67727	6.99468	4.8242	1.22231e-11	4.82791	0
BI978926_at	(Q93Z10) AT5g11580/F15N18_170 (Q93Z10_ARATH)	7.31754	4.75632	10.97	10.7324	11.2834	11.7068	4.81429	1.39693e-11	5.45821	0
CF349316_at	(Q8H5X6) Putative NADH dehydrogenase (Q8H5X6_ORYSA)	6.05552	1.90445	9.36114	8.22297	9.15009	8.82476	4.81207	1.48423e-11	5.00744	0
EC589818_at	(Q9AR93) Putative calmodulin-related protein (Q9AR93_MEDSA)	6.00419	7.34589	11.031	11.9273	8.52171	11.4221	4.80412	1.65885e-11
BI978132_at	0	5.23456	2.9387	8.90148	8.76294	8.62861	8.65459	4.74558	3.49232e-11	4.55497	0
BQ105726_at	(Q7XHJ2) Expansin-like protein (Fragment) (Q7XHJ2_QUERO)	6.26571	6.7265	10.9851	11.4694	9.92458	10.8712	4.73114	4.19078e-11	3.90179	6.39479e-10
BQ104701_at	0	10.3199	6.32236	12.866	13.1504	13.2895	12.9632	4.68705	7.42117e-11	4.80516	0
EC586683_at	0	9.21721	7.27478	12.9743	12.8885	13.7878	13.747	4.68544	7.50848e-11	5.52142	0
BI977289_at	(Q41695) Pectinacetylesterase precursor (Q41695_PHAAU)	8.46133	5.17379	11.956	10.973	11.6159	10.6569	4.64693	1.23104e-10	4.31879	9.01945e-13
BQ105103_at	(Q93X77) 3-hydroxy-3-methylglutaryl coenzyme A reductase (Q93X77_MALDO)	3.43158	2.17977	8.29937	6.54888	8.29855	7.61018	4.61845	1.75489e-10	5.14869	0
CF349467_at	(Q2V3R1) Protein At3g44326 (Q2V3R1_ARATH)	3.33416	3.46627	7.71826	8.27451	6.59611	8.96057	4.59617	2.32239e-10	4.37813	9.01945e-13
BI977252_at	(Q7Y076) Amino acid permease 6 (Q7Y076_BRANA)	3.74149	2.82615	9.15493	6.53122	8.96966	8.88918	4.55925	3.67566e-10	5.6456	0
BQ104803_at	(Q2V3D3) Protein At4g31390 (Q2V3D3_ARATH)	3.77561	2.58837	9.01219	6.46996	8.41279	7.61367	4.55909	3.6844e-10	4.83124	0
BQ106076_at	0	4.74886	2.32233	8.18986	7.94178	8.0664	6.00089	4.53022	5.25594e-10	3.49805	1.48944e-07
BI977451_a_at	(Q9SF89) F8A24.8 protein (Q9SF89_ARATH)	10.2175	6.94573	12.9874	13.1607	13.2538	13.4207	4.49245	8.35537e-10	4.75567	0
BQ104120_at	(Q9LHQ6) Organic anion transporter-like protein (Hypothetical protein At3g20660) (At3g20660) (Q9LHQ6_ARATH)	4.21958	2.10975	8.30522	6.8788	7.98425	8.23751	4.42734	1.83958e-09	4.94621	0
BI978979_at	(Q9LR03) F10A5.18 (Q9LR03_ARATH)	5.77299	5.96038	11.1765	9.40458	10.1766	10.1258	4.42387	1.91816e-09	4.28453	1.80389e-12
BI978052_at	(Q8L8Z1) Hypothetical protein (Q8L8Z1_ARATH)	10.824	6.64375	13.3226	12.9687	13.1615	12.858	4.41175	2.21849e-09	4.27586	2.70584e-12
EC586767_at	(Q9LLJ4) Pathogenesis-related protein (Fragment) (Q9LLJ4_PYRPY)	6.54849	5.34579	10.7549	9.80215	10.1962	10.9488	4.33138	5.76931e-09	4.62536	0
BQ105499_at	0	3.26162	3.10789	7.23017	7.6596	7.57032	7.04597	4.26013	1.32743e-08	4.12339	2.52545e-11
BQ103928_at	0	4.43311	1.76289	7.90378	6.67706	8.2625	8.21004	4.19242	2.89408e-08	5.13827	0
DQ320657_at	Rosa x borboniana expansin protein (ExpA1) mRNA, complete cds. (for BQ103922)	10.1388	7.68717	13.4227	12.7567	13.365	13.2194	4.17669	3.46272e-08	4.37917	9.01945e-13
BI978743_at	0	5.144	2.71427	8.09527	7.99567	8.3913	7.40694	4.11634	6.84966e-08	3.96999	2.40819e-10
BI977652_at	(Q08153) GTP-binding protein (Q08153_PEA)	6.32603	3.69703	9.70124	8.51052	8.25043	8.32796	4.09435	8.761e-08	3.27767	2.29255e-06
BQ104984_at	0	2.0965	2.02603	7.45549	4.81958	7.10276	4.18667	4.07627	1.07173e-07
EC588769_at	(Q8RW93) AT4g00170/F6N15_21 (At4g00165) (Q8RW93_ARATH)	5.3915	5.44631	9.09215	9.83206	11.5323	12.0692	4.0432	1.54578e-07	6.38185	0
BI978147_at	(Q6NNH5) At1g32690 (Q6NNH5_ARATH)	6.34539	5.3552	10.0965	9.63815	9.36435	9.50032	4.01702	2.06151e-07	3.58204	5.02456e-08
BI977764_at	0	8.66051	8.83841	13.0002	12.5237	12.6288	13.1337	4.01248	2.16664e-07	4.13179	2.25486e-11
EC589274_at	0	4.46468	2.26784	6.75197	7.93556	6.08629	8.75801	3.9775	3.17301e-07
BQ106312_a_at	0	5.91717	4.81196	10.5776	8.05193	9.93062	9.09599	3.95021	4.26353e-07	4.14874	1.7137e-11
BI977601_at	(Q9SUZ5) Hypothetical protein F4F15.210 (Q9SUZ5_ARATH)	6.90477	3.34811	9.40928	8.74033	7.90829	8.01582	3.94837	4.34925e-07	2.83562	0.00033085
BQ105186_at	0	2.02711	1.98593	5.73639	6.10664	6.17388	3.43148	3.91499	6.22418e-07
CF349562_at	0	5.04652	5.137	9.51783	8.47869	8.66208	8.77963	3.9065	6.8157e-07	3.62909	2.70412e-08
EC588052_at	0	2.53512	2.73701	7.58232	5.46249	6.87072	8.17497	3.88633	8.44824e-07	4.88678	0
BQ104459_a_at	(Q8W541) Small heat shock protein (Q8W541_9FABA)	8.89661	9.08822	13.1015	12.625	10.9521	11.5572	3.87083	9.95751e-07	2.26224	0.0761656
BQ105420_at	0	3.5484	1.7155	6.88234	6.11136	6.28832	5.50371	3.8649	1.06021e-06	3.26407	2.69886e-06
BQ105233_at	0	5.11916	2.57426	7.99233	7.40839	4.90281	4.99881	3.85365	1.1938e-06	1.1041	1
EC589574_at	0	3.06525	3.443	6.07107	8.02811	4.45787	7.06987	3.79547	2.19414e-06
BQ104508_at	(Q9FEU4) Putative serine carboxypeptidase precursor (Fragment) (Q9FEU4_PEA)	6.5473	5.0354	10.2628	8.89625	8.55331	8.31052	3.78817	2.36669e-06	2.64056	0.00239094
EC588196_at	0	3.07901	3.34163	8.53563	5.45898	7.79939	7.12008	3.78698	2.39615e-06	4.24941	3.60778e-12
BQ104532_at	(Q1SC00) Hypothetical protein (Q1SC00_MEDTR)	2.07834	2.11333	7.2691	4.49213	5.2635	4.43031	3.78478	2.45143e-06	2.75107	0.000792509
BQ105839_at	(Q5Y381) Aldo/keto reductase (Q5Y381_FRAAN)	7.79717	5.1739	10.5872	9.93564	9.94712	10.1436	3.7759	2.68727e-06	3.55982	6.71417e-08
DQ279095_at	Rosa x borboniana xyloglucan endotransglucosylase hydrolase mRNA, complete cds. (for CF349306)	9.20235	9.52463	13.3951	12.8696	13.1427	12.5721	3.76886	2.88976e-06	3.49388	1.57102e-07
BI978166_at	0	3.06772	2.28254	6.21494	6.63128	2.37687	2.40111	3.74798	3.58232e-06	-0.286136	1
BQ105551_at	0	7.91701	3.99226	9.59686	9.79176	10.063	9.91427	3.73967	3.90079e-06	4.03402	9.47042e-11
BI977339_at	(Q1SZG7) Zinc finger, B-box; CCT (Q1SZG7_MEDTR)	9.00532	9.19963	13.2014	12.4771	12.8247	12.664	3.73675	4.01913e-06	3.64188	2.28192e-08
BI978163_at	(O49896) Hypothetical protein (O49896_MALDO)	5.47642	5.35788	10.1375	8.13019	9.53048	8.45863	3.71667	4.93337e-06	3.5774	5.33897e-08
BI977516_at	0	3.89799	1.95813	6.39511	6.88191	2.04381	2.05991	3.71044	5.25599e-06	-0.876204	1
BI978837_at	(Q9SW70) Stress-related protein (SRP_VITRI)	3.37207	3.61971	7.63312	6.76858	8.07401	7.86145	3.70496	5.55706e-06	4.47184	0
BI978629_at	(Q9SWP6) Hypersensitive reaction associated Ca2+-binding protein (Q9SWP6_PHAVU)	7.91199	6.79238	11.5383	10.5751	11.7476	11.4559	3.70452	5.58216e-06	4.24956	3.60778e-12
BI978016_at	(O49134) GAST-like gene product (O49134_FRAAN)	11.1178	7.00092	12.8271	12.6613	12.9874	13.2325	3.68487	6.81057e-06	4.05059	7.39595e-11
CF349856_at	(Q84S20) CHP-rich zinc finger protein-like (Q84S20_ORYSA)	6.18292	6.13151	9.78589	9.88786	8.75707	10.0478	3.67966	7.17793e-06	3.24523	3.37958e-06
BI977888_at	(Q6Z9S4) Putative dioscorin class A (Q6Z9S4_ORYSA)	3.18806	1.8961	6.75731	5.67802	4.91646	3.73935	3.67558	7.47887e-06	1.78583	1
EC586793_at	(Q9AXP7) PnFL-2 (Q9AXP7_IPONI)	7.01592	8.36695	10.9916	11.7158	9.59378	11.4421	3.66228	8.54923e-06	2.82651	0.00036392
BQ104936_at	0	6.37691	6.73266	9.07315	11.3485	7.56882	10.0064	3.65606	9.09998e-06
BQ105422_at	(Q9M2D8) Putative DNA-binding protein (Q9M2D8_ARATH)	7.53508	7.7798	10.8085	11.8031	11.7153	11.5762	3.64837	9.82804e-06	3.98831	1.84899e-10
BI978216_at	(Q1RVM0) Hypothetical protein (Q1RVM0_MEDTR)	6.69843	5.60621	10.2492	9.27678	9.22863	8.49749	3.61065	1.43058e-05	2.71074	0.00119168
BQ104307_at	0	4.96276	2.30643	8.70449	5.74062	7.77262	7.21991	3.58796	1.78982e-05	3.86167	1.12833e-09
CF349341_at	(Q2HTD9) 2OG-Fe(II) oxygenase (Q2HTD9_MEDTR)	8.42397	7.75384	12.4039	10.908	10.7202	10.3807	3.56706	2.19734e-05	2.46154	0.0130785
BI977247_at	(O49896) Hypothetical protein (O49896_MALDO)	7.45342	5.49898	11.4648	8.60853	11.1559	10.3339	3.56049	2.34324e-05	4.26867	2.70584e-12
BQ106473_a_at	(O23234) Hypothetical protein C7A10.890 (At4g36470) (Hypothetical protein AT4g36470) (O23234_ARATH)	7.73968	5.92271	11.0896	9.6439	11.1201	11.2915	3.53556	2.9872e-05	4.37462	9.01945e-13
BQ105132_at	(Q8W4L6) Hypothetical protein Z97340.15 (Q8W4L6_ARATH)	3.642	4.25604	8.67244	6.21767	6.48898	6.86749	3.49604	4.37555e-05	2.72922	0.000989222
BI977488_s_at	0	11.069	7.55177	12.7342	12.8343	12.9032	12.7746	3.47385	5.41149e-05	3.52847	1.00773e-07
EC586952_at	0	4.62588	2.55985	7.39291	6.67513	7.37254	6.58107	3.44116	7.38354e-05	3.38394	6.26621e-07
CF349331_a_at	(Q9LYH2) Hypothetical protein F14F18_180 (Q9LYH2_ARATH)	3.17626	4.12035	6.78632	7.38807	6.71546	7.393	3.43889	7.54355e-05	3.40592	4.76812e-07
BI978398_at	(O80513) Putative PREG1-like negative regulator (At2g44740) (O80513_ARATH)	4.1486	4.0907	7.1157	7.99201	6.24791	6.53745	3.4342	7.88505e-05	2.27303	0.0694766
BQ106474_at	(Q9SN81) Receptor-kinase like protein (Q9SN81_ARATH)	3.74132	4.28236	8.1859	6.64857	7.86558	7.62085	3.4054	0.000103394	3.73138	6.84667e-09
EC587041_a_at	0	4.78484	2.31085	6.75248	7.13608	6.45238	4.90159	3.39643	0.000112441	2.12914	0.228987
BI977654_at	0	10.5268	7.33741	12.4158	12.2137	9.04176	8.76608	3.38263	0.000127892	-0.0281879	1
BI978321_at	0	8.36204	8.3988	11.0683	12.4564	10.9757	12.084	3.38195	0.000128709	3.14941	1.04068e-05
CF349718_at	(Q9XGS6) Cytosolic class II low molecular weight heat shock protein (Q9XGS6_PRUDU)	6.93177	7.9139	11.2739	10.2713	8.57965	9.27985	3.34978	0.000173405	1.50692	1
BQ105144_at	(Q5JL24) Hypothetical protein P0459B04.1 (Hypothetical protein P0698H10.25) (Q5JL24_ORYSA)	7.49046	5.90265	9.71516	10.3152	8.81454	9.83548	3.31862	0.000230874	2.62845	0.00269164
EC587055_at	0	4.29371	5.76443	7.69991	8.98189	6.35132	9.12986	3.31183	0.00024564
BI978665_at	(P46519) Desiccation protectant protein Lea14 homolog (LEA14_SOYBN)	8.76453	6.16505	9.87605	11.6707	9.15359	10.7927	3.3086	0.000252982	2.50834	0.00847805
EC586878_at	0	4.6893	7.52368	9.01437	9.81334	6.58156	9.28381	3.30736	0.00025585
BI978867_at	(Q9XEY5) Nt-iaa28 deduced protein (Q9XEY5_TOBAC)	10.878	8.89373	13.3925	12.9234	13.3054	12.9455	3.27207	0.000352374	3.23957	3.61477e-06
BI978948_at	(Q9SLK2) F20D21.14 protein (At1g54320/F20D21_50) (Q9SLK2_ARATH)	6.55998	4.20352	8.9778	8.32734	8.59066	7.70203	3.27082	0.000356375	2.76459	0.000690293
BQ106569_at	(O48723) Similar to latex allergen (O48723_ARATH)	5.4531	3.11428	7.62165	7.4873	7.94557	7.3541	3.27079	0.00035648	3.36614	7.80802e-07
RhCyc7_at	(CCNB1) G2 mitotic-specific cyclin-1( CCNB1_MEDVA)	5.57582	4.2174	8.83291	7.50093	6.2309	4.76313	3.27031	0.00035801	0.600405	1
BQ104744_at	(Q9XF92) BRH1 RING finger protein (Putative RING finger protein) (Q9XF92_ARATH)	4.32228	3.98282	8.23764	6.60253	6.84383	5.95267	3.26754	0.000367077	2.2457	0.0876151
BQ104833_at	(Q53ME9) WW domain, putative (Q53ME9_ORYSA)	2.72883	2.29625	6.88474	4.60422	3.68103	2.92552	3.23194	0.000505096	0.790734	1
EC589229_at	(Q8L9A9) Probable xyloglucan endotransglucosylase/hydrolase protein 8 precursor (EC 2.4.1.207) (At-XTH8) (XTH-8) (XTH8_ARATH)	3.36332	2.11681	5.62476	6.26474	3.03298	2.11399	3.20469	0.000643464	-0.16658	1
BI978381_at	0	10.4619	6.11651	11.414	11.5547	9.81021	9.62534	3.19516	0.000699958	1.42857	1
BI978917_at	(Q9ZVN4) Probable tyrosine-protein phosphatase At1g05000 (EC 3.1.3.48) (Y1500_ARATH)	5.64208	7.31061	10.596	8.74322	9.9675	10.1433	3.19327	0.000711719	3.57907	5.22353e-08
EC586734_at	(Q08733) Aquaporin PIP1.3 (Plasma membrane intrinsic protein 1c) (PIP1c) (Transmembrane protein B) (TMP-B) (PIP13_ARATH)	2.86722	5.7454	9.2159	5.75848	6.55737	5.51592	3.18088	0.000793783	1.73034	1
CF349733_a_at	0	12.0209	8.66931	13.5116	13.5403	13.9166	13.5939	3.18084	0.000794048	3.41019	4.52105e-07
BQ105798_at	(Q8W3M2) Acid invertase (Q8W3M2_CITUN)	8.52092	6.38113	10.8821	10.3276	9.98462	7.64043	3.15385	0.00100564	1.3615	1
BI977759_at	0	4.43044	3.02229	7.12407	6.62189	6.21315	5.6436	3.14661	0.00107105	2.20201	0.126277
EC589643_at	0	7.60611	9.53938	11.8911	11.5332	10.2026	10.1268	3.1394	0.00114029	1.59194	1
BQ106606_at	(Q9ZQ89) Ureide permease 2 (AtUPS2) (UPS2_ARATH)	3.4444	1.95999	6.33231	5.32495	5.83447	2.89163	3.12644	0.00127585
BI978771_at	0	7.01196	7.14546	10.4711	9.89186	8.06965	7.58634	3.10276	0.00156456	0.749288	1
CF349498_a_at	(Q9SJL0) Putative glucosyltransferase (At2g36970/T1J8.15) (Q9SJL0_ARATH)	6.04497	5.00069	8.23083	9.01	10.2468	10.6135	3.09758	0.00163563	4.90735	0
BQ105710_at	(Q2V2V4) Protein At5g65110 (Q2V2V4_ARATH)	5.04112	5.8644	9.41013	7.67312	8.60042	8.76437	3.08886	0.00176241	3.22964	4.06712e-06
BQ106045_a_at	0	9.03326	7.41919	11.2729	11.3564	9.66501	9.43555	3.08845	0.00176862	1.32405	1
BQ104008_at	0	4.39918	3.97426	8.30608	6.2352	5.91211	4.3607	3.08392	0.00183841	0.949687	1
BI977702_at	0	4.89087	5.61605	8.58737	8.08377	8.75162	8.77573	3.08211	0.00186712	3.51021	1.27457e-07
BQ104916_at	(Q1L5W8) Beta-amylase 1 (EC 3.2.1.2) (Q1L5W8_NICLS)	9.704	8.08628	12.92	11.0234	11.6781	12.2179	3.07659	0.00195695	3.05282	3.13048e-05
BI978409_a_at	0	5.05588	4.78234	8.5105	7.47692	7.29863	7	3.07461	0.00199035	2.23021	0.0998175
BI978274_at	(Q84XC6) Plasma intrinsic protein 2,2 (Q84XC6_9ROSI)	2.83005	3.72436	7.93777	4.76063	7.1834	7.33152	3.07199	0.00203509	3.98025	2.07447e-10
BI977494_at	(Q9C9A3) Putative isoprenylated protein; 28702-28078 (At1g71050) (Putative isoprenylated protein) (Q9C9A3_ARATH)	4.15755	4.95826	7.5399	7.68927	11.8958	11.9305	3.05668	0.0023176	7.35523	0
BQ104622_at	(Q8LK94) Chloroplast omega-3 desaturase (Q8LK94_PRUPE)	7.37807	6.23852	9.47526	10.2352	9.06877	9.335	3.04696	0.00251598	2.39359	0.0242168
BI977994_at	(Q9SJ52) Similar to harpin-induced protein hin1 from tobacco (Putative harpin-induced protein hin1) (Hin1 homolog) (Q9SJ52_ARATH)	8.94151	8.35852	10.7745	12.6075	10.2887	12.4773	3.04099	0.00264593	2.73301	0.000952003
BI978361_at	(Q6ETL8) Putative glossy1 protein (Q6ETL8_ORYSA)	10.0713	10.394	13.3522	13.1931	13.0343	13.0983	3.03998	0.0026686	2.83365	0.000337733
BI978432_at	0	5.66507	4.92777	8.98008	7.68561	8.28325	7.76518	3.03642	0.00274966	2.72779	0.00100359
BQ104111_at	0	3.19589	3.09029	6.77585	5.5758	6.36026	5.77136	3.03274	0.00283621	2.92272	0.00013109
BQ104020_a_at	(Q9CAN1) Membrane protein, putative; 61952-60281 (Rhomboid family protein AtRBL2) (Putative membrane protein) (Q9CAN1_ARATH)	6.58758	6.24089	9.10281	9.78624	8.77225	10.0999	3.03029	0.00289507	3.02183	4.42699e-05
BQ106200_at	(Q947F0) 3-hydroxy-3-methylglutaryl coenzyme A reductase (Fragment) (Q947F0_MALDO)	6.98478	6.91108	10.2735	9.68248	9.67918	10.1117	3.03005	0.00290091	2.94753	0.000100219
BQ106488_at	(Q9FQ21) Putative Hs1pro-1-like receptor (Q9FQ21_SOYBN)	6.98833	6.3239	8.99146	10.3074	8.44832	9.88105	2.99333	0.00394176	2.50857	0.00845939
CF349919_at	(Q93XS0) Nitrite reductase (Fragment) (Q93XS0_PRUPE)	2.64518	2.67157	6.4175	4.84431	8.66078	7.53631	2.97253	0.0046823	5.44017	0
EC589378_at	0	3.26632	2.58519	5.29003	6.47573	5.09548	5.42784	2.95712	0.00531528	2.3359	0.0403499
EC586168_at	(O82062) 39 kDa EF-Hand containing protein (O82062_SOLTU)	5.32156	7.02365	10.6479	7.58004	8.49007	8.44685	2.94135	0.00604798	2.29585	0.0571283
BQ106195_at	0	8.09889	7.25198	9.89233	11.3377	10.4293	9.86663	2.93956	0.00613749	2.47253	0.0118212
BI977830_at	0	4.09973	3.24646	6.16253	7.06163	5.05205	6.85489	2.93898	0.0061662	2.28038	0.0652477
EC589856_at	(Q9SJI1) Expressed protein (At2g42750/F7D19.25) (Hypothetical protein) (Q9SJI1_ARATH)	2.67145	2.60631	6.18551	4.96755	7.72529	6.67495	2.93765	0.00623384	4.56124	0
BI978766_at	(Q6QB11) Little protein 1 (Q6QB11_ORYSA)	3.79361	4.66951	7.52207	6.81047	6.7097	6.74447	2.93471	0.00638505	2.49553	0.00955362
EC586060_at	0	8.80816	8.57097	11.8464	11.3684	11.913	12.4186	2.9178	0.00732577	3.47624	1.96729e-07
BQ105383_at	(Q1SCY9) Integrase, catalytic region; Zinc finger, CCHC-type (Q1SCY9_MEDTR)	5.15316	2.79984	6.04519	7.74289	5.04722	7.16619	2.91754	0.00734161	2.1302	0.227033
AB086103_at	Rosa chinensis var. spontanea RcOMT1 mRNA for eugenol O-methyltransferase, complete cds.	2.06224	2.09956	6.64349	3.34856	5.18391	7.05696	2.91513	0.00748644	4.03953	8.74887e-11
EC589107_at	0	9.04642	7.79324	10.483	12.1859	10.1349	11.9214	2.9146	0.00751851	2.60834	0.00327315
BQ105545_at	(Q4W8C3) Gibberellin 2-oxidase (Q4W8C3_PHAAN)	8.4874	8.95359	11.8125	11.4251	11.6915	12.2293	2.89833	0.00857459	3.23992	3.5996e-06
EC588447_at	(Q6IWG0) Mitochondrial serine acetyltransferase (Q6IWG0_THLGO)	4.28401	5.67099	9.05178	6.65553	8.2442	8.27794	2.87616	0.0102456	3.28357	2.13538e-06
BQ104388_s_at	(Q5EMP6) Violaxanthin de-epoxidase 2 (Q5EMP6_SOYBN)	9.25031	6.25889	10.7516	10.4323	10.7508	10.2216	2.83734	0.0139496	2.73159	0.000965732
BI978564_at	0	9.63416	9.12955	12.3496	12.0519	12.2029	12.0824	2.81892	0.0161286	2.76081	0.00071752
BQ106237_at	(Q2HIK0) At3g27890 (Q2HIK0_ARATH)	5.94503	2.10561	6.56317	7.12461	7.62615	7.839	2.81857	0.0161721	3.70726	9.49658e-09
BQ106041_at	(Q9M461) Plasma membrane H+ ATPase (EC 3.6.1.3) (Q9M461_PRUPE)	6.6352	3.08395	7.84799	7.47541	6.79824	5.36927	2.80213	0.0183954	1.22418	1
BQ106066_a_at	(Q56X52) Alternative oxidase 4, chloroplast precursor (EC 1.-.-.-) (Protein IMMUTANS) (Plastid terminal oxidase) (AOX4_ARATH)	6.87413	5.02921	9.23321	8.26826	9.77449	9.06739	2.79906	0.0188407	3.46927	2.14922e-07
BI978429_at	(Q9LP48) F28N24.12 protein (Hypothetical protein) (At1g29190/F28N24_12) (Q9LP48_ARATH)	8.94797	6.26771	10.8045	9.99874	10.2303	9.03699	2.79376	0.0196359	2.02582	0.516168
CF349831_at	(Q6ETM9) Putative CBL-interacting protein kinase (Q6ETM9_ORYSA)	7.23134	5.56314	9.29285	9.0522	10.0507	8.98633	2.77529	0.022665	3.12127	1.43927e-05
EC589711_at	(O22848) Putative membrane transporter (O22848_ARATH)	7.39087	7.0503	10.7775	9.20478	10.5755	10.2007	2.77056	0.0235096	3.16752	8.43482e-06
EC588383_at	0	7.81162	7.25493	10.0293	10.5716	9.61582	10.3456	2.76716	0.0241343	2.44742	0.0148853
BI977450_x_at	0	8.7631	8.44149	11.5025	11.206	11.76	11.7232	2.75198	0.027127	3.1393	1.16956e-05
CF349376_a_at	(Q3EC88) Protein At2g01660 (Q3EC88_ARATH)	7.36155	5.64703	9.89257	8.6049	8.36661	8.25003	2.74445	0.0287407	1.80403	1
BI978055_at	(O82161) Phi-1 protein (O82161_TOBAC)	5.11515	8.67073	8.35451	10.9052	8.87191	12.1762	2.73691	0.030449
BI977663_at	0	6.09187	2.08358	6.92324	6.72243	4.67282	3.64799	2.73511	0.0308703	0.0726826	1
BI978626_at	0	5.77737	3.33279	8.37233	6.20789	7.45391	8.30492	2.73503	0.0308879	3.32434	1.30333e-06
BQ105736_at	0	8.14922	7.38239	10.8089	10.1841	10.0084	10.0249	2.73072	0.0319223	2.25085	0.083885
BQ104067_at	(Q8S4C2) Violaxanthin de-epoxidase (Q8S4C2_CAMSI)	2.80638	2.76616	3.97032	7.04121	3.9634	5.10899	2.7195	0.0347677	1.74993	1
BQ104748_at	(Q9SN43) Hypothetical protein F28A21.110 (Hypothetical protein At4g18700) (Hypothetical protein At4g18700; F28A21.110) (SOS2-like protein kinase PKS8) (CBL-interacting protein kinase 12) (Q9SN43_ARATH)	6.18767	2.83041	7.78156	6.67323	6.83384	6.40612	2.71835	0.0350725	2.11094	0.264929
BI978267_at	(Q4JFW8) Senescence-inducible chloroplast stay-green protein 1 (Q4JFW8_LYCES)	8.78235	6.42166	10.4602	10.1747	10.2602	9.78583	2.71543	0.0358604	2.42103	0.0189191
BQ106701_at	0	5.26198	3.5849	6.44049	7.82997	8.68388	7.75723	2.71179	0.0368623	3.79712	2.77709e-09
BQ104584_at	(Q1S0T1) Cyclic peptide transporter (Q1S0T1_MEDTR)	3.67988	1.97167	6.50307	4.56268	8.91523	8.92216	2.7071	0.0381952
BQ105917_at	(Q9C6L8) Hypothetical protein F2J7.18 (Q9C6L8_ARATH)	6.23822	6.07206	9.68189	8.03902	9.84966	9.34472	2.70531	0.0387157	3.44205	3.0322e-07
EC588524_at	0	8.6208	7.03247	11.0284	10.0243	10.8096	10.8049	2.69973	0.040384
BQ104102_at	(Q29VI1) Patatin-like protein (EC 3.1.1.26) (EC 3.1.1.4) (Q29VI1_GOSHI)	8.20319	6.64985	9.79009	10.4531	10.245	10.1631	2.69505	0.0418337	2.7775	0.000604726
BQ105573_at	(O22757) MLO-like protein 8 (AtMlo8) (MLO8_ARATH)	4.97036	3.57284	6.89096	7.0399	6.34114	7.43828	2.69383	0.0422198	2.61812	0.0029768
EC589316_at	(Q9XIR9) Putative membrane related protein (Q9XIR9_ARATH)	9.25032	8.47055	11.7316	11.3617	11.1279	11.0979	2.6862	0.0447138	2.25243	0.0827711
BQ106124_at	(O64894) Acyl-coenzyme A oxidase, peroxisomal precursor (EC 1.3.3.6) (AOX) (Long-chain acyl-CoA oxidase) (ACOX2_CUCMA)	2.42599	3.29083	6.88489	4.13387	6.24755	6.31509	2.65097	0.058174	3.42291	3.8562e-07
BI977450_s_at	0	9.2852	8.54093	11.6163	11.4508	11.4973	11.7506	2.6205	0.0728521	2.71087	0.00119013
BI978041_a_at	(Q9LSW0) Similarity to unknown protein (Hypothetical protein At3g25400) (Q9LSW0_ARATH)	6.52912	7.18563	9.64497	9.2481	8.99037	9.83341	2.58916	0.091593	2.55451	0.00548671
BI979020_at	0	5.19739	3.84791	8.53662	5.62832	6.72023	7.59665	2.55982	0.113225	2.63579	0.00250538
BQ106457_at	(Q5EMP6) Senescence-inducible chloroplast stay-green protein 2 (Q5EMP6_SOYBN)	8.25829	5.63914	9.79952	9.20466	9.49453	9.07887	2.55337	0.118591	2.33798	0.0396214
BQ104231_at	(Q2VCL4) Hypothetical protein (Q2VCL4_SOLTU)	8.96185	8.52832	11.727	10.8582	11.7596	11.0895	2.54753	0.123666	2.67948	0.00162839
BQ105542_at	0	8.07144	8.29532	11.3185	10.1212	10.9626	10.6075	2.53645	0.133847	2.60165	0.00349198
BI977953_at	(Q1HGG0) Late embryogenesis abundant protein 5 (Q1HGG0_9ROSI)	11.7689	9.45046	13.1713	13.0947	12.848	13.1662	2.5233	0.146979	2.39738	0.0234089
BI978992_at	(Q50J79) NAM-like protein (Q50J79_PRUPE)	7.44759	7.99259	11.0371	9.34216	10.1979	10.1673	2.46956	0.214428	2.46251	0.0129633
EC589487_at	(O82333) Probable indole-3-acetic acid-amido synthetase GH3.1 (EC 6.3.2.-) (Auxin-responsive GH3-like protein 1) (AtGH3-1) (GH31_ARATH)	5.81863	3.63829	7.51895	6.71292	7.76448	6.83525	2.38748	0.376406	2.5714	0.0046706
CF349516_at	(Q9LUN2) Gb|AAD49762.1 (Metal-nicotianamine transporter YSL5) (Q9LUN2_ARATH)	7.60625	7.1999	10.5798	8.99239	11.162	10.3218	2.38301	0.387906	3.33885	1.09176e-06
CF349615_at	0	3.02096	2.3133	4.94562	5.07179	4.30891	5.68623	2.34157	0.511767	2.33044	0.0423236
BQ106087_at	(Q9SX20) F24J5.19 protein (At1g68570/F24J5_7) (Q9SX20_ARATH)	8.83703	7.47572	10.6956	10.2672	11.8584	11.3082	2.32501	0.571007	3.42694	3.66623e-07
EC588566_at	(Q1SMR6) Cellular retinaldehyde binding/alpha-tocopherol transport; Cellular retinaldehyde-binding/triple function, N-terminal (Q1SMR6_MEDTR)	9.13008	7.78044	11.2738	10.1648	10.7602	11.0467	2.26404	0.849509	2.44821	0.0147771
EC588176_x_at	0	4.38565	6.64692	7.6315	7.77157	8.12609	7.69257	2.18525	1	2.39305	0.0243351
BQ105641_at	(Q9SLN8) Allyl alcohol dehydrogenase (Q9SLN8_TOBAC)	2.70956	2.17767	5.4772	3.7647	6.2594	8.10759	2.17733	1	4.73988	0
CF349606_at	(O49689) Hypothetical protein AT4g17900 (O49689_ARATH)	4.30265	3.73182	7.23889	5.12643	7.17502	5.60701	2.16543	1	2.37378	0.0288953
BI978482_at	(Q8LAM2) Hypothetical protein (At4g14930) (Expressed protein) (Q8LAM2_ARATH)	6.31665	7.38479	9.44491	8.56463	9.82294	9.51579	2.15405	1	2.81865	0.000395051
BQ106367_at	(Q6ZA05) Hypothetical protein P0434E03.26 (Q6ZA05_ORYSA)	6.23997	6.80817	9.63051	7.67884	9.19515	8.68563	2.1306	1	2.41632	0.019742
CF349788_at	(O99018) Chloroplast protease precursor (O99018_CAPAN)	6.63797	5.62972	8.9389	7.47594	10.2064	9.28451	2.07357	1	3.61161	3.4071e-08
EC589917_at	(Q3T923) Fra a 1 allergen (Fra a 1-A allergen) (Q3T923_FRAAN)	8.94156	7.05616	9.16742	10.9684	10.4422	11.5574	2.06907	1	3.0009	5.58327e-05
EC587026_at	0	7.49934	6.79424	9.59172	8.76635	9.50757	9.47069	2.03225	1	2.34234	0.0381364
BI978556_a_at	(Q1S6K5) HesB/YadR/YfhF (Q1S6K5_MEDTR)	7.3111	6.74529	9.17038	8.67248	9.43823	9.26273	1.89323	1	2.32228	0.0454429
CF349847_a_at	(Q2HV09) Peptidase C1A, papain; Somatotropin hormone (Q2HV09_MEDTR)	8.32031	7.0678	9.93769	9.17417	10.512	10.6016	1.86187	1	2.86275	0.000248657
BQ104962_at	(Q1S1V4) SPX, N-terminal; Major facilitator superfamily MFS_1 (Q1S1V4_MEDTR)	7.89379	7.20679	9.38795	9.43531	10.2703	10.0594	1.86134	1	2.61454	0.00308213
BQ105927_at	(Q677H0) Glycolate oxidase (Fragment) (Q677H0_HYAOR)	8.8198	7.67994	10.4922	9.64542	10.6956	10.782	1.81892	1	2.48889	0.0101606
EC586822_at	(Q38JC4) Temperature-induced lipocalin (Q38JC4_PRUAR)	8.46132	9.04546	11.1229	9.94631	11.9746	12.3201	1.78121	1	3.39393	5.53608e-07
BQ105935_at	(Q9C9V6) Hypothetical protein T23K23.25 (At1g67900) (Hypothetical protein At1g67900) (Q9C9V6_ARATH)	7.22937	8.36929	10.2341	8.92635	10.5242	10.1813	1.78089	1	2.55338	0.00554594
BI977937_at	0	2.12379	2.34345	3.32806	4.59494	4.46796	5.34396	1.72788	1	2.67234	0.00174804
EC588270_at	(Q1S3D5) Plant lipid transfer/seed storage/trypsin-alpha amylase inhibitor (Q1S3D5_MEDTR)	6.40007	6.78613	7.69913	8.92186	4.16041	3.11348	1.7174	1	-2.95616	9.12362e-05
EC589605_at	0	6.39014	6.61398	9.06146	7.34662	8.12525	9.50903	1.70198	1	2.31508	0.0483788
BI978700_at	(Q9XH70) Hypothetical protein p69RF (Fragment) (Q9XH70_PRUAR)	8.06295	6.35572	9.41653	8.3298	9.69008	9.35146	1.66383	1	2.31143	0.0499344
EC586298_at	0	3.59993	3.48053	4.4607	5.92593	5.21598	6.81866	1.65308	1	2.47709	0.011334
BI977310_at	(Q8GT41) Putative invertase inhibitor precursor (Pollen allergen Pla a 1) (PLA1_PLAAC)	9.64566	6.30582	8.45752	10.7502	2.38026	2.13325	1.6281	1	-5.71898	0
BQ105491_at	0	8.18621	8.50128	9.84401	9.95796	11.4193	10.9719	1.55724	1	2.85189	0.000278868
BQ106715_at	0	6.21324	6.14918	7.83355	7.62462	8.48011	9.05548	1.54788	1	2.58659	0.00403785
EC589539_at	(Q41399) Chalcone reductase (Q41399_SESRO)	4.23206	3.8357	6.12905	4.91224	6.21495	6.64344	1.48676	1	2.39532	0.0238452
EC586672_at	(Q945Q2) AT3g59090/F17J16_140 (Q945Q2_ARATH)	3.81932	5.55315	6.75313	5.11575	7.04347	7.97141	1.2482	1	2.82121	0.000384652
EC586256_at	(Q9FN13) Gb|AAF67766.1 (At5g67390) (Hypothetical protein At5g67390) (Hypothetical protein) (Q9FN13_ARATH)	4.57778	4.98389	6.1102	5.83871	7.27732	7.20225	1.19362	1	2.45895	0.0133937
EC587169_at	(Q589Y2) Glycosyltransferase NTGT5a (Q589Y2_TOBAC)	2.73157	1.88643	4.13115	2.78992	4.75138	4.84909	1.15154	1	2.49124	0.00994192
BQ105946_a_at	(Q6I666) Cytochrome P450 like_TBP (Q6I666_CITLA)	7.06669	2.71968	6.0513	6.01984	8.26479	6.58713	1.14239	1	2.53277	0.00674043
CF349437_at	(Q9FN30) Tyrosine aminotransferase (Q9FN30_ARATH)	8.69407	7.93292	10.0816	8.74032	10.6832	10.9346	1.09745	1	2.4954	0.00956471
BQ106667_a_at	(Q9CAB0) Hypothetical protein T6L1.9 (Q9CAB0_ARATH)	5.25671	5.20427	6.55849	6.0287	8.24026	7.07777	1.0631	1	2.42852	0.017678
BI979002_at	(Q9SJL0) Putative glucosyltransferase (At2g36970/T1J8.15) (Q9SJL0_ARATH)	2.61196	2.33412	3.14855	3.85883	7.68867	7.11793	1.03064	1	4.93026	0
BQ105182_at	(Q9ZT07) Receptor-like protein kinase (Q9ZT07_ARATH)	2.26379	2.37897	3.38533	3.21537	5.10128	4.92036	0.978974	1	2.68945	0.00147469
BI977401_a_at	(Q2AAC8) Cysteine proteinase (Q2AAC8_9ASTR)	10.2332	10.0411	10.8507	10.6176	12.4479	12.5164	0.597013	1	2.34498	0.0372637
BI978507_at	(Q4VPL0) Major allergen Mal d 1.04 (Q4VPL0_MALDO)	6.26357	5.92941	5.89331	7.47589	8.61529	8.91039	0.588112	1	2.66635	0.00185485
EC586280_at	(Q9ZW04) Putative tropinone reductase (Q9ZW04_ARATH)	7.35816	8.02898	8.1524	8.07271	10.9783	10.9935	0.418983	1	3.29233	1.9215e-06
EC587186_at	(Q49RB3) Gip1-like protein (Q49RB3_9ROSI)	12.8827	11.5797	11.9399	13.1334	7.36286	6.88514	0.305516	1	-5.10717	0
BQ103887_a_at	(Q52PJ2) Ripening-related pectate lyase (Q52PJ2_MANIN)	12.58	10.7709	11.3779	12.5827	8.59299	6.4817	0.304833	1	-4.13815	1.98428e-11
BQ104894_at	(Q2HVR9) Helix-loop-helix DNA-binding (Q2HVR9_MEDTR)	11.9714	11.0015	11.7834	11.7248	9.76732	8.54502	0.267648	1	-2.33027	0.0423856
BQ105028_a_at	(Q2LAK8) Cytochrome P450 monooxygenase CYP86A (Q2LAK8_SOYBN)	9.96336	9.15445	10.7707	8.76616	7.34642	6.37094	0.209547	1	-2.70023	0.00132404
BI978115_at	(Q84W81) Hypothetical protein At5g49800 (Q84W81_ARATH)	6.49882	7.02977	7.28153	6.65136	4.4586	3.5006	0.202145	1	-2.7847	0.000561564
EC589142_at	(Q2V3T4) Protein At3g23600 (Q2V3T4_ARATH)	2.1306	1.81002	2.33163	1.889	6.40795	4.83548	0.139999	1	3.6514	2.01035e-08
BQ106481_at	(Q9M4H9) Putative proline-rich cell wall protein (Q9M4H9_VITVI)	10.6108	7.23251	8.62911	9.0519	12.3656	12.6913	-0.0811404	1	3.60681	3.62961e-08
BQ105658_a_at	(Q2HVU0) Glucose/ribitol dehydrogenase (Q2HVU0_MEDTR)	10.791	9.56585	9.44483	10.716	6.71181	5.32832	-0.0980142	1	-4.15836	1.44311e-11
BQ105087_a_at	(Q2LAK8) Cytochrome P450 monooxygenase CYP86A (Q2LAK8_SOYBN)	10.672	10.0358	11.1673	9.32913	8.44671	7.18118	-0.105691	1	-2.53995	0.00629871
EC586305_at	0	3.49823	5.44879	4.00132	4.64845	1.60629	1.76153	-0.14863	1	-2.7896	0.000533898
EC587660_at	(Q9M328) Hypothetical protein F5K20_290 (Hypothetical protein At3g53990) (AT3g53990/F5K20_290) (AT3g53990) (Q9M328_ARATH)	6.67711	6.61257	5.53586	7.4369	8.59317	9.79803	-0.158453	1	2.55076	0.00568561
EC589085_at	0	2.43259	2.74147	2.47385	2.18148	5.97831	5.27373	-0.259368	1	3.03899	3.65559e-05
CF349715_at	(Q2HVU1) Glucose/ribitol dehydrogenase (Q2HVU1_MEDTR)	9.57392	7.89976	7.9945	8.95632	5.24327	2.97338	-0.261431	1	-4.62852	0
BI977933_at	0	11.8386	9.82278	8.97378	12.0904	8.83787	6.95187	-0.298595	1	-2.93581	0.000113799
EC588436_at	0	8.70042	4.27068	6.16228	6.09698	10.278	10.5993	-0.355916	1	3.95307	3.07563e-10
BQ106095_at	(O82044) Amino acid carrier (O82044_RICCO)	8.09664	6.61444	6.63196	7.32461	10.9837	11.176	-0.377255	1	3.72428	7.53936e-09
BQ104328_at	0	11.5952	11.6528	11.1295	11.3372	8.95311	7.95535	-0.390649	1	-3.1698	8.2141e-06
BQ106644_at	(Q3E848) Protein At5g67480 (Q3E848_ARATH)	8.95045	9.12415	8.21715	8.66846	6.7966	6.29052	-0.594492	1	-2.49374	0.00971364
CF349620_at	(P53537) Alpha-glucan phosphorylase, H isozyme (EC 2.4.1.1) (Starch phosphorylase H) (PHSH_VICFA)	7.17774	4.7088	4.58236	6.00302	3.21341	1.89339	-0.65058	1	-3.38987	5.82206e-07
BQ105165_at	(Q9ASU1) AT3g51520/F26O13_160 (Hypothetical protein) (Q9ASU1_ARATH)	6.57587	5.05932	4.82982	5.39608	2.83272	3.23964	-0.704646	1	-2.78142	0.000580848
BQ105030_a_at	(Q8LPM3) Starch phosphorylase type H (Q8LPM3_9ROSI)	10.48	8.60894	8.27779	9.39704	5.54103	5.45749	-0.707035	1	-4.04519	8.02731e-11
BQ106169_at	(O80437) Glycerol-3-phosphate acyltransferase 6 (EC 2.3.1.15) (AtGPAT6) (GPAT6_ARATH)	11.3007	10.3413	10.2939	9.70862	9.12655	7.54265	-0.819729	1	-2.48637	0.0104009
BI977621_a_at	(Q8L5J6) Expansin 3 (Q8L5J6_MALDO)	13.3974	12.9143	11.6959	12.9366	10.3597	9.96901	-0.839575	1	-2.99147	6.1957e-05
CF349547_at	0	11.661	10.0814	9.40774	10.4618	7.89953	7.81145	-0.936432	1	-3.01573	4.73738e-05
BQ104864_at	(Q38757) Laccase (EC 1.10.3.2) (Q38757_ACEPS)	8.98655	11.4554	7.8351	10.6944	6.03891	6.26595	-0.956238	1	-4.06856	5.68225e-11
BI977256_at	(Q53YK5) Peroxisomal sarcosine/pipecolate oxidase (EC 1.5.3.1) (EC 1.5.3.7) (Q53YK5_ARATH)	9.1685	8.05565	8.11814	7.07962	6.47862	5.97633	-1.01319	1	-2.3846	0.0262433
BQ104259_at	(Q8SMI2) Acyl-ACP thioesterase (Q8SMI2_PERFR)	7.91335	8.32827	6.4526	7.6323	5.67221	5.93369	-1.07836	1	-2.31786	0.0472241
EC586803_at	(Q94FT6) Pectate lyase B (Fragment) (Q94FT6_FRAAN)	10.1064	9.57551	8.6271	8.84877	6.48881	4.34643	-1.10302	1	-4.42334	0
BI977943_at	(Q8LDV5) Hypothetical protein (Q8LDV5_ARATH)	11.1482	10.9025	8.82007	10.8397	8.63149	8.50407	-1.19548	1	-2.4576	0.0135608
EC586649_at	(Q84V38) Aux/IAA protein (Q84V38_VITVI)	8.68944	9.16765	7.53278	7.92312	6.49585	6.28911	-1.20059	1	-2.53607	0.00653387
EC588125_at	(Q6TDS6) Secretory laccase (EC 1.10.3.2) (Q6TDS6_GOSAR)	7.36946	9.855	5.74849	8.88691	4.42093	4.16631	-1.29453	1	-4.31861	9.01945e-13
CF349553_at	(Q8W240) GT-2 factor (Fragment) (Q8W240_SOYBN)	8.14024	8.30303	6.5466	7.29198	5.86834	5.8867	-1.30235	1	-2.34412	0.0375459
BQ104019_at	(Q5CCQ0) Beta-D-galactosidase (EC 3.2.1.23) (Q5CCQ0_PYRPY)	8.82676	7.68952	6.7337	7.17272	5.9064	5.08224	-1.30493	1	-2.76382	0.000695775
EC587947_at	(Q9SXE7) T3P18.6 (Putative proline-rich cell wall protein) (Q9SXE7_ARATH)	9.30789	9.4929	7.72444	8.41774	6.64561	7.37754	-1.3293	1	-2.38882	0.0252716
EC589680_at	(Q8LF88) Hypothetical protein (Q8LF88_ARATH)	9.0935	8.75067	6.99867	8.15077	5.76379	5.29931	-1.34737	1	-3.39054	5.7742e-07
BI979003_at	0	8.06009	8.30628	5.54196	7.98431	5.3427	5.70002	-1.42005	1	-2.66183	0.00193961
EC587403_at	(Q5JMK3) Putative VAP27 (Q5JMK3_ORYSA)	6.48828	7.07892	5.16003	5.47153	4.24589	3.70426	-1.46782	1	-2.80853	0.000438897
BQ105952_at	(Q9XIA9) Putative acyl CoA synthetase (At1g49430/F13F21_14) (Long chain acyl-CoA synthetase 2) (EC 6.2.1.3) (Q9XIA9_ARATH)	9.27745	9.83646	7.3836	8.75668	7.4954	6.84462	-1.48682	1	-2.38695	0.0256987
BQ104800_at	(Q8RXK7) Hypothetical protein At4g02330 (Q8RXK7_ARATH)	9.28388	6.42292	6.06654	6.61275	3.01597	4.07457	-1.51375	1	-4.30813	1.80389e-12
EC587480_at	(Q6SS00) YABBY-like transcription factor GRAMINIFOLIA (Q6SS00_ANTMA)	3.16531	5.41868	3.00053	2.54972	1.87923	1.89335	-1.51687	1	-2.40571	0.0217231
BI977902_at	0	8.21296	8.38448	5.65949	7.86854	5.09894	5.03553	-1.53471	1	-3.23148	3.97906e-06
CF349559_at	(Q1S227) Protein kinase; Actin-binding, actinin-type (Q1S227_MEDTR)	6.89442	4.0233	2.17219	5.66105	2.16106	2.17591	-1.54224	1	-3.29037	1.96733e-06
EC586658_at	0	11.1041	12.1393	9.10015	11.0418	9.3428	9.11082	-1.55076	1	-2.39491	0.0239317
EC588179_at	(O23049) YUP8H12.20 protein (Putative chloroplast 50S ribosomal protein L6) (O23049_ARATH)	4.30876	5.11709	3.2493	3.07109	2.41896	2.20051	-1.55273	1	-2.40319	0.0222196
EC587594_at	(Q9FZ09) Patatin-like protein 1 (Q9FZ09_TOBAC)	5.20327	4.31419	3.22165	3.18064	8.32883	7.79913	-1.55759	1	3.30525	1.64351e-06
EC589653_at	(Q70CE4) Superoxide dismutase (EC 1.15.1.1) (Fragment) (Q70CE4_FAGSY)	6.53167	8.59589	4.97864	6.9848	3.81597	3.25933	-1.58206	1	-4.02614	1.0643e-10
CF349745_at	(Q8S945) NDPK III (Q8S945_BRACM)	9.3183	8.95108	6.8184	8.28444	5.93869	6.00124	-1.58327	1	-3.16472	8.71336e-06
EC587199_at	(Q6EPQ1) DTDP-D-glucose 4,6-dehydratase-like (Q6EPQ1_ORYSA)	12.0347	11.3869	9.0924	11.0912	8.61324	8.62529	-1.619	1	-3.09156	2.0207e-05
BQ105717_at	(Q2HW67) Sterol desaturase (Q2HW67_MEDTR)	12.7197	10.9354	9.89988	10.5061	7.26129	5.1846	-1.62453	1	-5.6046	0
BQ105319_a_at	(Q1STX2) Hypothetical protein (Q1STX2_MEDTR)	7.43499	7.61783	6.07876	5.71466	5.23011	4.87678	-1.6297	1	-2.47296	0.0117741
BI978580_at	(O82255) Putative glutaredoxin (At2g47880) (O82255_ARATH)	5.77314	4.83522	4.61011	2.70302	2.71943	2.15324	-1.64761	1	-2.86785	0.000235612
EC586195_at	(Q9ZUJ2) T2K10.6 protein (Hypothetical protein At1g60010) (Hypothetical protein At1g60010/T2K10_6) (Q9ZUJ2_ARATH)	4.1138	7.46289	4.30021	3.96035	3.40208	3.50389	-1.65807	1	-2.33536	0.0405405
BQ104560_at	(Q9SSS6) F6D8.3 (At1g52720) (Hypothetical protein) (Q9SSS6_ARATH)	8.02224	8.44678	5.59327	7.53858	4.14368	4.80766	-1.66859	1	-3.75884	4.70455e-09
BI978669_at	(P82353) Nonspecific lipid-transfer protein 2 (LTP 2) (NLTP2_PRUAR)	13.421	13.8295	11.6143	12.29	11.2883	9.61274	-1.67308	1	-3.17471	7.75677e-06
EC589551_at	(Q1S3P1) Helix-loop-helix DNA-binding (Q1S3P1_MEDTR)	8.93307	8.21208	5.5967	8.19357	3.7985	3.98287	-1.67744	1	-4.68189	0
BQ105561_at	(O65516) Aldehyde dehydrogenase like protein (O65516_ARATH)	10.9542	10.1783	8.40748	9.34801	7.90425	7.75295	-1.68847	1	-2.73762	0.000908571
BQ104941_a_at	(Q6K2P3) Apospory-associated protein C-like (Q6K2P3_ORYSA)	7.22576	7.34967	4.98625	6.20999	4.43609	4.3573	-1.68959	1	-2.89102	0.00018417
EC587446_at	(Q9XI28) F9L1.36 protein (Hypothetical protein At1g15410) (Q9XI28_ARATH)	6.1413	5.54515	2.96789	5.29405	2.35784	2.69334	-1.71225	1	-3.31763	1.41412e-06
EC586384_at	(Q9LUV2) Putative Pop3 protein (POP3_ARATH)	6.83722	7.95978	4.98554	6.35009	4.78884	5.35094	-1.73069	1	-2.32861	0.0430039
EC589535_at	(Q9M0G7) Receptor protein kinase-like protein (Q9M0G7_ARATH)	5.86725	5.74808	2.4305	5.70058	2.65839	2.00652	-1.74212	1	-3.47521	1.99299e-07
EC586631_at	(Q9ZUF6) Subtilisin-like serine protease, putative (Putative subtilisin serine protease) (Q9ZUF6_ARATH)	9.488	9.67216	6.8396	8.79128	5.69308	5.83252	-1.76464	1	-3.81728	2.09883e-09
EC586605_at	(Q9AYT8) Mangrin (Q9AYT8_9ROSI)	10.2102	10.9115	8.22781	9.35885	8.07834	8.12818	-1.76752	1	-2.45759	0.0135616
BI977403_at	(Q2R3P9) Senescence-associated protein SAG29, putative (Q2R3P9_ORYSA)	3.97812	6.90726	1.91389	5.41852	1.93246	1.94782	-1.77648	1	-3.50256	1.40605e-07
BI977354_at	(Q6YNS1) Putative glycine-rich RNA-binding protein (Q6YNS1_PRUAV)	8.59484	9.085	6.461	7.61578	6.19392	6.67217	-1.80153	1	-2.40687	0.021497
BQ104492_at	(P93569) Sts15 protein (P93569_SOLTU)	8.2395	7.6934	5.06167	7.231	2.70856	2.81274	-1.82011	1	-5.2058	0
BQ105208_at	(Q2R2L5) Acyl CoA synthetase, putative (Q2R2L5_ORYSA)	8.79133	9.28356	6.80078	7.61388	6.78259	5.96868	-1.83012	1	-2.66181	0.00194004
BQ104965_at	(Q8LBD9) Putative proline-rich protein (Q8LBD9_ARATH)	6.08242	6.64632	4.23088	4.83381	3.66357	4.25292	-1.83203	1	-2.40613	0.0216414
EC586847_at	0	4.96481	5.84479	3.50786	3.54386	2.14578	3.10383	-1.87894	1	-2.77999	0.000589425
BQ104530_at	(Q9S7W4) F17A17.6 protein (Q9S7W4_ARATH)	7.78416	8.2808	5.34299	6.91964	4.26694	4.60258	-1.90116	1	-3.59772	4.09095e-08
CF349529_at	(Q9SSA7) T18A20.15 protein (Q9SSA7_ARATH)	4.83016	4.46518	3.01011	2.44115	2.0201	1.76341	-1.92204	1	-2.75591	0.000754304
EC586086_at	0	7.48345	8.02292	5.60135	6.05882	5.40053	5.1138	-1.9231	1	-2.49602	0.00951006
BQ106263_a_at	(Q2R2L5) Acyl CoA synthetase, putative (Q2R2L5_ORYSA)	6.52446	6.50011	4.13701	4.96791	4.62684	3.22043	-1.95982	1	-2.58865	0.00395849
BQ104529_at	(Q9LQ04) F16P17.17 protein (Q9LQ04_ARATH)	11.5128	10.2695	7.96489	9.86787	7.39551	7.4468	-1.97481	1	-3.47004	2.12838e-07
EC586682_at	0	8.63372	8.0363	5.95982	6.75744	4.72263	4.92238	-1.97638	1	-3.5125	1.23767e-07
BI977637_at	(Q1S3P1) Helix-loop-helix DNA-binding (Q1S3P1_MEDTR)	8.40652	7.40332	4.49197	7.34518	3.06424	2.97497	-1.98634	1	-4.88531	0
EC586369_at	(Q9SZV5) Proteinase-like protein (AT4g30020/F6G3_50) (AT4g30020 protein) (Q9SZV5_ARATH)	9.75673	8.42753	6.39921	7.79208	6.26432	5.8073	-1.99648	1	-3.05632	3.00974e-05
BI978634_at	(Q1S397) Hypothetical protein (Q1S397_MEDTR)	9.4034	9.10954	6.5104	7.99631	6.09872	6.66289	-2.00311	1	-2.87566	0.000216883
BQ104470_at	(Q1SCN4) Hypothetical protein (Q1SCN4_MEDTR)	7.99388	8.17052	6.71395	5.43693	5.77237	4.65682	-2.00676	1	-2.86761	0.000236218
BQ106542_at	(Q8L6C6) 1-deoxy-D-xylulose 5-phosphate synthase (Q8L6C6_STERE)	4.07115	6.89709	4.22104	2.64542	2.70346	2.96442	-2.05089	1	-2.65018	0.00217553
EC588059_at	(Q8RVF8) Thioredoxin peroxidase (Q8RVF8_TOBAC)	10.618	11.4583	8.59482	9.37715	8.36909	8.30763	-2.05213	1	-2.69976	0.00133036
CF349362_at	(Q3E7G7) Protein At5g19090 (Q3E7G7_ARATH)	10.17	11.1479	7.68067	9.52588	7.8639	7.12749	-2.05569	1	-3.16327	8.86165e-06
EC589284_at	(Q6BE26) Somatic embryogenesis receptor kinase 1 (Q6BE26_CITUN)	5.55249	6.64197	3.21735	4.769	3.73581	3.71945	-2.10406	1	-2.3696	0.0299867
EC587421_at	(Q01402) Nucleoside diphosphate kinase 2, chloroplast precursor (EC 2.7.4.6) (Nucleoside diphosphate kinase II) (NDK II) (NDP kinase II) (NDPK II) [Contains: Nucleoside diphosphate kinase 2 high-molecular-weight; Nucleoside diphosphate kinase (NDK2_SPIOL)	6.3966	6.42593	3.68718	4.89335	3.38617	3.57954	-2.121	1	-2.92841	0.000123286
EC587867_at	(Q9ASV6) AT3g15190/F4B12_10 (30S ribosomal protein S20) (Hypothetical protein At3g15190; F4B12.10) (Hypothetical protein F4B12.10) (Q9ASV6_ARATH)	6.45304	7.16579	4.39408	4.96979	3.85342	3.90643	-2.12748	1	-2.92949	0.00012185
BI977903_at	(Q8LPE5) Fructokinase-like protein (Fragment) (Q8LPE5_CICAR)	11.2832	11.6126	8.5386	10.095	8.49228	8.55688	-2.1311	1	-2.92332	0.000130236
BQ104657_a_at	(Q9AR73) Hydroquinone glucosyltransferase (EC 2.4.1.218) (Arbutin synthase) (HQGT_RAUSE)	5.30792	5.36847	2.85359	3.55065	3.05195	2.62741	-2.13607	1	-2.49851	0.00929189
RoMalateDehyd-long_s_at	#N/A	10.1071	10.3014	7.83114	8.28899	7.67681	7.91471	-2.14419	1	-2.4085	0.0211843
CF349846_at	(Q93YR0) Hypothetical protein At1g41830 (Q93YR0_ARATH)	11.1898	11.4753	8.39924	9.96523	7.78773	8.00297	-2.15033	1	-3.43722	3.22212e-07
BI977397_at	(O23940) Acyl carrier protein (O23940_FRAVE)	9.9165	11.042	7.87278	8.77787	8.04666	8.22508	-2.15391	1	-2.34337	0.0377954
EC587043_at	0	5.66784	5.74532	3.47347	3.62492	3.04838	3.62993	-2.15739	1	-2.36743	0.0305691
EC587011_at	(Q8S0F0) Putative FH protein NFH2 (Q8S0F0_ORYSA)	7.39861	8.35039	4.59529	6.83215	4.17723	4.85279	-2.16078	1	-3.35949	8.47514e-07
BQ106167_a_at	(Q43019) Nonspecific lipid-transfer protein 3 precursor (LTP 3) (NLTP3_PRUDU)	12.9306	13.8771	10.6666	11.8038	9.94817	10.3948	-2.16861	1	-3.23231	3.94007e-06
BI978078_at	(Q8LD66) Hypothetical protein (Q8LD66_ARATH)	11.578	11.537	8.61861	10.1504	8.99747	9.32824	-2.173	1	-2.39462	0.0239941
BQ106528_at	(Q1SA51) Mast C-terminus, putative (Q1SA51_MEDTR)	5.40042	6.75414	3.72625	4.06997	4.04989	3.32129	-2.17918	1	-2.39169	0.0246313
BQ105437_at	(Q8VWP9) Fiddlehead-like protein (Q8VWP9_GOSHI)	10.1014	9.29433	6.87547	8.12946	5.89053	4.84322	-2.19542	1	-4.33101	9.01945e-13
BI978204_a_at	(Q9C7F7) Uncharacterized GPI-anchored protein At1g27950 precursor (UGPI5_ARATH)	11.1422	11.6554	9.18414	9.21057	8.13577	8.27438	-2.20145	1	-3.19373	6.21017e-06
RoMalateDehyd-long_at	#N/A	10.8634	11.2062	8.53168	9.12437	8.44591	8.77395	-2.20676	1	-2.42485	0.0182765
CF349423_a_at	0	4.57922	5.60967	2.79441	2.95238	1.98939	1.93318	-2.22105	1	-3.13317	1.25531e-05
BQ106517_at	0	5.80898	7.1412	3.22223	5.28453	4.08491	3.43376	-2.22171	1	-2.71576	0.00113305
EC586457_at	(Q39472) Isopentenyl-diphosphate delta-isomerase I (EC 5.3.3.2) (IPP isomerase I) (Isopentenyl pyrophosphate isomerase I) (IDI1_CLABR)	9.77846	9.02989	7.06083	7.25427	6.97027	7.01072	-2.24663	0.949891	-2.41368	0.0202184
CF349892_at	(Q9XGK7) Endo-beta-1,4-glucanase precursor (EC 3.2.1.4) (Q9XGK7_FRAAN)	12.4749	11.7335	8.94242	10.7717	8.25868	6.61869	-2.24715	0.946719	-4.66551	0
EC587362_at	(Q1SPW5) Glycoside hydrolase, family 17 (Q1SPW5_MEDTR)	6.455	8.69034	5.28181	5.35324	5.27559	4.74891	-2.25515	0.89947	-2.56042	0.00518686
BQ105118_at	(Q69L19) CSLC2 (Q69L19_ORYSA)	8.54662	7.54278	4.2951	7.28125	4.42671	3.98666	-2.25653	0.891527	-3.83801	1.57209e-09
BQ105185_a_at	(Q5I190) Beta-galactosidase (Q5I190_PRUPE)	9.75623	9.46229	6.78056	7.91626	6.79563	6.34571	-2.26086	0.86707	-3.03859	3.67179e-05
EC588319_at	(Q84TL1) Glycine decarboxylase complex H-protein (Q84TL1_POPTM)	9.84923	9.57393	6.56713	8.32259	7.28834	7.43404	-2.26672	0.83493	-2.35039	0.0355324
BQ105116_at	(Q402F4) Tobamovirus multiplication 1 (Q402F4_TOBAC)	8.6119	8.71914	5.34646	7.43824	5.99766	6.41415	-2.27317	0.80092	-2.45962	0.0133122
BQ104001_at	0	7.11468	8.24292	5.70537	5.10557	4.94915	4.79502	-2.27333	0.800081	-2.80672	0.000447224
EC589167_at	0	7.36919	7.86289	5.30658	5.33476	4.5317	5.32844	-2.29537	0.693481	-2.68597	0.00152663
EC587647_at	(O24357) Glucose-6-phosphate 1-dehydrogenase, chloroplast precursor (EC 1.1.1.49) (G6PD) (G6PDC_SPIOL)	4.48201	5.97939	3.08874	2.76635	2.60121	2.32855	-2.30315	0.659114	-2.76582	0.00068166
BQ105200_at	(Q6L8U0) Auxin response factor 4 (Q6L8U0_CUCSA)	8.66718	9.78583	6.6944	7.11334	6.87141	5.94581	-2.32263	0.580028	-2.81789	0.000398158
EC586282_at	0	6.88009	7.27191	4.02695	5.44857	2.07267	3.06396	-2.33824	0.523203	-4.50769	0
EC587228_at	(Q56X96) Cyclopropyl isomerase (Q56X96_ARATH)	5.92152	7.21035	3.31646	5.13769	3.51695	4.868	-2.33886	0.521057	-2.37346	0.0289776
BQ105992_at	(Q949Z1) Putative polygalacturonase PG1 (Q949Z1_ARATH)	7.39522	5.62963	3.03972	5.30541	2.54904	2.57067	-2.33986	0.517617	-3.95257	3.09367e-10
EC586541_at	(Q2V4M0) Protein At1g22360 (Q2V4M0_ARATH)	5.00221	5.3355	1.66881	3.95077	2.17498	2.44379	-2.35906	0.455527	-2.85947	0.00025745
BQ105031_at	(Q56WZ3) Putative receptor-like protein kinase (Fragment) (Q56WZ3_ARATH)	8.56436	8.30625	5.54437	6.55203	5.57986	4.95787	-2.38711	0.377346	-3.16644	8.54151e-06
EC588223_at	(Q8W4Z5) Hypothetical protein f16 (Q8W4Z5_GOSHI)	7.36128	8.02194	5.22908	5.37434	5.1979	5.441	-2.3899	0.37029	-2.37216	0.0293134
BQ104485_at	(Q5NE18) Formate dehydrogenase (EC 1.2.1.2) (Q5NE18_LYCES)	6.22913	6.12724	3.01495	4.42402	2.58164	3.15026	-2.4587	0.231229	-3.31223	1.51007e-06
EC586533_at	(Q945D8) Putative gamma-thionin (Q945D8_CASSA)	6.59212	10.9306	6.19933	6.39948	4.33423	3.17881	-2.46196	0.226056	-5.00485	0
CF349876_at	(P83373) Malate dehydrogenase, mitochondrial precursor (EC 1.1.1.37) (MDHM_FRAAN)	8.0568	8.45724	5.50675	6.06131	5.49115	5.43941	-2.473	0.209355	-2.79174	0.000522232
EC586477_at	(Q8GRS3) Hypothetical protein OJ1477_F01.109 (Hypothetical protein P0047B07.130) (Q8GRS3_ORYSA)	6.16585	7.08741	3.32415	4.95449	3.2868	4.47649	-2.48732	0.189422	-2.74499	0.000843071
BI977281_at	(Q9SX68) 50S ribosomal protein L18, chloroplast precursor (RK18_ARATH)	7.9474	8.76917	5.06352	6.67721	4.95512	5.71209	-2.48792	0.188629	-3.02468	4.2887e-05
BQ104711_at	(Q93VK7) AT5g14910/F2G14_30 (Hypothetical protein) (Q93VK7_ARATH)	4.79488	5.62969	2.67881	2.76677	2.43499	2.50851	-2.48949	0.186554	-2.74054	0.000882059
BI978112_s_at	0	13.5982	13.685	9.95008	12.2559	10.3873	8.08321	-2.53864	0.131776	-4.40637	0
BQ105670_at	(Q9C9T8) Putative UDP-N-acetylglucosamine--N-acetylmuramyl-(Pentapeptide)- pyrophosphoryl-undecaprenol N-acetylglucosamine transferase; 62395-63952 (Putative UDP-N-acetylglucosamine--N-acetylmuramyl-(Pentapeptide)- pyrophosphoryl-undecaprenol (Q9C9T8_ARATH)	6.46943	5.50414	2.11413	4.72076	3.2028	2.4092	-2.56933	0.105728	-3.18078	7.22629e-06
BQ106446_a_at	(Q8L6S6) Endo-beta-1,4-glucanase (EC 3.2.1.4) (Q8L6S6_FRAAN)	11.3122	10.5209	7.48844	9.20181	6.91748	5.4332	-2.57141	0.104159	-4.74119	0
BI977292_at	(Q9C575) Mannosyltransferase-like protein (Q9C575_ARATH)	5.53053	5.81716	2.48161	3.65802	3.35781	2.96414	-2.60402	0.0821934	-2.51287	0.00812646
BI978156_at	(Q93VR4) MLP-like protein 423 (ML423_ARATH)	13.7831	13.9124	10.1204	12.3071	9.3398	9.37553	-2.634	0.065959	-4.49006	0
BQ106197_at	(Q9LVM0) Receptor-like protein kinase (At5g58299/At5g58299) (Hypothetical protein) (Q9LVM0_ARATH)	7.19257	7.49822	4.13792	5.28407	4.63742	4.61076	-2.6344	0.0657647	-2.7213	0.00107148
BQ104608_a_at	(Q9SUD1) Hypothetical protein T13J8.190 (Hypothetical protein AT4g28080) (Q9SUD1_ARATH)	7.2289	6.5418	4.28177	4.17637	5.41198	3.56588	-2.65629	0.0559194	-2.39642	0.023611
EC589224_at	0	6.29321	7.99934	4.48426	4.45693	5.13207	5.48011	-2.67568	0.0483859	-1.84019	1
BQ105072_at	(Q8L6A8) Aspartic proteinase (Q8L6A8_THECC)	3.26348	7.47251	2.86944	2.50681	2.80609	2.71716	-2.67987	0.0468912	-2.60637	0.00333612
BI977279_at	(Q7XJR1) Putative alpha-carboxyltransferase (Q7XJR1_ARATH)	7.47959	8.40379	4.5951	5.92003	5.02046	5.50509	-2.68413	0.0454172	-2.67891	0.00163765
EC586307_at	0	8.506	9.29997	4.95752	7.42717	6.44159	8.56279	-2.71064	0.0371863	-1.4008	1
EC589225_at	(Q6QLX5) Alcohol acyl transferase (Q6QLX5_PYRCO)	7.32958	5.82099	2.50284	5.21746	2.5489	2.53641	-2.71514	0.0359397	-4.03263	9.65081e-11
EC588067_at	(Q9ZQ71) Expressed protein (At2g03350) (Q9ZQ71_ARATH)	8.607	9.41867	5.92207	6.65777	6.37994	6.77614	-2.72291	0.0338777	-2.4348	0.016699
BQ105714_a_at	(Q9LKY8) Proline-rich protein (Q9LKY8_SOYBN)	10.8832	11.7681	8.16441	9.03571	7.22307	7.77028	-2.72557	0.0331986	-3.82896	1.78405e-09
BQ104189_at	(P49357) Serine hydroxymethyltransferase 1, mitochondrial precursor (EC 2.1.2.1) (Serine methylase) (Glycine hydroxymethyltransferase) (SHMT) (GLYM_FLAPR)	6.49951	6.33053	3.09929	4.2746	3.56805	3.78644	-2.72808	0.0325716	-2.73777	0.000907149
EC587280_at	(Q9T036) Hypothetical protein T22F8.200 (Hypothetical protein At4g39300) (At4g39300) (Hypothetical protein) (Hypothetical protein At4g39300/T22F8_200) (Q9T036_ARATH)	5.96522	7.35992	3.51151	4.34216	5.00131	4.45374	-2.73573	0.0307236	-1.93505	1
EC589638_at	(Q08935) 29 kDa ribonucleoprotein A, chloroplast precursor (CP29A) (ROC1_NICSY)	6.52516	7.73664	4.04134	4.74127	7.05883	6.6356	-2.73959	0.029831	-0.283685	1
EC587940_at	0	7.96125	8.12209	4.72508	5.85005	3.4659	3.61336	-2.75411	0.0266874	-4.50204	0
EC587575_at	(Q9SHZ2) Putative beta-1,3-glucanase (Q9SHZ2_ARATH)	4.00217	6.79695	2.66668	2.6228	3.15975	2.66317	-2.75482	0.0265415	-2.4881	0.0102358
BQ105163_at	(Q673E9) Obtusifoliol 14alpha-demethylase (Q673E9_SOLCH)	5.79405	6.03984	2.7938	3.47749	3.74161	3.82692	-2.7813	0.0216326	-2.13268	0.222558
EC587538_at	(Q94K39) Hypothetical protein At3g18270 (Q94K39_ARATH)	3.79501	5.45536	1.71336	1.95546	2.02404	2.56265	-2.79077	0.0200978	-2.33184	0.0418081
EC589887_at	(Q5I190) Beta-galactosidase (Q5I190_PRUPE)	7.97948	7.82887	4.97081	5.25538	4.66346	3.78281	-2.79108	0.02005	-3.68104	1.35229e-08
EC589877_at	(Q2HTP6) Leucine-rich repeat, plant specific (Q2HTP6_MEDTR)	8.15503	8.70277	5.92861	5.33725	7.02757	6.87533	-2.79597	0.0193003	-1.47745	1
BI977720_at	0	3.90192	6.4546	2.34165	2.41234	2.07072	2.09121	-2.80127	0.0185197	-3.09729	1.89304e-05
BI977607_at	(Q1KUW3) Hypothetical protein (Q1KUW3_9ROSI)	7.00004	7.64632	4.20704	4.82165	5.30326	5.75302	-2.80884	0.0174548	-1.79504	1
BI978106_at	(Q7XAS3) Beta-D-glucosidase (Q7XAS3_GOSHI)	8.46754	9.99425	5.98018	6.85688	6.45484	6.51378	-2.81237	0.0169794	-2.74659	0.000829481
BQ105245_at	(Q75UP2) Leucine-rich repeat receptor-like kinase (Q75UP2_IPOBA)	5.31179	6.14844	3.1177	2.6957	3.515	3.08293	-2.82341	0.0155687	-2.43115	0.0172625
EC589338_at	(Q1RSX0) Aminotransferases class-I pyridoxal-phosphate-binding site (Q1RSX0_MEDTR)	6.6622	7.54599	3.95029	4.55303	5.71551	5.14828	-2.85243	0.012378	-1.6722	1
EC589100_at	(Q9C9B5) Hypothetical protein F2P9.19 (At1g73940/F2P9_19) (Hypothetical protein) (Q9C9B5_ARATH)	5.89492	6.83985	3.11894	3.90867	4.33439	4.93007	-2.85358	0.0122659	-1.73516	1
BQ104812_a_at	(Q5ME66) Alpha tubulin 1 (Q5ME66_PSEMZ)	9.01488	9.17341	5.79879	6.66021	6.93827	7.10766	-2.86465	0.0112317	-2.07119	0.362868
EC589876_at	0	6.75688	7.81545	4.16806	4.67408	4.88869	5.58803	-2.8651	0.0111918	-2.04781	0.435521
EC589252_at	(Q9LL34) Light dependent NADH:protochlorophyllide oxidoreductase 3 (Fragment) (Q9LL34_LYCES)	7.61754	8.85635	4.87778	5.82775	6.89763	6.90328	-2.88418	0.00960803
BQ104749_a_at	(Q8LGC3) Putative disease resistance protein (Q8LGC3_ARATH)	7.24906	7.73632	4.20078	5.00133	2.42917	3.61525	-2.89163	0.00904951	-4.47048	0
EC588872_at	(Q9XJ67) Beta-glucosidase precursor (Q9XJ67_9CARY)	4.94267	7.54208	3.22307	3.45135	4.03453	4.39343	-2.90516	0.00811468	-2.02839	0.506054
BQ105567_at	(Q9FHA0) Similarity to MAP3K-like protein kinase (Q9FHA0_ARATH)	5.57506	6.30762	2.74009	3.28842	3.18501	3.44058	-2.92708	0.0067943	-2.62854	0.00268936
BQ103999_a_at	0	10.2589	11.1837	6.79967	8.71921	10.5299	10.246	-2.96187	0.00511192	-0.333371	1
BQ106363_at	(Q9FPJ2) Hypothetical protein At3g62110 (Q9FPJ2_ARATH)	5.05196	5.37801	2.19154	2.31278	2.17558	2.53387	-2.96282	0.00507205	-2.86026	0.000255301
CF349730_at	(Q8LK75) Acid invertase (Q8LK75_LAGLE)	11.18	8.88506	5.51984	8.51439	5.01609	4.04746	-3.01541	0.00327953	-5.50075	0
BQ104880_at	(Q9FJY1) Similarity to pathogenesis-related protein (Hypothetical protein At5g66590) (Hypothetical protein K1F13.27) (Q9FJY1_ARATH)	10.377	11.1608	7.20355	8.27908	6.90706	7.47372	-3.02761	0.00296096	-3.57853	5.26069e-08
BQ106379_at	(O81833) Putative receptor protein kinase (O81833_ARATH)	9.46727	9.01001	5.18127	7.23421	3.75135	3.53046	-3.0309	0.00288031	-5.59774	0
EC588543_at	(Q8L7A8) Phosphoethanolamine N-methyltransferase, putative (Q8L7A8_ARATH)	9.50964	10.0992	6.05184	7.47705	6.26559	4.41597	-3.03997	0.00266874	-4.46363	0
EC589663_at	(Q9FLN2) Emb|CAB62355.1 (Hypothetical protein At5g40970) (Hypothetical protein) (Q9FLN2_ARATH)	8.13547	8.41657	4.98727	5.45234	5.2525	5.9056	-3.05622	0.00232664	-2.69697	0.00136798
EC587561_at	(O64808) Putative serine carboxypeptidase I (O64808_ARATH)	6.34949	7.73105	4.1313	3.80442	4.39465	4.86969	-3.07242	0.00202781	-2.4081	0.0212599
AB201048_s_at	Rosa hybrid cultivar RhGT1 mRNA for UDP-glucose: anthocyanidin 5,3-O-glucosyltransferase, complete cds. (for EC586677)	10.0822	9.9005	6.31194	7.49878	5.05644	3.64158	-3.08597	0.00180646	-5.64233	0
BQ104996_at	(Q41122) Proline-rich protein precursor (Q41122_PHAVU)	10.6835	12.6592	8.4902	8.67582	8.18063	8.16133	-3.08836	0.00176997	-3.5004	1.44548e-07
EC586614_at	(Q56YG4) Putative M-type thioredoxin (Q56YG4_ARATH)	5.65073	7.60414	3.35697	3.65269	2.07971	2.0328	-3.12261	0.00131879	-4.57118	0
BQ104806_at	0	7.39899	7.53671	3.98722	4.69412	3.8208	3.98696	-3.12718	0.0012677	-3.56397	6.36133e-08
BI978605_at	(Q9SIA7) Legumin-like protein (Q9SIA7_ARATH)	10.8509	9.5962	6.23806	7.90492	6.68502	7.02939	-3.15205	0.00102157	-3.36633	7.79036e-07
BQ105750_at	(Q1SVI1) HMG-I and HMG-Y, DNA-binding (Q1SVI1_MEDTR)	7.22418	8.59978	3.80897	5.67102	7.82595	5.55363	-3.17199	0.000858208	-1.2222	1
EC589621_a_at	(Q9ATD5) GHMYB10 (Q9ATD5_GOSHI)	8.15605	10.2319	5.7402	6.29683	5.13643	5.86353	-3.17544	0.000832625	-3.69397	1.13618e-08
CF349358_at	(Q9LW70) Long-chain-fatty-acid-CoA ligase-like protein (Q9LW70_ARATH)	8.55914	8.87446	5.20738	5.83489	5.23281	5.23521	-3.19566	0.000696879
BQ105919_at	(Q8VYN6) Putative pyrophosphate-fructose-6-phosphate 1-phosphotransferase (Q8VYN6_ARATH)	7.53208	8.44647	4.38995	5.14995	3.12937	4.34385	-3.21932	0.000565127	-4.25267	3.60778e-12
EC586218_at	(Q1SH90) Rapid ALkalinization Factor (Q1SH90_MEDTR)	4.61427	7.87157	2.74262	3.29877	2.67666	3.42856	-3.22222	0.00055077	-3.1903	6.46466e-06
BQ105908_at	(Q1SI21) Nonaspanin (TM9SF) (Q1SI21_MEDTR)	9.02271	8.15479	4.4645	6.25704	5.74291	5.45175	-3.22798	0.000523234	-2.99142	6.19931e-05
EC587439_at	(Q56WE5) Hypothetical protein At4g14310 (Q56WE5_ARATH)	6.02067	7.16781	2.57488	4.0745	6.22477	6.98178	-3.26955	0.000360476	0.00903767	1
CF349386_a_at	(Q84RD9) Adenosylhomocysteinase (S-adenosyl-L-homocysteine hydrolase) (Q84RD9_MEDTR)	11.263	12.1361	7.52842	9.32582	8.7862	8.37154	-3.27246	0.00035114	-3.12071	1.44852e-05
CF349295_at	(Q9SU16) Hypothetical protein T20K18.50 (At4g12700) (Hypothetical protein AT4g12700) (Q9SU16_ARATH)	7.3988	7.20101	4.02104	3.89953	5.54941	4.96706	-3.33962	0.000190416	-2.04167	0.456734
BQ105867_at	(Q9XEL4) Glycine-rich RNA-binding protein (Q9XEL4_PICGL)	10.731	10.8567	7.59015	7.30969	10.7962	10.0206	-3.34395	0.000182974	-0.385467	1
EC586581_at	(Q6YNX3) Agglutinin (Q6YNX3_AMACA)	5.86471	8.1607	2.05239	5.25615	3.52393	4.08827	-3.35843	0.000160083	-3.2066	5.33854e-06
BI977968_at	(Q6UEI7) Timing of CAB expression 1 (Q6UEI7_MESCR)	11.8319	9.20083	5.70123	8.60525	2.07605	2.08285	-3.36314	0.000153265
EC586260_at	0	5.23258	6.48755	2.50866	2.43757	2.84392	2.84788	-3.38694	0.000122856
BQ104126_at	(Q944C8) Vacuolar invertase (Q944C8_CITSI)	9.7798	7.13653	3.6779	6.44949	2.97499	2.49424	-3.39447	0.000114518	-5.72355	0
BI978236_at	0	12.9948	13.1303	9.23913	10.0892	9.49207	9.81212	-3.3984	0.00011039	-3.41048	4.50489e-07
BI977254_at	(P93092) Acyl carrier protein 1, chloroplast precursor (ACP 1) (ACP1_CASGL)	11.082	11.975	7.52691	8.68851	7.3968	7.67812	-3.42079	8.9477e-05	-3.99104	1.77683e-10
CF349651_at	(O80959) Similar to latex allergen from Hevea brasiliensis (At2g39220) (Hypothetical protein At2g39220) (Putative patatin protein) (O80959_ARATH)	8.72817	10.7872	5.25589	7.38145	7.74046	8.20601	-3.43899	7.53626e-05	-1.78443	1
BI978690_at	(Q9LVF1) Emb|CAB45066.1 (AT3g21550/MIL23_11) (Q9LVF1_ARATH)	9.38106	9.6457	5.19222	6.93841	4.79931	5.0901	-3.44807	6.91571e-05	-4.56868	0
CF349324_at	0	7.01365	5.54449	2.83781	2.71112	2.80602	2.83202	-3.50461	4.02929e-05	-3.46005	2.41557e-07
BQ105122_at	(Q9SEA0) Capsanthin/capsorubin synthase, chloroplast precursor (EC 5.3.99.8) (CCS_CITSI)	8.50893	7.00002	3.22453	5.16775	3.33606	2.74168	-3.55834	2.39305e-05	-4.71561	0
EC588316_at	(Q9FR32) Ripening regulated protein DDTFR18 (Q9FR32_LYCES)	6.5556	6.00826	2.8221	2.56355	3.15172	3.3048	-3.5891	1.76976e-05	-3.05367	3.10078e-05
EC589660_at	(O65449) Pectinesterase like protein (At4g22010) (O65449_ARATH)	9.06604	9.21109	3.96317	7.06785	2.95049	4.12343	-3.62306	1.26489e-05	-5.60161	0
CF349792_at	(Q9FQC9) Glutathione S-transferase GST 10 (EC 2.5.1.18) (Q9FQC9_MAIZE)	8.97286	7.96939	4.18191	5.42705	3.76285	2.61382	-3.66664	8.18271e-06	-5.28279	0
EC588243_at	(Q9LQS5) T4O12.13 (Q9LQS5_ARATH)	6.50693	8.33521	4.1116	3.37401	4.28997	4.82907	-3.67826	7.27963e-06	-2.86155	0.000251848
BI978610_a_at	(Q8LB84) Cinnamyl-alcohol dehydrogenase CAD1 (Q8LB84_ARATH)	9.76866	9.05502	5.3103	6.08818	4.62378	5.19597	-3.7126	5.14206e-06	-4.50197	0
BQ106310_at	(Q41534) ATP synthase beta subunit (Q41534_WHEAT)	6.84161	7.53683	2.93796	3.96364	3.74908	4.12312	-3.73842	3.95123e-06	-3.25312	3.07601e-06
BI978416_at	(Q1S3D5) Plant lipid transfer/seed storage/trypsin-alpha amylase inhibitor (Q1S3D5_MEDTR)	10.9268	11.0884	6.97504	7.5096	6.59278	7.37364	-3.7653	2.99783e-06	-4.02441	1.09135e-10
CF349739_at	(Q1SRU1) Glycosyl transferase, family 2 (Q1SRU1_MEDTR)	8.9621	10.2278	5.98485	5.6463	6.05977	6.79564	-3.77935	2.59302e-06	-3.16722	8.46387e-06
CF349902_at	(Q9C9C4) Putative enolase; 31277-33713 (Putative enolase) (Q9C9C4_ARATH)	6.15558	7.65805	2.70987	3.46797	3.35664	3.09999	-3.81789	1.73723e-06	-3.6785	1.39919e-08
AB086105_at	Rosa chinensis var. spontanea RcOMT3 mRNA for caffeic acid O-methyltransferase, complete cds.	8.89394	8.1916	3.91599	5.27668	3.92237	5.03326	-3.94643	4.44083e-07	-4.06495	6.04303e-11
EC587654_at	(Q2R4U6) Serine carboxypeptidase, putative (Q2R4U6_ORYSA)	5.62409	7.21273	2.58166	2.30978	3.49914	3.29008	-3.97269	3.34326e-07	-3.0238	4.33087e-05
BQ104801_at	(Q38M81) ADP-glucose pyrophosphorylase small subunit-like (Q38M81_SOLTU)	8.7563	7.13787	2.91735	4.97875	3.63593	2.87542	-3.99903	2.50989e-07	-4.69141	0
BQ104928_at	(Q8LER0) Hypothetical protein (Q8LER0_ARATH)	7.44193	8.26374	3.28099	4.42285	2.55729	2.5531	-4.00091	2.45885e-07
BQ103957_at	(Q9SWH0) Plasma membrane proton ATPase (Q9SWH0_NICPL)	8.26884	8.45123	3.10926	5.60666	4.16917	4.81477	-4.00207	2.42789e-07	-3.86807	1.03092e-09
BQ105349_at	0	6.84429	7.76633	2.85334	3.72436	3.42337	3.95581	-4.01646	2.07428e-07	-3.61572	3.22752e-08
BI978422_at	(Q3LI84) Allene oxide cyclase (Q3LI84_PEA)	7.62257	7.10959	2.50911	4.17658	2.47937	2.35249	-4.02323	1.92566e-07	-4.95014	0
BQ104919_a_at	(Q93XJ1) Pectate lyase (Q93XJ1_9ROSI)	10.7091	10.9179	7.29494	6.24935	5.76083	3.50821	-4.04136	1.57748e-07	-6.17898	0
EC588897_at	(Q38757) Laccase (EC 1.10.3.2) (Q38757_ACEPS)	5.8579	9.15972	3.47063	3.44716	2.49483	2.80091	-4.04991	1.43531e-07	-4.86094	0
EC588483_at	(Q9ZP04) Alpha-D-xylosidase precursor (Q9ZP04_TROMA)	10.7547	11.6361	6.88488	7.37528	7.13457	7.81827	-4.0653	1.21048e-07	-3.71896	8.10488e-09
EC587152_a_at	0	4.44946	8.22932	2.37087	2.13764	1.54431	2.22106	-4.08514	9.70969e-08	-4.45671	0
EC589569_at	(Q9C7Z9) Serine carboxypeptidase, putative; 88458-86107 (Q9C7Z9_ARATH)	7.07162	9.61666	4.4811	3.99259	4.65698	5.07649	-4.1073	7.58051e-08	-3.47741	1.93822e-07
EC586717_at	(Q1S3U7) Lipolytic enzyme, G-D-S-L (Q1S3U7_MEDTR)	6.55755	8.19894	3.943	2.54478	4.36075	5.21074	-4.13435	5.5933e-08	-2.5925	0.00381432
EC587284_at	(Q1S9Z0) RNA-binding region RNP-1 (RNA recognition motif) (Q1S9Z0_MEDTR)	6.89393	7.30413	2.49041	3.3939	3.2356	4.13101	-4.15688	4.33641e-08	-3.41573	4.21894e-07
BI977461_at	0	7.22851	6.01228	2.27994	2.53003	2.21337	2.22914	-4.21541	2.22417e-08	-4.39914	0
EC586015_at	(O65313) Cold-regulated LTCOR12 (O65313_9ROSI)	7.20503	9.1231	3.21862	4.66278	3.07753	4.36654	-4.22337	2.02965e-08	-4.44203	0
BI978116_a_at	(Q1SAM2) Putative cell-wall P4 protein (Q1SAM2_MEDTR)	13.7136	14.0382	7.87522	11.3876	7.88845	5.23307	-4.24448	1.59119e-08
BI977348_at	(Q94AQ7) Hypothetical protein At5g11280 (Q94AQ7_ARATH)	7.08636	6.97293	2.05175	3.46224	2.03626	2.04872	-4.27265	1.14775e-08	-4.98715	0
BQ106043_at	(Q84YG5) Isoamylase isoform 3 (Q84YG5_SOLTU)	6.86336	6.94332	2.82559	2.42531	2.97605	2.80528	-4.27789	1.07982e-08	-4.01268	1.2988e-10
EC589137_at	(Q9LGC6) Putative alpha-glucosidase (Q9LGC6_ORYSA)	10.3628	11.6886	6.83189	6.54821	6.97345	6.93805	-4.33563	5.48818e-09	-4.06993	5.59206e-11
EC587785_at	0	6.90519	8.81187	3.07871	3.89304	3.87811	4.02421	-4.37266	3.53859e-09	-3.90737	5.90774e-10
EC586984_at	(Q4F8J7) Putative beta-expansin (Fragment) (Q4F8J7_EUCGL)	5.62126	7.44735	1.58942	2.70802	1.50313	1.58628	-4.38559	3.03395e-09	-4.98961	0
CF349422_at	(Q9SWH0) Plasma membrane proton ATPase (Q9SWH0_NICPL)	7.57546	7.40027	2.22753	3.92375	3.77818	3.92689	-4.41223	2.2054e-09	-3.63533	2.48946e-08
BI977751_a_at	0	11.0146	11.5794	6.56299	7.03328	6.7081	7.01736	-4.49885	7.72675e-10	-4.43426	0
EC589098_at	(Q9FR44) Phosphoethanolamine N-methyltransferase 1 (EC 2.1.1.103) (PEAMT 1) (AtNMT1) (PEAM1_ARATH)	8.35157	9.44707	3.77375	5.02603	3.99514	2.22844	-4.49943	7.67437e-10	-5.78752	0
BQ106293_at	(Q9FLN0) GDSL-motif lipase/hydrolase-like protein (Q9FLN0_ARATH)	9.74465	8.39543	4.23906	4.87145	3.10992	2.38637	-4.51479	6.35602e-10	-6.3219	0
CF349724_at	(Q9FNI7) Glucosyltransferase-like protein (AT5g22740/MDJ22_16) (Q9FNI7_ARATH)	7.6809	9.3009	4.27381	3.22442	3.97892	4.79635	-4.74178	3.66693e-11	-4.10327	3.42739e-11
BQ106328_at	(Q1RZP2) Pathogenesis-related transcriptional factor and ERF (Q1RZP2_MEDTR)	5.8956	7.86289	1.75676	1.79712	1.74784	1.75518	-5.10231	0
EC586884_a_at	(Q9FFN0) Proline-rich protein APG-like (Q9FFN0_ARATH)	8.26708	11.5806	4.76793	4.84035	6.15444	6.24951	-5.11969	0	-3.72186	7.7919e-09
CF349712_at	(O04700) Senescence-inducible gene protein (Fragment) (O04700_ROSHC)	9.13576	7.19906	2.6898	3.40463	2.6725	2.73183	-5.1202	0	-5.46524	0
BI978135_at	(Q1S9L0) Plant lipid transfer protein/Par allergen (Q1S9L0_MEDTR)	10.86	11.4635	5.32826	6.66687	4.22827	4.02361	-5.16418	0	-7.03581	0
CF349692_at	(Q6K9N5) Putative alcohol oxidase (Q6K9N5_ORYSA)	9.51729	8.50465	2.63719	5.03187	2.5778	2.125	-5.17644	0	-6.65957	0
EC588080_at	(Q8W100) Hypothetical protein (At2g35760/T20F21.5) (Expressed protein) (Q8W100_ARATH)	7.47829	8.95906	3.12347	2.67221	2.37248	3.67253	-5.32083	0	-5.19617	0
BI977262_a_at	(Q9STM6) Putative lipase (Q9STM6_ARATH)	12.8507	13.15	6.44041	8.58102	6.59193	7.33763	-5.48961	0	-6.03554	0
CF349791_at	(Q9M674) Globulin-like protein (Fragment) (Q9M674_CUCME)	7.18563	8.24732	2.05471	2.03246	2.03547	2.33846	-5.67289	0	-5.52951	0
AB121046_at	Rosa chinensis var. spontanea mRNA for phloroglucinol O-methyltransferase, complete cds. (for EC588464)	13.2276	13.2717	6.72621	7.49387	7.99471	8.38064	-6.13961	0	-5.06197	0
BI978206_at	0	10.5234	11.1544	1.9208	2.71854	1.90438	1.91623	-8.51924	0
BI978064_at	(Q9M8Y5) Putative GDSL-motif lipase/acylhydrolase (Q9M8Y5_ARATH)	12.4637	12.5986	2.0297	2.079	2.0127	2.0342	-10.4768	0	-10.5077	0
BI977386_at	(Q9M8Y5) Putative GDSL-motif lipase/acylhydrolase (Q9M8Y5_ARATH)	13.8188	14.1223	2.42117	2.31085	2.33338	2.76513	-11.6045	0	-11.4213	0
